# Supplementary material for: Demethylation of methylguanidine by a stepwise dioxygenase and lyase reaction
Source: Nat Commun. 2025 Oct 8;16:8957. doi: 10.1038/s41467-025-64776-2 (PMC12508155; doi:10.1038/s41467-025-64776-2)
Supplement: Supplementary file 3 — Supplementary Data 1 [file 41467_2025_64776_MOESM3_ESM.txt]

>Input_seq_Halomonas_boliviensis/1-250
MSVSLP-SIASEFRGGWQRTLYAEPA-T--EPY-QQADTTTQVVWLQGEHWHA-----DIRLP-ANGPDFSG
ITGLEECDRRQLEWLVKLTAFAGITQIE--------G------EGFNSLCTWHRYQDLCPS-LERDVGLLRW
-------IDD-SILEEQHPHGR---YVEHW----QRISD-NAAEE--------------VIRCDEQ------
---GH------LRWLQLGDHAMAISPRPLTAR-----------SADLFVSPSS----LTDDTLRWRASLCFD
YLQRLQEG-----WQIVLSTQPWRVGEFLEASSFIQSHCYYHSESNNAFNQIT
>ur|UPI001F0D6FF9|1_230|1.1e-126|Halomonas_neptunia/1-230
MSVSLP-SIPREFLGGWQRTLYAEPA-T--PPY-QQADTTTQVVWLQGEQWHA-----DLRLP-ANGPDFSG
ITCLEGCDRRQLEWLAGLTAFAGVTQIE--------G------ERRSLLCTWHRFQNLCPG-LEKDVGLLQW
-------ING-TTLEERHPHDH---YVEHW----QQIST-EAAEE--------------EIRCDEQ------
---GH------LRWLQLGNHAMAITPRAVTAS-----------SAALFEPLSD----LTDDALRWRASLCFN
YLQRDQDG-----WQVVLSTQPWRVGERLSAST--------------------
>ur|A0A651D8N6|1_225|2.5e-126|Halomonas_sp./1-225
MSASLP-SIPREFRGGWQRTLYAEPA-T--QPY-QQADNTTQVVWLQGELWHA-----DLRLP-ANGPDFSG
ISGLEECDRRQLEWLAGLTAFAGITQIE--------G------ERHPSLCTWHRFQDLCPG-LEKDVGLLQW
-------ING-TTLEERHPHGH---YVEHW----QQIST-EAAEE--------------EIRCDEQ------
---GR------LRWLQIGNHAMAITPRAVTAS-----------SAALFEPLSD----LTGDALRWRASLCFD
YLQRDQDG-----WQVVLSTQPWRVEET-------------------------
>ur|A0A0D6EBJ9|1_231|4.8e-126|Halomonas/1-231
MSVSLP-SIPREFRGGWQRTLYAEPA-T--EPY-QQADSTSQVVWLQGEHWHA-----DLRLP-ANGPDFSG
ITGLEACNRSQLEWLASLTAFAGVTQTE------------------EGLCIWHRYQDLCPS-LERDVGLLRW
-------LDD-TTLEERPPHGL---YVEHW----QRLSG-NAVEE--------------VVRCDEQ------
---GH------LRWLQLGEYAIAITPRSATAN-----------LAALFEPVSD----LTEGALRWRASLCFD
YLERSQNG-----WQIVLSTHPWRVGELLSVSTFNDGH---------------
>ur|UPI0030023E55|1_220|3.2e-116|Halomonas_glaciei/1-220
MSTDLP-STPKAFRGVWQRTLYAEPA-K--EPY-QQADTTTQVYWIQGKHWHA-----DLRLP-TDSPDFAG
ITGLDDCNRRQLEWLAGLTAFAGITQID--------S------EL--GVCTWHRYQDLCPS-LEKDVGLLQW
-------IND-STLEERHPHGQ---YVEQW----QQLSN-AAAEE--------------VIQTDEL------
---GQ------LRWLQIGDHAMAITPRPLVAN-----------ASELFSPISA----ANDDTLRWRASLCFD
YLQRSHDG-----WQVVLSTQPWRK----------------------------
>ur|A0A9E8D7Y3|1_223|5.4e-116|Halomonas_sp._BDJS001/1-223
MNVDLP-ATPQAFRGVWQRTLYAEPA-K--EPY-QQADTTTQVYWIQGKHWHA-----DLRLP-TDSPDFAG
ITGLDDCNRRQLEWLAGLTAFAGITQID--------S------EL--GLCTWHRYQDLCPS-LERDVGLLRW
-------IDG-NILEERHPHGQ---YVEHW----QRLAN-DAVEE--------------VIQTDKQ------
---GQ------LRWLQIGDHAMAITPRPWADS-----------ADALFTPISS----LTDSALRWRASLCFD
YLERSQGG-----WRVVLSTHPWRKGQH-------------------------
>ur|A0A7Z0LPF3|1_221|2.6e-114|root/1-221
MNVDLP-ATPQAFRGVWQRTLYAEPA-K--EPY-QQADTTTQVYWIQGKHWHA-----DLRLP-TDSPDFAG
ITGLDDCNRRQLEWLAGLTAFAGITQID--------S------EL--GVCTWHRYQDLCPS-LERDVGLLRW
-------IDG-NTLEERHPHDQ---YVEHW----QQLSS-DAAEE--------------VIQTDQQ------
---GQ------LRWLQIGDHAIAITPRP-AAN-----------VSNLFSTLST----ANDDTLRWRASLCFD
YLQRSQDR-----WQVVLSTQPWRKGQ--------------------------
>ur|UPI0018AD44EB|1_224|4.4e-112|Halomonas_sulfidaeris/1-224
MSVSLP-SIPHEFRGVWRRTLYAEPA-N--EPY-QQTDTTTQVCWLQGEHWHA-----DLRLP-TNGPDFSS
ITSLEVCNRAQLEWLAGITAFAGITQIE--------G------YLSNGLCTWHRYQDLFPN-LERDVGLLRW
-------LDD-ITLEERHPHGQ---YVEHW----QRLAN-DAIEE--------------VVH-DKL------
---GQ------LRWQQIGDHAIAITPRP-AGN-----------ASELFSSIST----ANDETLRWRASLRFD
YLQRSHGV-----WQIVLSTQPWRKGQYV------------------------
>ur|A0A7Z0N5L8|2_224|5.5e-112|Halomonas_sedimenti/1-223
-----P-ATPQTFRGVWQRTLYAEPA-I--EPY-QRADTTTQVYWLQGKHWHA-----DLRLP-ADSPGFAG
ITCLDDCNRSQLEWLAGLTAFAGITQIK--------G------ELCKRLCIWHRYQDLCPS-LEKDVGLLQW
-------IND-TTLEERHPHGQ---YVEHW----QRLAN-NAVEE--------------VIQ-DEQ------
---GQ------LRWLQIGNHAIAITPRP-AAN-----------ISDLFSPIST----AAEDTLRWRASLCFD
YLQQSQDG-----WQVMLSTQPWRKGLILDGAK--------------------
>ur|A0A0D5M574|1_223|2.1e-111|Halomonas/1-223
MNVDVP-ATPHAFRGVWQRTLYAEPA-K--EPY-QQADTATQVYWLQGKHWHA-----DLRLP-ADSPDFAG
ITCLDDCNRRQLEWLAGLTAFAGITQID--------S------EL--GVCTWHRYQDLCPS-LEKDVGLLQW
-------IND-TTLEEQHPHGQ---YVEHW----QRLAN-DVVEE--------------VIQTDQQ------
---GQ------LRWLQIGDRAMAITPRPWADS-----------ADALFAPISS----LTDSALRWRASLCFD
YLERSQDV-----WQAVLSTQPWRKGQH-------------------------
>ur|A0A1N6CRB4|1_226|4e-111|Halomonas/1-226
MNVGLP-ATPQAFRGVWQRTLYDEPA-K--APY-QQTDTTTQVYWLQGKHWHA-----DLRLP-ADSPDFSG
ITGLDDCNRRQLEWLARLTAFAGITQID--------S------EL--GVCTWHRYQDLCPS-LEKDVGLLRW
-------IDG-TIIEERHPHDQ---YVEHW----QQLSN-DAVED--------------VIQ-DAQ------
---GQ------LRWLQIGDHAMAITPRPWADN-----------ADALFAPINS----LTDSALLWRASLCFD
YLERSQDG-----WRVVLSTQPWRKGVIYDSA---------------------
>ur|A0AA46TPZ4|1_219|1.9e-108|Halomonas/1-219
MSALLP-AVANRYRGVWQRTLYAEPA-T--SPY-QQADTISRVFWLQGQYWHA-----DLRLP-ATLPDFSG
ITCLTSCDHAQLEWLASLSAFAGITQIE--------G------E----LCTWHRYQDLCPG-LERDVGLLRW
-------IDD-DTLEERHPTGR---YVEHW----QRLTS-DIPNE--------------TVRTDER------
---GQ------LCWLQLGDYAMAITPRPANIR-----------ADTLFTPLNR----LADETLRWRASLCFD
FLQRTQAG-----WQVVLSTQPWREG---------------------------
>ur|UPI00201EF7F7|1_222|5.5e-106|Halomonas_olivaria/1-222
MSIHLP-VVPGRYQGAWQRTRYAEPA-S--PPH-HRADTTTRVAWLQGKQWHA-----DLRLP-TNGPDFTG
ITCLEACDRHQLEWLASLTAFAGITQIE--------G------S----VCTWHRFQDLCPS-LERDVGQLIW
-------MDD-NIIEERHPTGC---YVEHW----QRLTR-QPARE--------------VIHTDEQ------
---GQ------LRWLEIGDHAIAITPRPLAAN-----------TENLFLPLAD----AADDTLRWRASLRFD
YMQRSHDG-----WNILLSTHPWRVGRRV------------------------
>ur|A0A101D5M6|38_249|1.2e-99|Halomonas_sp._54_146/1-212
-----------------------SSA-N--DPY-QQADTTTQVYWLQGKHWHA-----DLRLP-TDSPDFAG
ITGLHDCNRRQLEWLAGLTAFAGITQIE--------G------E----QCVWHRYQDLCPS-LERDVGLLRW
-------IDS-GTLEERHPNGR---YVEHWVKHRQQLAN-AAVEE--------------VIQIDEQ------
---GY------LRWLQIGDHAIAITPRTLPAN-----------PDTLFTPVSG----LTDDALRWRASLCFD
HLQHSKNG-----WQIKLSTQPWRVGLVHDGAT----------------SLLA
>ur|UPI00273B8100|1_230|1.5e-96|Halomonadaceae/1-230
MTMPLP-IVPEQYPGGWQRMLYAEPH-T--PPY-RVTDTTTQVVWLQGHQWHADLRIPDLRIP-TDAPNFSG
IQSLEECSRSQLEWLASLTAFAGLTQIE--------D------G----VCTWHRFQDLCPS-LEKDVGLLRW
-------LND-HTIEEQHPVGH---YVEHW----QRFTA-PHAKE--------------TIRIDAL------
---GR------LRWLALGDHAIAITPRQSAAT-----------PQHPFTLPSH----ANTDDLRWRASLCFD
YCQRHHEG-----WRIELSTQPWRQGRFINET---------------------
>ur|A0AAQ2J904|2_220|2.6e-94|Halomonas/1-219
---PLP-SVHPAYQGAWQRTLYAEPY-T--PPY-RATDTTTRVVWLQGQQWHA-----DLRIP-LESPDFSH
VQSLAACNRAQLEWLASLTAFAGLTQID--------G------G----VCTWHRLQDLCPS-LEKDVGLLRW
-------QA--DTLEERHPAGH---YVEHW----QRLTT-PSAAE--------------TVRVDEQ------
---GR------LRWLALGDHAMAITPRPPIAD-----------QSDPFALPRH----ASLDDLRWRASLCID
YCQRGPNG-----WHIELSTQPWRRGSCIE-----------------------
>ur|A0A8H9I6I8|1_220|2.7e-92|Halomonas/1-220
MTLPLP-ATPTEFRGVWKRTLYAEPA-Q--PPY-QYTDTGTQVVWLQGAQWHA-----DLRLP-ARHDALAG
IEHLGACSRAQLEWLAHLTGFVGITQID--------G------P----VCTWHRLQDLNPS-LEKDVGQLAW
-------LDE-HLLEEQHPHGR---YVEHW----QRQCT-PDQRE--------------LVRTDAQ------
---GR------LRWLQIGDHAMAITPRPASGH-----------QDSLYTPLEK----ASDDALRWRASLCMD
YLERDGQG-----WQIRLSTHPWRIGH--------------------------
>ur|A0A6M4FMT1|1_218|4e-84|Halomonas_sp._PA5/1-218
MSVAWP-NLPTAYRGVWKRTLYAEPS-A--PPH-TQLDTTTQVIWLQTSSWHA-----DLRLP-AERPDFTG
VSGLAGCSREQLIWLASLTAFAGLTQVE--------G------E----LCSWHRLADLAPS-LERDVGAMRF
-------LDT-NALEERHPYGH---YLEHW----ERLAS-TGEE---------------HLILNDR------
---GL------PTWMQLGDHAIAIVHRPSGPG-----------VEALFTPPER----LDDDTLRWRASLRLD
YLCRETDG-----WRVTLSTHPWREE---------------------------
>ur|UPI0026129F32|1_220|2.4e-83|uncultured_Halomonas_sp./1-220
MSVAWP-DLPAAYHGVWQRSLYAEPS-A--PPH-AQLDTTTQVIWLQTSSWHA-----DLRLP-AERLDFTG
VDGLADCSREQLVWLARLTAFAGLTQVE--------G------E----LCTWHRLVDLAPS-LERDVGAMRF
-------LED-GALEERHPHGH---YLEHW----ERLAG-TGEE---------------LLILDDR------
---KL------PTWLQLGEHAIAIAHRPPGPD-----------IDALFTPPER----LDDDTLGWRASLRLD
YLRRDADG-----WRVTLSTHPWREGLI-------------------------
>ur|A0A2N7U060|1_230|3.4e-79|Halomonas_endophytica/1-230
MSIAWP-TVPSRYCGVWQRTLYAEPA-A--PPH-GVRDTTSRVVWLQTASWHA-----DLRLT-VERPDFNG
ISGLDGCNREQLLWLADLTAFAGLTQVDASFETPPGG------E----SCTWHRVADLLPS-LERDSGIMHF
-------DGD-NTLEERHPSGR---YLERW----ERLAN-GNRDE--------------HLAFDAQ------
---GR------PVWLQLGDHAVAIAHRPPGAD-----------AATLYTHLKD----LNDAALRWRAGLRFD
YLRRDAES-----WRVALSTHPWRVGLCL------------------------
>ur|UPI000B3FB584|9_225|4.2e-74|Salinicola_salarius/1-217
---------PPVYHGVWQRTLYAGAG-D--EGR-HIEDRTTRVIWLQTAHWHA-----DLRVP-ADRPDFVG
VMSLEECNREQLVWLASQTAFVGLTRIE--------G------H----FCTWHRLLDLRPG-LEKDIGEMIW
-------LDD-GTLEERHPQGH---YIEHW----EQQPA-GSGDE--------------QVRLGPD------
---GL------PRWLQFGDHAMSIMPRPAMPE-----------THDLLATPGS----LKTSALRLRTGLEIS
YAQRTGDG-----WKIVLSTHPWREEQILPFS---------------------
>ur|UPI001EF46E26|2_222|1.5e-70|unclassified_Halomonas/1-221
---SLPAGVPLDYRGVWQRTLYAGVG-D--EDR-HIEDRTTRVIWLQTACWHA-----DLRVP-ADRPDFAD
VTSLDDCDRDRLVWLASQTAFAGITRVE--------G------R----FCTWHRLLDLHPG-LEKDVGEMAW
-------RDD-GVLEERHPRGL---YLERW----VRQTA-AHDEE--------------CIQLGSD------
---GL------PRWLQWGDHAMAIVPRPTLPE-----------AHDLLASPES----LETFALRLRAGLEIS
YAQRANGS-----WKVVLSTRPWHEGRRIS-----------------------
>ur|A0A084IRA8|4_221|1.2e-67|Salinisphaera_hydrothermalis/1-218
--------VPARYRGLWRRRLYVEPA-A--GPS-VVEDTTTEVYWLQTGLWHA-----DLRIP-VDMPDFTG
VGSLADCDRMQLIWIAGLTAFAGRTIVE--------G------R----FCTWHRLVDMAPG-LDKDIGAMRF
-------LSD-RLLEEQHPDGR---YLERW----EKVAS-GDATGE-------------VARIDEV------
---GL------PVWLQQGTHAFRIVPRPSLEA-----------DHELLEAPET----LAGAALARRAATEVS
YLCRDADG-----WRVARSTHPWRIGDLCEV----------------------
>ur|UPI001ADBCE61|6_220|5.9e-67|Endozoicomonas_sp._G2_2/1-215
----------TIYHGLWQRTLYAEPA-E--GEP-AFVDRDTQVYWLQAGDWHA-----DLRVP-ADRPDFTG
VSTIGDCSREQLLWLARQTAFSGITRVE--------G------R----FCTWHRLIDLSPG-LEKDVGVTRF
-------LDD-DTLEERHPDGR---YREVW----VGVTR-AAPSEP-------------IARFDND------
---GL------PVWLQTGNYAMAITPRRAVIA-----------SHDLLADSAT----LTDAELAQRAAVEIS
FAKRRDDG-----WRIALSTLPWREGERIG-----------------------
>ur|UPI003342A544|7_217|9.7e-67|Salinisphaera_dokdonensis/1-211
-----------RYHGLWQRTLYAEPA-N--GEP-TYVDRDTQVYWLQAGDWHA-----DLRVP-GERPDFSG
VGSLDDCSHEQLIWLAGQTAFAGITRVE--------G------H----FCSWHRLVDLSPG-LEKDLGVMRF
-------VDE-NTLEERQPVGR---YRELW----SRVSQ-NRKAEP-------------IVQFDAD------
---GL------PAWLEYGDHAMAVTARAGIAP-----------AHDLLADPAT----LTTTVLRERTALEIS
FAERADDG-----WQIRLSTLPWLEGR--------------------------
>ur|A0A2Z3J5A3|3_223|1e-66|Salinisphaera_sp._LB1/1-221
-------AVPAHYRGLWRRRRYVEPA-A--GRA-LLEDTATEVYWLQTACWHA-----DLRIP-VDSPDFTG
IHSLADCDRARLAWIAGLTAFAGRTIVE--------G------R----FCTWHRLVDMAPG-RDKDIGAMRF
-------LSD-RLLEERHPDGR---YLERW----EKVAS-GDAASE-------------SARLDET------
---GL------PVWLQQGAHAFLIRPRPLLGA-----------DHELLASPDE----LSTAALAERAATEIS
YVGRAAEG-----WRIERSTHPWRIGQLCEAPN--------------------
>ur|F7Q637|7_216|3.5e-66|Salinisphaera_shabanensis/1-210
-----------IYHGLWQRTLYAEPA-N--GEP-TFVDRDTQVYWLQAGDWHA-----DLRVP-TDRPDFTG
QESLAACGRDQLEWLASQTAFAGITRVE--------G------R----FCTWHRLIDLSPG-LNKDIGVMRF
-------IDD-DTLEECHPEST---YREIW----QRVTA-RDSAEP-------------VVELDAA------
---GL------PRWLQYGDHAMAIQPRPAIAG-----------EHDLLAAPAQ----CTTAELHARAAVNIR
YATQHDDA-----WQVALSTLPWQEN---------------------------
>ur|UPI0032B1F89A|7_216|8.1e-65|Salinisphaera/1-210
-----------IYHGLWQRTLYAEPA-Q--GEP-EHIDDDTQVFWLQAGDWHA-----DLRVP-AKRPDFAG
IDSLDECRRDQLEWLGGQTAFAGITRVQ--------G------P----FCTWHRLVDLSPG-LDKDIGVMRF
-------IDD-DTLEECHPSGI---YREVW----RRISA-GDSHEP-------------IVERDAS------
---GL------PRWLQYGDHAMAIDAGSAVDH-----------VPDVLANPCA----LSTAALKARMAVNIR
YVQRRGAT-----WQVRLSTRPWQEN---------------------------
>ur|A0A2E9AI57|4_215|1.4e-63|Salinisphaera_sp./1-212
--------VPTRYHGLWQRTLYAEPA-R--GEP-DRVDDTTQVFWLQAGDWHA-----DLRVP-TDRPDFAG
IESRAACRRDQLEWLAGLTAFAGITRVQ--------G------P----FCTWHRLVDLSPG-LDKDIGVMRF
-------IDD-DTLEECHPSGR---YREIW----RRLTT-LASAEP-------------IVERNAA------
---GL------PCWLQYGDHAMAIDDRTPADN-----------APDLLAEPAG----LDTAALQERLAVNIR
YARRRDQA-----WEVQLSTWPWQE----------------------------
>ur|A0A423PND2|4_219|2.9e-63|Salinisphaera_halophila_YIM_95161/1-216
--------VPTRYHGLWQRTLYAEPA-E--GAP-VFVDRDTQVFWLQAGDWHA-----DLRVP-ADRPDFTG
VATLADCDRAQLVWLARQTAFAGITCVE--------G------R----FCTWHRLVDLAPT-LDKDIGEMRF
-------IDE-NTLEECHPRGL---YRELW----QRVTL-AQAAAP-------------RAHFDET------
---GL------PCWLEYGDHAMAITPRVALDS-----------AHELLAGAET----LSKTSLRARAAVEIS
LAHRTPAG-----WHVRLSTWPWREGQST------------------------
>ur|A0A423PIA8|62_278|1.5e-62|Salinisphaera_orenii/1-217
S------HVPTRYHGLWRRTLYAEPA-E--GEP-GFVDRDTQVFWLQAGDWHA-----DLRVP-ADRPDFTG
VATLADCDRDQLAWIARQTAFAGLTRVE--------G------R----FCTWHRLVDLAPT-LDKDIGEMRF
-------VDE-NTLEECHPRGL---YRELW----QRVTL-AHTAAP-------------RAHFDET------
---GL------PRWLQYGDHAMAITPRVALDS-----------AHELLAGAET----LSKTSLHARAAVEVS
LAYRTPAG-----WHVRLSTWPWREGQS-------------------------
>ur|UPI000DA2681A|7_222|3.8e-62|Salinicola_peritrichatus/1-216
-------GVPSRYHGVWQRTLYTGEG-E--HGD-YIEDRTTRVIWLQAACWHA-----DMRVP-ADRPDFAD
VTSLDDCDRDRLVWLAGQTAFAGITRVE--------G------R----FCTWHRLLDQHPG-LGKDVGEMAF
-------LDE-DTLEERHPQGR---YRELW----VRQAD-AGGAE--------------RTCLGPD------
---GL------PRWLQWGDHAMSIVPRLALPQ-----------THDLLAAPQT----LDSETLRLRAGMEIS
YARCNGSG-----WKIMLSTHPWREGFEI------------------------
>ur|UPI003619BA50|8_215|7.5e-60|Salinisphaera_aquimarina/1-208
------------YYGLWQRTLYAEPA-D--GEP-TFEDRDTRVLWLQAGDWHA-----DLRVS-TVRPDFTG
VSSLADCGRNQLIWLARQTAFAGITRVE--------G------R----FCTWHRLVDLSPG-LEKDIGEMRF
-------IDY-DTLEECHPRRR---YREVW----RRVSP-RIDTQP-------------VVRLDDT------
---GL------PVRLVFGDHAMFITPRDGLVK-----------DHDLLTMPTA----LTSEQLTQRAALTLS
YAERRGEQ-----WLIRLSTWPWME----------------------------
>ur|UPI0025EE1FB2|5_225|2.6e-39|uncultured_Oxalicibacterium_sp./1-221
--LSLP-PVPARYRGVWRRTLLKTAA--------M-EDVSTVVFWLQTARWHA-----DIRIP-ARRGDFSG
VSSLAECDRAQLESLACQQGFAGITQID--------ANGQD--D----ICRWHRLIDYQPPASLPDVGAMRF
-------SA--GLLIEQGVCAD---YLEHW----VHQAT-SEQGAL-------------VLRREEG------
--SAL------RLLLVAGPYVMHARARRKAFP------S----DLPLDTDLSS----FDDEQLRALLDFEIA
FGLRTDTG-----WTVQHATLPWLEGKQ-------------------------
>ur|UPI002619F071|11_225|1e-37|uncultured_Roseibium_sp./1-215
---------PKRWQGLWHRTLLERRG----AGS-LTNDRPAKVYWLQAPLWHA-----DLRIP-DDRPDFSG
VTSIEECSDDQLAFIAGQEGFCGVTRVE--------G------P----ICTWSRLFDLNPG-TALDVARMRF
-------ERE-DFIVETGIVED---YTEHW----ERVSG-SAPEPG-------------LLPADCT------
--GID------GIFLQSGDWGVQVKPRGDAPA-----------GIDLYSETEA----RSRQHLLWQASLAIS
LCERTPTG-----WIIRLSTHPWLEEQAL------------------------
>ur|A0A3Q8XR08|9_217|6.7e-36|Georhizobium_profundi/1-209
----LP-PVPQAYRGLWERTLIERDG----VAG-AGNEQDERVFWLQTENWHA-----DLRIP-LDRPAFAG
VEALDGCSDAQLGFITRQEGFCGLTKVE--------G------S----VCTWLRIHDLRPG-TALDVGRMSF
-------AEP-NFIIETGISSD---YLEHW----RKVPG-SDGACG-------------VTSA---------
---AG------ELMLQAGRFSMRIRPRPPAPA-----------HADSYAPVET----LDRAHLLWRASLEIT
LLEETRA---------VLSTHPWLEQE--------------------------
>ur|UPI00083968D2|11_227|8.3e-36|Labrenzia_sp._OB1/1-217
---------PQHWQGLWHRTLLERRG----AGS-LTNDRPAEVYWLQTPLWHA-----DLRIP-DDRPDFSG
VTSLDGCNDDQLAFIAGQEGFCGVTRVE--------G------S----ICTWSRLFDLNPG-TALDVARMRF
-------EHE-DFIIETGIVED---YTEHW----KRVPG-SEPAPG-------------LPPADCA------
--LID------GIFLQSGDWGVQVNPREGAPD-----------GIDLYCETAA----RGREHLLWQASLAIS
LCERTPAG-----WITRLSTHPWREGQALTV----------------------
>ur|A0A934SY27|6_226|9.1e-35|Noviherbaspirillum_pedocola/1-221
-------AVPARYRGVWKRTLLSTPD--------G-IDDTSTVLWLQASRWHA-----DIRIP-AGRPSFAG
VHALADCSDAQLRFLARQAGFAGVTEID--------LAAKP--E----ICRWRRRWDAQPPAATEDAGRMVF
-------QH--ERILETGVHAD---YLEHW----QRLPD-SVGESV-------------------------E
CVDDS------GCVLAVGGYVMRMLPRRAAWP------PDLAPGTSLAQLVDALL-PTQRDRVLGWLDVEIS
FGRRDGDG-----WIVLHSTLPWMEGKTL------------------------
>ur|UPI001C2BF843|10_221|1.3e-33|Noviherbaspirillum_sp._L7-7A/1-212
----------TCYRGLWRRTLLQAGD--------L-RDTASTVYWLQTERWHA-----DIRIP-AGRPSFEG
ATSLAQCSPAQRRFLARQQGFYGLTEVD--------TSVQP--D----ICRWHRLADFQPPTVSPDAGMLRL
-------DG--ELLVETGLHDD---YLEHW----ERLPG-SDQTTE-------------VLAECAA------
---SG------ALLLRAGNWAMRVVPRRISLP------D----DLAAGMPLEAAM-TAGSLDEIALLDFEIS
LVRITDIA-----WTIQHSTLPWL-----------------------------
>ur|UPI000970DBBA|17_239|1.6e-33|Herminiimonas_arsenitoxidans/1-223
--------VPARYRGVWRRSLLEAPG--------V-HDTTTTVFWLQCGRWHA-----DIRIP-AARPDFSQ
TRSLDECNAEQLAWLARQQGFAGITEVV--------ATPQA--E----ICSWHRLVDYQPPAATPDAGVMRF
-------EP--EKLVETGVHGV---YLEDW----HHLPD-SAAAFA-------------VLQKMDA---ASN
CTTPK------EFVMIAGVYVMHVRERSVAWP------E----GIVMADI-------AQIDDAQRLLDFEIS
FGRRNASG-----WRIEHSTLPWLENKQMEVSL--------------------
>ur|UPI0032663E18|9_225|2.7e-33|Roseibium_sp./1-217
---------PKTWQGLWHRTLLEKRG----AGS-LTNDRPAQVYWLQTGLWHA-----DLRIP-EDRPDFAG
VSSLAGCSLEQLRFIAGQEGFCGVTRVE--------G------H----ICTWSRLFDLNPG-TALDVARMRF
-------ERE-DFIVETGIAED---YTEHW----ECLAG-SRPGQD-------------LPQAVCA------
--EVD------GIFLASGNWAVQTTLRGDAPE-----------DIDLYTEPGS----RSREHLLWQASLALT
LCERTPQG-----WIARLSTHPWLEGQALAG----------------------
>ur|UPI001C06E094|4_221|4.5e-33|Acidithiobacillus_ferridurans/1-218
----------NNYQGLWQRRMLTTPT--------V-YDDSTLVFWLQVGPWHA-----DLRIP-HDRPDFSG
CFSPFDCSRYQLQALLRQEGFGGVTWVS--------G------D----ICEWLHYIDYRPA-VQRDLGRMVF
-------SAGNVAIEEYGVETE---YMERW----ERVKD-DCDFAGA-----------STCWSTDG------
--LRQ------MLWLRTGKHFMRVRARPLTEK------N----ERKLWTLLYNEM--ATDNDLRLLADCESS
LGEITEGK-----ARILHSTLPWLEGEFLIL----------------------
>ur|UPI00188BD988|6_224|6.1e-33|Noviherbaspirillum_soli/1-219
A------PVPARYRGLWRRTLLQAGS--------L-RDTASTVYWLQTENWHA-----DIRIP-AGRPCFEG
VSSLAQCSPAQRRFLATQQGFHGLTEVD--------TTTGT--D----ICRWHRLADFQPPALSPDAGVLRL
-------DG--DLLVETGLHED---YLEHW----ERLSG-SNQDTR-------------VLAQSGS------
---GG------ALLLRAGDWAMRVFPRRAAWP------G----GLEAGTSLEAIT-AAGDAQAIALLDFEIS
LAKITDMD-----WTVHHSTLPWLEGR--------------------------
>ur|A0A924FNV5|13_232|1.3e-31|Herminiimonas_sp./1-220
--------VPVRYRGVWRRTLLQTPE--------R-SDIETTVLWLQTARWHA-----DIRIP-AQRPDFSG
VTSLAACTPVQGAWLMRQQGFAGTTEVT--------DSAQG--D----VCAWHRLVDFQPPAAGPDAGFMQF
-------EP--ARLIETGVHGI---YLEHW----IAEPC-SLPGQA-------------VFQRMAP---SGD
ATQPV------QLLLVSGDHVMHVRSRAAAWP------Q----DAMAGMDFAA----VAPGLQAGLLDFEIS
FGHRTADG-----WRITHSTLPWREG-------I-------------------
>ur|UPI0021016F05|4_222|1.7e-31|Jiella_sp._LLJ827/1-219
---ALP-PVPPAYRGLWERTALERLG----PGL-LTDDRPARVFWLQTERWHA-----DLRVP-EDRPDFGA
VDSLEACSDAQLAFIAGQDAFCGLTRVE--------G------A----ICIWQRLFDLRPL-KAPDIGRMEL
-------SA--DRIIEHGVVEA---YREEW----SLVAG-SRDGET-------------TAPGAMA------
IEPTR------DIVLTAGAWRIVVTPRPPAPE-----------WIDPFVPIAD----CDRATLLWRTAMSVT
LYRRDGAG-----WQAELSTHPWLEGR--------------------------
>ur|A0A9D6KN79|33_269|7.5e-31|Hydrogenophilales_bacterium/1-237
--VSPA-PVPSTYLGVWRRSLLETAG--------Q-RDERSHVFWLQTPHWHA-----DLRIP-AGRPDFSG
VGCLAECDDAQLAWLARQQGFCGVTQVD--------G------D----RCTWHRQMDFQPANGSRDIGRMAF
-------DG--ERVTETGIEAD---YLEIW----ERLPP-SRGGTA-------------ALELAVA---AGE
PPARP------TWLLVAGDCFIYVRGRAQPLP------A----TTDLSHLVAWTQ--PARSQLLDWLDVEIS
FGYRKGPN----PWRIEHSTLPFREETFLTRPGAIQR-------------LGY
>ur|UPI001A945C6D|4_224|2.1e-30|Jiella_sonneratiae/1-221
---ALP-PVPSAYRGLWERTALQRSG----PGL-LTDDRPARVFWLQTERWHA-----DLRVP-LDRPPIDG
SAGLAGLGDADLALLAGQDAFCGLTRVE--------G------P----YCSWLRLFDLRPV-AAPDIGRMEV
-------FE--ERLVEHGVTEA---YREEW----TLVAG-SRDGFE-------------VAARGRA------
SGPPA------EILLTAGRFRMRIEPRPAAPP-----------GIDPFAPVAA----LDRAALLWRSSMVAS
LEEKSAAG-----WQVRLSTHPWLEGRIV------------------------
>ur|A0A3M8QP86|6_220|5e-30|Acidithiobacillus_sulfuriphilus/1-215
---------PAVYQGLWRRRLLTTPI--------L-RDDTTLVFWLQTAAWHA-----DLRIP-ADRPDFSG
CVTLSDCSRAQLLALLGQEGFAGVTLID--------G------D----TCEWQRCVDYRPI-GLRDLGRMVF
-------SSTADAIEEYGVEAE---YTERW----ERVEE-GEGSVD-------------VCWSTDA------
--RAQ------ILWLRAGRRFMRVRDRPLADA------E----SRKYWYRLHAGM--ASDDDLRRLADCEIS
FGEIAGQA-----GYILHSTLPWLEGQSL------------------------
>ur|E6PK33|5_223|9.4e-30|mine_drainage_metagenome/1-219
--------VPPHYQGLWRRTLLTAPG--------L-RDDTTLVLWLQTAQWHA-----DLRIP-ADRPPCKG
RTSLHDCSRDELLGLLRQEGFAGITQVQ--------G------D----TCEWLRQLDYRPT-GRRDLGSMAF
-------SPACDAIDEVGIEAD---YAERW----EREPQ-GSGTQA-------------MVHVPDE------
--RAP------VLWLASGSCFMRVRPRAMRAE------E----VRAAWTRVQNGS--AHDEELRQLADFEIS
FGDIAHGQ-----GQIIHSTLPWLEGARLKPS---------------------
>ur|UPI0035B38510|12_220|1.6e-29|Chitinimonas_sp./1-209
-----------HYLGLWRRTRLRSAG--------R-IDTSTQVFWLQSRQWHV-----DLRIP-ADRPDFAG
VSRLADCNAAQLHWLLGQSGFAGLTRVE--------G------E----VCEWLRQLDYRPS-GERDIARMVF
-------HG--DAVEEFGLEAD---YDEWW----EREPQ-GGGEVDC-----------QVVQ---------Q
DGRLA------SVTARAGQWLMHCRPRAMPIA------A----EQAAWASVQAGG--ASIDSLRALADFELS
LAEADSGL-------IRLSTLPWREGQR-------------------------
>ur|A0A6F8V6M2|4_224|2e-29|Sulfurimicrobium_lacus/1-221
--------VPAQYLGVWQRRLLETPA--------A-RDTTSQVYWLQTSLWHA-----DLRIP-AKRPDFGR
ITRLDQCSDGQLAWLASQQSFAGITQVL--------D------T----RCTWQRHADYQPDNGCRDIGLMTF
-------TG--DRVIETGAEAD---YLEIW----QHLPE-SRGECV-------------ALQLESE---YGT
TAQRP------TWLLWAGAYFVYVRARPQPLP------A----ADHFSQLIAKSQ--PSRSQLLDWLDFEIS
FGRRSGTT----PWRIERSTLPFREGKRI------------------------
>ur|A0A845U7Q1|8_222|2.6e-29|Acidithiobacillus/1-215
-----------IYQGLWRRRLLTTPT--------L-NDDTTLVFWLQVGPWHA-----DLRIP-RDRPDFSS
CFSLGDCSRYQLQALLSQEGFGGVTWVS--------G------D----TCEWLRYIDYRPT-GQRDLGRMVF
-------SAANDAIEEYGVETE---YVERW----ERVKD-DDGFAGA-----------GTCWSTDG------
--LEQ------MLWLRTGNRFMRVRARPLTEE------N----ERKLWPLLYNGI--ATDDDLRLLADCEVS
LGEIAGKK-----AHILHSTLPWLEGQPL------------------------
>ur|A0A139BV91|7_223|5.4e-29|Candidatus_Gallionella_acididurans/1-217
------------YLGLWQRTLFATGD--------S-MDTRSTVYWLQTSSWHA-----DIRIP-ADRPDFNG
TTSLADCSGEQLSWLAQQQGFAGVTVVT--------G------N----QCEWKRVIDFQPPSGKRDIASMHF
-------ANP-DKLLEYGIEDT---YSETW----ERVAG-GKNEHC------------YALQLLAQ----GV
DAEPG------SYLLVSGNHFIHARNRPAGLA------Q----LFKGSGQLQF----YPQHLLVQLLDFEIS
FGLRRGAGD---PWQITLSTLPWREGHTL------------------------
>ur|UPI00261A29F9|6_221|9e-29|Ramlibacter_sp./1-216
----------RHYLGVWERKVLRVGS--------EPQDTRTRVFWLQTPHWHA-----DVRVP-ADRPSFAG
VASPADCSVQQLRWLVRQEAFAGITTVS--------G------D----RCWWHRMIDFRFR-RSQDVGRMAF
-------AG--EQVEEFGVHAD---YYELW----QRLPG-TGTGAR-------------AWQ---------D
TAGPR------RIACVAGDRFLFVRERPVWDA------E----AVRIQARIELGE--ASRVELEAFVDFEAS
FGRIEGDA-----ARIELSTLPWREGAIAFTLS--------------------
>ur|A0A8I1N804|33_258|3.7e-28|Thiobacillus/1-226
--------VPNAYLGVWRRSLLETAG--------L-CDTHSHVFWLQTPRWHA-----DLRLP-AGRPDFSG
VHSLAECSDAQLAWLARQQGFCGVTQID--------G------E----RCTWHRQMDFQPANGSRDIGRMIF
-------DG--ERLTEIGLEAD---YREIW----ERLPP-SRGGTA-------------ALELVME---AGE
QPVRP------AWLLVAGACFMYVQGRPYPLP------D----APDLPHLIARMQ--PSHAQWLEWLDVEIS
FGYRMGPN----PWRIEHSTLPFREETFLTHPGA-------------------
>ur|A0A238D6G4|6_218|1.2e-27|Thiomonas/1-213
---------PPHYQGLWRRTLLTAPG--------L-RDDTTLVLWMQTAQWHA-----DLRIP-ADRPPCEG
RRSVHDCSHDELLGLLRQEGFAGITQVQ--------G------D----TCEWLRQLDYHPS-GRRDLGCMAF
-------ASTLDAIDEYGVEAD---YAERW----EREPA-SDQTGW-------------VARSRSA------
--EGP------VLWLRSGRRFMLIRPRAMDAT------Q----SRELWASLATGR--ATVEELRRLADFEIS
YGVIAEDD-----GRILHSTLPWRERQ--------------------------
>ur|UPI00286D8303|27_258|1.3e-27|Thiobacillus_sp./1-232
---------PNAYLGVWKRTLLETAG--------A-RDERSQVFWLQTPRWHA-----DLRIP-AGRPDFSG
VTCLAECDDAQLAWLATQQGFCGVTQVD--------G------D----DCTWHRQLDFQPANGRRDIGRMVF
-------DG--ERVIETGVDAD---YREIW----ERLQH-SLGGTA-------------ALELLVD---AGE
LPARP------AWLLVAGDCFIHVRGRAHPLPHIANQKN----VSDLASLIARSR--PSRAQLLDWLNVEIS
FGHRNGPA----PWRIERSTLPFREGQFVTHPGAL------------------
>ur|A0A975VWR1|5_220|3.1e-27|Thiomonas_sp._X19/1-216
--------VPPHYQGLWRRTLLTAPG--------L-RDDTTLVLWLQTARWHA-----DLRIP-ADRPPCTG
RASLQDCSRHELLGLLRQEGFAGSTRVQ--------G------D----TCEWLRQLDYRPK-GRRDLGSMAF
-------SPACDAIDEVGIEAD---YAERW----EREPQ-GSGTQT-------------MIHVPDE------
--RAL------VLWLASGPCFMRVRPRAMRAE------E----VRAVWTRVQNGS--AHDDELRRLADFELS
FGVIAQGR-----GHIQHSTLPWMEGQQL------------------------
>ur|D6CNZ2|8_217|3.3e-27|Thiomonas/1-210
----------QRYQGVWRRTLLTAPE--------V-YDDRTLVLWMQTARWHA-----DLRIP-ADRPDCSG
CTSLAECSRAQLLCLLKQEGFAGITTVN--------G------T----SCEWRRQMDYHPK-GWRDRGEMAF
-------STCTRALDEYGIEAD---YAERW----ERDPA-SDQSGW-------------VARSSSA------
--AGP------VLWLRSGKRFMLARPRAMDAT------E----TLAIWSRASANR--ASIEELRRLADFEIS
YGVITGDD-----GCILHSTLPWRE----------------------------
>ur|UPI00068F4312|6_221|1.4e-26|Thiomonas_sp._FB-Cd/1-216
---------PPHYLGLWRRTLLTAPG--------V-RDPTTLVLWMQTAQWHA-----DLRIP-ADRPACQG
RTSLHECSRDELFGLLRQEGFAGITHVQ--------G------N----TCEWLRQLDYRPT-GRRDLGRMAF
-------APGFDAIDEYGIESD---YAERW----EREPH-NGGIQG-------------VALTSDA------
--HAP------TLCLFSGPCFMRVRARTMHPD------A----EHAAWQHVQDSS--ACDDELRQLADFEIS
FGNMAGGQ-----GQVLHSTLPWLEGKRMR-----------------------
>ur|UPI002AFEB22F|12_229|1.7e-26|Caballeronia_mineralivorans/1-218
-----P-TVPKRYVGLWKRASYVDEN--------Y-RDETTLRYWLQTPHWHA-----DLGRS-ADRPAFDG
ISSLVQCSAMQLDWLCRGQAFAGPTRIS--------G------D----LCYWDRQWDFQLR-DTPDIGRMSF
-------TS--DSLIEDGVFGT---YREVW----LKQAG-NAVDEH-------------ALQGHRP------
-GDPQ------ILLLATGGYFMYMRERDLRAA------P----ASRARRQCAAGT--ASRSEQEAFADFDMS
FGRYNDAG-----WVIESSTLPWREGDCIP-----------------------
>ur|A0A0N8KNG2|32_234|2.6e-26|Phormidesmis_priestleyi_Ana/1-203
--------------------SIEEN---------GERDVTTQVFWLQTTCGFA-----DIRIP-AERPSLA-
--SWAALKPHQAIALAKQDGFAGITHLSCD---NL-G-----RN----RCEWHHAMDYRPFNGHTDVGLLHW
-------QD--DILIEIAPDGR---YKEEW----QRVET-GPTATL-------------TLT---------H
EGRWK------GWLVICGDYFIYMWDERKLLP------A----AKSLTSLISSSP-----TASNQYLNCEIS
FGRIQKGDH---PWNIQLSTLPWREGKSL------------------------
>ur|A0A6S7BDC4|38_256|2.9e-26|Pararobbsia_alpina/1-219
----AP-LVPDAYLGVWKRASYVDER--------H-RDETTLRYWLQTPDWHA-----DLGVS-AQRPSFEG
VTSLAECSSAQLDWLCKGQGFAGPTRIS--------G------E----LCFWDRQWDFQLR-DTRDIGHMRF
-------TS--ESLIEDDIHQR---YREVW----CKLPR-AENGER-------------ALEGHRP------
-GDPQ------ILLLASGGYFMYMRDRALRAA------P----ACRAKRQFTEGA--ATRSEQEAFADFEMS
FGRYDAEQ-----WTIELSTLPWREGRSVA-----------------------
>ur|A0A1J5P2J5|4_166|5.2e-26|mine_drainage_metagenome/1-163
-------TIPSHYRGVWRRTLLTATG--------V-RDDSTLVLWMQTARWHA-----DLRIP-EDRPDCSG
CHSLADCSRAQLLGLLRQEGFAGITTVD--------G------A----ICEWHRRLDYRPT-GRRDLGSMAF
-------SPAFDAIDEVGVESD---YAERW----EREPQ-GSGAQG-------------MAFTPDD------
--QAP------GLWLFFGPCFMRVRARRCT------------------------------------------
-----------------------------------------------------
>ur|A0A238DWU7|5_223|6.2e-26|Thiomonas_sp._X19/1-219
--------VPPHYQGLWRRILLTAPG--------V-HDDTTRVVWMQTAQWHA-----DLRIP-ADRPPCEG
RTSLHDCNRDELLGLLRQEGFAGITKVQ--------G------D----TCEWLRRLDYRPT-GRRDLGSMAF
-------SSDFDAIDEVGIEAN---YAERW----VREPQ-GSGEQH-------------MVFTHDV------
--HAP------KLCLFSGHCFMRVQDRALHAD------A----ARRAWQRVQDGT--AHDEELRQLADFEIS
FGDIAHGQ-----GRIIHSTLPWLEGVRLKLS---------------------
>ur|A0A4Q7LKF4|7_194|3e-25|Sphaerotilus_mobilis/1-188
---------PDRLQGLWRRTRLRVPA-R--TGA-TLDDRSTAVWWLQTPHWHA-----DLRVP-AARPDYSG
VASLADCSTPQLRWLLTQEGFAGLTHVE--------GVDGDTVA----SCRWQRLIDHAES-RIADVGALRF
-------DA--DGMDEWGLAAD---YDERW----VAEDT-GPGWSA-------------EGSCDEP-----P
GTRLT------RLRIRVGRWQITLRARALDAA------S----TRTVRHAVATDQ-----------------
-----------------------------------------------------
>ur|A0A1J5R322|2_209|4.5e-25|mine_drainage_metagenome/1-208
--------------GLWRRTLLQTPE--------Q-CDVDSRVYWLQTAVWHG-----DLRLP-VGRPEFGR
VHSLRQCSRVHLEWLLRQEGFAGVTKVD--------G------H----ICEWHRRMDYHPR-DWRDIGNMHF
-------CA--AGLEESGVEQQ---YRERW----EPEPL-DCRRFS-------------AQHLQLD------
--GLQ------RLLLRAGEYFMHLRPRSLGEV------D----ARRLWARVEKQR--ASLDEMRQLADFEIS
FGRHQEGV-----LRIVHSTLPWLEGGVL------------------------
>ur|A0A1J5R010|5_221|5.4e-25|mine_drainage_metagenome/1-217
--------VPPHYQGLWRRTLLTAPG--------L-RDDTTLVLWMQTAQWHA-----DLRIP-ADRPPCEG
RRSLHDCSRDELLGLLRQEGFAGITQVQ--------G------D----TCEWLRRLDYRPS-GRRDLGSMAF
-------SSCFDAIDEIGIEAD---YAERW----VREPQ-SDSARC-------------MAFASGE------
--NAA------GLWLFCGPRFMRVRARALHAD------A----ARRVWRRVQDGT--AHDEELRQLADFEIS
FGNIAGGQ-----GRIIHSTLPWLEGARLK-----------------------
>ur|UPI0027308115|6_229|1.8e-24|Sulfuriferula_sp./1-224
----------DHYLGVWQRLSLESAA--------G-VDTATRVYWLQTPVLHA-----DIRVP-SNRPDCRG
KHGLRDLTLNELKQLARQQGFAGITQVT--------G------D----ICEWYRHIDYQPPSSGRDIGRMTF
-------NA--DRIVEDGLESS---YREVW----QRLPD-STGANI-------------ALRFAEELASGGC
AVPRK------GYLVASGDYFIFVRDRVAPLP------K----SPSLALLLETPT--LTQDQIIAMLDCEIS
FGRRLGGGM---LWEIQLSTLPFREGRALF-----------------------
>ur|A0A317EF55|6_222|1.8e-24|Zavarzinia_aquatilis/1-217
-------VSVATLRGLWQRSLIAWPD--------GLRDTTTSVYWLQGPSFYA-----DLRQP-AGRPDLSG
IRCLDDLDREGLMWLAGQEGFAGELTFD--------G------T----CFEWARALDFQPKSPYSDCGFLHF
-------EG--DVLVERGRDVA---YVEHW----HRGPE-ATLPSC-------------AVRLTEA------
GGRRA------AFLVRAGDQFMFARDRATPLP------E----ADSLADIVKAA---PDMAHARDLLDCELS
FGHVGDDG-----WLITRSSLPYREGMG-------------------------
>ur|A0A1Y1I2C5|11_245|2.2e-24|Klebsormidium_nitens/1-235
---AFP-SVPAEYQGVWRRTLLRSAD--------GAEDTTTRVFWLQTARHHV-----DIRVP-AERPSLGG
ATSLAELNREQLNGLALQQGFGGVTEVK--------G------D----VCQWTRQADFQPPTGDNDIGRMVF
-------KGR-VQVLEYGVESD---YFEDW----AREPG-SDGDSF-------------ALERLSD-----D
GKSPTV--PL-TRLLVAGGKFMYIRARHGDTL------P---KSASFSELAAN----LSDDELRRALDFEIS
YGSIDSPGPEPRRWIVDLSTLPWREGEAALSSE--------------------
>ur|UPI00273786EC|15_237|2.6e-24|Leptothrix_discophora/1-223
------------LQGLWRRTRLRVPS-G--TGS-TLDDRSTAVWWLQTPHWHA-----DLRVP-AGRPDFGG
VGSLQDCSESQLRWLLTQEGFAGLTVVD--------GVADDRVA----SCRWLRRIDHAES-RIADVGGLRF
-------DA--GGLDEWGLQAD---YDERW----VREDT-GPGWSA-------------EGSADEP-----P
GTPPS------RLRIRCGRWQITLRARQLDAA------S----TRTVRHAVATDQ-RIARNALLAAADCEIS
LAEQTAEG-----WTVRCSTLPWLEGH--------------------------
>ur|A0A369BT04|22_232|3.1e-24|Thioalbus_denitrificans/1-211
--------------------SLEDDR--------G-LDTASQVVWLQSRSFCC-----DLRVP-AERPDFSG
VESLDGCTDRQLRWLMGQQGFAGQLLVE--------E------S----TCHWLRAIDFQPDRALRDVGRMRF
-------SP--DYVVEEGVHAP---YREVW----RRLPP-ASGEQA-------------VLELMPE-----D
GDLRR------SFLVVVGDWFMYARERGWRPP------Q----APDLAHLVDAAP--ERRALLLRLADFEIS
FGLRRGGMG---PWEIRLSTLPFREGRSLDLA---------------------
>ur|A0A4R5M597|5_221|3.2e-24|Paraburkholderia_silviterrae/1-217
--------IAQRYVGVWRRSKLRRGT--------SPWDLTTRVYWLQTPRWHA-----DIRVP-ANRPDFSG
VRSIRECSDAQLAALLEQEAFCGVTTVE--------G------E----VCRWLRQIDYRLR-DTDDFGRMVF
-------AG--NDVEEIGIATD---YYELW----HRLPD-SVGPSF-------------ALTRIGD-----D
AERRK------AYLCVAGEYFVYMRDRALPTS------P----AVRIRSKIALGS--AQRDEIEAFLDFEAS
FGRIVNGR-----GIVELSTLPWREGAL-------------------------
>ur|A0A317EBG7|10_219|5.7e-24|Zavarzinia_compransoris/1-210
-----------IVRGLWQRSLIAWPD--------GRRDTATAVCWLQGPSLYI-----DLRQP-AGRPDFGG
YSCLDDLDRPALAWLAAQEGFAGELLFD--------G------G----HFEWRRDLDLQPTSPYSDVGKLWF
-------EG--DVLVEEGRDIP---YIEHW----HRGPE-ATQPAA-------------AARLAGA------
DG-RP------GTIVRSGDHFMFARGRDAALP------A----GETLAELVAAA---PTPAAARALIDMEIS
FGAVTDEG-----WIITRSSLPWREG---------------------------
>ur|UPI0009E3F092|6_217|6.5e-24|Hyphomicrobium_sp._99/1-212
-----------ETLGLWERSLIAWPD--------GQQDTTTFVAWLQGPSLFA-----DLRQP-ANPPSFDD
VTCLNDLQCHHLEWLARQEGFAGRFARA--------G------D----AFEWHRMIDYQCASDTADAGYLSF
-------SD--GILVERGRDIP---YIEHW----HQTSQ-RIPPYF-------------AARMRDQ------
NG-LE------GFLVRVGDIFMYVRNRAVTLP------R----GGSLAQLVSDG----SPQETRSLLDCEIS
LGRVREGS-----WLIGRSSLPFRVNADL------------------------
>ur|A0A936C6E8|5_226|9.7e-24|Betaproteobacteria_bacterium/1-222
--------VPAPYLGVWKRTLLRTPS--------G-DDTTSTVYWLQTPRWHA-----DIRVP-ANR-DIGG
ARSLEMLGDAAWRSLASQQGFAGVTTVE--------N------D----ICRWHRRVDYQPPSGFSDVGRIEF
-------ESP-DRMLEYGVEQD---YFEIW----ERQPS-SVGSWA-------------ALESANG------
--TPP------AWLFATGDFAMRVRPRDCALS------P----APSLGTLLDG----LDSGERRACLDFEIS
LARRTSPA----RWDIYHSTLPWKEGTALDESSVLDS----------------
>ur|UPI002D765B76|14_226|1.2e-23|Hyphomicrobium_sp./1-213
--------------GLWERSLIAWPD--------GRQDTTTFVAWLQGPNLFA-----DLRQP-ANPPSFDG
VACLGDLGAQHLDWMAQQEGFAGRFVKA--------G------D----AFEWQRIINLQCPSDAADAGYLDF
-------VD--GVLVERGRDIA---YIEHW----HRTSP-TLAPRF-------------AVQLQDQ------
DG-RD------GFLVRVGEIFMYARGRIEPLP------H----NGSLSELVATS----SLEEARALLDCEIS
LGRERNGS-----WMIGRSSLPFRVGADLAPSF--------------------
>ur|F8J8X2|8_220|2.3e-23|Pseudomonadota/1-213
-------------LGLWERSLIAWPD--------GREDRTTFVAWLQGPTMFA-----DLRQP-ADRPSFDG
VSCLNHLDSQHFEWLSRQEGFAGIFVLS--------G------E----AFEWRRAIDFQCSSDAADAGYLSF
-------AD--GVLIERGRDIP---YIEHW----HHTSP-NINPHF-------------AIRMRDE------
TG-ID------GFLVRVGEIFMYVRNRAVVLP------H----GGSLADLVNTS----SPDAARAMLDCEIS
LGRVRDGK-----WLIGRSSLPFRIGADLAPE---------------------
>ur|A0A158I7P0|5_240|5.3e-23|Caballeronia_choica/1-236
-------SVPSNYVGVWSRSKLRRGN--------GPWDFTTRVFWLQTPFWHA-----DIRIP-ADRPDFSG
VRSLAECSQKQLNALLMQEAFCGTTTVE--------D------D----VCRWSRQIDYRLR-DTDDFGQMMF
-------NG--NDVEEIGIETD---YYELW----HKLPD-SIGRSF-------------ALQRDDL-----H
GEQRR------SFLCVAGDYFIYSRNRSMCTS------P----AVRIRRKIQTEC--AGRQELEAFLDYESS
LGKIKDGV-----GTIQMSTLPWREGQVAFDLNVIAEEIK-------AAQLSN
>ur|A0A949I2T4|2_225|6.2e-23|Pseudomonadota_bacterium/1-224
-----------EFSGLWTRSLLALPD--------GQRDETTQVAWLQGPSLFA-----DLRQP-AGRPACCF
VPGPEHLTLEACSWLATQSGFAGTFIVE--------N------N----MGEWRREIDFHPKAPLPDAGTLEW
-------QG--DILVETGLHTP---YYEHW----HAGQE-ALAPNG-------------ALRLQSR-----E
DG-RL------AILVRSGSVFMLARDRAPGVKL-----T----EPDLCACAAAA---PDMAVVRALLDCEIS
FGRADAG------WKIIRSTLPWREGAHLAIATQGQCRF--------------
>ur|UPI001F227190|7_184|6.6e-23|Xanthobacter_agilis/1-178
------------LGGLWRRSLIVQPD--------GRRDTTTEVYWLQGPEHYI-----DLRQP-ADRPSFAG
VRALRDLTAPQIGWLARQDGFAGRLVKA--------G------A----FFEWQRHLDFQPPSALADAGRLWL
-------ED--GIMKEEGRDVP---YLEHW----HRAEG-DRTPAA-------------AFILRDA-----R
SG-SA------GSLVVVGDRFMLARARPFAVP------G----GRSLADLVAEA---PTLS-----------
-----------------------------------------------------
>ur|A0A512LBU0|9_232|1.1e-22|Sulfuriferula_plumbiphila/1-224
----------DHYLGVWQRLSLENAA--------G-VDTATRVYWLQTPLLHA-----DIRVP-ANRPDFRG
KHGLQDLTVDELRLLARQQGFAGVTQAA--------G------D----ICEWSRHIDYQPPNGGRDIGRMMF
-------NA--NRIVEDGLESS---YREVW----QRLPD-GMGETI-------------ALHFLEEHASGGL
AVPRK------GYLVASGDYFIFARDRAAILP------K----ASSLATLLAESS--LSRDQIIDILDFEIS
FGRRLGGRA---PWEILLSTLPFREGQALF-----------------------
>ur|A0A061JNF4|5_226|2.1e-22|Stutzerimonas_stutzeri_KOS6/1-222
---------PDAYLGVWRRRLLTTTA--------GLRDETSEVYWLQTARLHA-----DVRLP-QPQP-VPP
PVSLETCSHAQQMALCEQAGFAGVTDVN--------G------D----ICQWHRLIDFQPPGGPGDIGLMRF
-------EDT-DRLLENGLDGS---YHEVW----QRMPE-SDGVNW-------------GLWLCAV-----D
QPSRQ------ACLLVAGDYFMFAADRPRPLA------AN--GGGHLREQLAA----VGPALRPQLLACELS
FGRHRNGAT---PWQITHSTLPGRVGEALLP----------------------
>ur|A0A809S961|3_227|3e-22|Sulfuriferula_nivalis/1-225
--------VPEQYLGVWQRKQLESPA--------G-IDNTTQVYWLQTPSLHA-----DIRIP-ADRPDFSG
KASLQDFSLTELKQLARQLGFAGVTRVV--------D------D----TCQWIRQLDYQPARTDLDIGRMQF
-------ND--NHLIESGIARD---YTEIW----EKLPD-SQGATF-------------ALRFTEKNTTRSP
EQSQA------GILVVSGDYFIFVRDRSHPLP------H----ATSLTALLDDTS--YTHPQLIAMLDFEIS
FGRLTQGSL---PWEIQLSTLPFREGTPL------------------------
>ur|A0A9D6WRQ1|7_226|3.7e-22|Gammaproteobacteria_bacterium/1-220
------------WPGRWQRRLLAVPG--------QPDDTGSLVIWLQTAHLCA-----DLRVP-TGRPSFAG
ASALTECTDDQLAWLATQQGFAGTLEVY--------G------D----LYAWRRDIDFQAPGAVPDVGRMRP
-------AG--DCVIETGVHAE---YLEEW----LHTPA-EEHELA-------------ATRLMVA-----G
AAREAA--WWPGVAVAVGDECLLVLGRRTPPA------H----LPGLFAAASGA---RERDALAQVLDCEIS
YLRRDWNAE---CWRVVASTLPWREGLEL------------------------
>ur|UPI002488A9CE|2_180|4.7e-22|Aquabacterium_sp./1-179
---SHP-PVPARYRGVWSRTLLETPT--------H-RDDTSLVLWMQTELWHA-----DLRIP-LAARAGRI
KAPVSAMSREQQQALALQSGFCGITQVE--------RRSAHEDD----LCAWHRHVDYQPPGLSPDAGWMLF
-------EST-DRLIETGLHGV---YREVW----ERLPD-STGPCT-------------FREQTDA-----Q
NPARV------TRILTAGRYIMQVCPRAVAWP------A----D----------------------------
-----------------------------------------------------
>ur|UPI000A17736D|29_188|5.3e-22|Derxia_lacustris/1-160
-------GVGADYLGVWRRDLLAAPG--------V-HDAATRRFWLQTADWHA-----DLELP-PDRPDFTG
VDGFAACTDAQLHWLAGQRAFAGITRLA------EGG------R----LCCWDRQIDFALG-DAPDLGANAL
-------AG--DTLHEWGALAE---YYELW----RREPG-SAGGVS-------------------------H
AAEGA------VHLLRAGSWFARVRDRALP--------A---------------------------------
-----------------------------------------------------
>ur|UPI001F2D6D80|6_216|5.8e-22|Zavarzinia_marina/1-211
-----------TVRGLWQRSLIVWPD--------GARDGTTDVRWLQGPSFYI-----DLRRP-AGRPDFAA
VSCLDDLDRDQVLWLAGQEGFAGELVFD--------G------R----CFEWRREFDLQPVTPYSDAGFLRF
-------DG--DVLVEEGRDVA---YVEHW----HRDKE-ATLPAA-------------AARLIGA------
DG-RI------GFIVRVGDRFMFARDRGVPLG------A----GETLGDLVADA---GDMAAALALIDCEIS
YGTIDESG-----WTIGHSSLPFREGA--------------------------
>ur|UPI002DFFCB8E|7_220|6.1e-22|Amycolatopsis_sp./1-214
---------VSELTGLWHRSLIAHSD--------GRRDTDTQVRWLQGPKSYV-----DLRQP-AGRPVFDG
VSHVRDLRPHQIEWMAGQLAFAGQLTCA--------G------D----VFSWHKSMDLHPI--EPDLGRLFF
-------DG--ETLVEQALDLA---YVEHW----HRETA-AAEPIV-------------EARLNDP-----D
EG-RS------GVLVRVGARLGFARSRTTELP------L----GDSLADVLAAQ---PTLRARQDLLDCEVA
MATPDGGR-----WRITRSSLPWREGTIF------------------------
>ur|UPI00356AFF85|6_216|8.8e-22|Zavarzinia_sp./1-211
-----------TLRGLWQRSLIAWPD--------GRRDETTAVWWLQGPGLYI-----DLRQP-AGRPDFAA
VHCLDDLDREQARWLAGQEGFAGELTFD--------G------R----HFTWARDLDVQPVSPYSDAGSLRF
-------EN--DVLVEEGRDVA---YVEHW----HRGPE-AVQPCS-------------AARLACA-----E
DG-RA------GFVVRCGERFMYARARTAALP------A----GGDLAALVAAA---PTAADARDLIDCEIS
IGRIGPAG-----WTIEHSSLPYREG---------------------------
>ur|A0A924T7X6|6_173|1e-21|Aquabacterium_sp./1-168
--------VPERYRGVWSRTLLETPT--------Q-RDDTSLVLWMQTELWHA-----DLRIP-LAARADRI
KAPLSAMSTPQLHALALQSGFCGITQLE--------RRAPHEDE----ICTWHRHVDYQPPGLSPDAGWMVF
-------ECD-DRVIETGVHGV---YREVW----ERLPD-STGPCT-------------FREHADA-----L
DPARV------TRILTAGRYIMQVRPR---------------------------------------------
-----------------------------------------------------
>ur|A0A317MW63|4_223|1.2e-21|Plasticicumulans_acidivorans/1-220
--------VPSSYLGVWRRARLETAD--------GAIDTSTRVYWLQTARLHA-----DLRIP-LPQPA-SA
RRSLAECRGRELLALSAQAGFAGVTEVE--------G------D----RCQWFREIDYQPVRNEPDAGLMRF
-------IGR-DRLIEDGLDGS---YLEVW----ERLPE-SRGVNW-------------GQRLIAA-----D
GSGRH------AYLLVAGDCFLFAADRAEPLP------A----GGTLADQLAYPG--LDDARRRERLGFELS
FGRHHAGRT---PWMIELSTLPGRAGAE-------------------------
>ur|UPI0030DC8DBB|4_209|1.3e-21|Halopseudomonas_pelagia/1-206
--------VPDAYLGVWQRTLLRTAD--------GIEDRVTRVFWLQTPALHA-----DVRLP-DPAP----
---------TSITQRISQAGFAGLTEVQ--------G------D----RCQWHRLVDFHPD-SGTDVGLMTF
-------ITP-DEVQETAPDGS---YVEIW----QRLPE-SIGSTQ-------------AIWLAAA-----G
DAPRQ------GCLLLAGDCFMFVADRPTPAR------K----GLSLAAQING----LSADQAELMMSCEFS
FGRIAGAKV---PWEITLSTVPGRAGRCL------------------------
>ur|UPI0039E721B6|8_217|1.3e-21|Hyphomicrobium_sp./1-210
-------------LGLWERSLIAWPD--------GRQDTTTYVAWMQGPNLFA-----DLRQP-PNAPSFDG
VLCLNDLEPAHLDWLAGQEGFAGRFVVA--------G------D----AFEWQRIIDFQCPSDAADAGYLAF
-------SE--GVLVERGRDIP---YIEHW----HQTAQ-RFSPHF-------------AIRMKDQ------
HG-IE------GFLVRIGDIFMYVRNRAETLP------H----GGSLAELVAKH----SLAEARALLDCEIS
LGRIHGAS-----WSIGRSSLPFRVKADL------------------------
>ur|UPI0025CA7ECE|9_219|1.4e-21|Novosphingobium_sp._IK01/1-211
--------------GLWRRSLLAWAD--------GRRDTTTQVHWLQGPSLYA-----DLRQP-EARPSFAG
VTGFDDLDTAQIAWMARQEAFAGRLAPA--------G------Q----FFEWHRAIDFQPPAALPDAGRLWL
-------ED--GMMKEEGRDLP---YLEHW----HHDSG-ASTPCG-------------ALLLHEA-----Q
GD-RP------GLLVWAGNLFMMARGRKEALP------T----GACLGDLIRAA---PDIATTRALLDCEIS
LGVRHDGQ-----WTITASTLPWQEGRVL------------------------
>ur|A0A3N4A9B5|4_207|2e-21|unclassified_Pseudomonas/1-204
--------VPASYHGVWQRTLLRLAD--------GSEDTTTRVFWLQSEHLHA-----DLRIP-DPCPTLP-
------------RERIRLSGFAGLTEAT--------E------T----RCQWHRAIDFHPD-SGTDIGNMRF
-------INA-DEVHETALDDS---YLEIW----QRLPD-SVGVVE-------------QTWLHSA-----D
GTGRR------ACLLRAGDYFMFAADRPLRLS------G----RLSLQHYLQH----ESARDVDLLLGCELT
FGRIQGGEQ---PWQILHSTLPASSGS--------------------------
>ur|UPI002843281F|4_220|2.5e-21|Chelatococcus_sambhunathii/1-217
----------DELRGLWKRSLLARPG--------EPDDVTTLVDWLQGPSLFA-----DLRSP-PDRPDFST
TRRLRDLDRAQIDWLATQEGFAGRLVAI--------G------D----AVEWRRVIDYQPPSEQADAGRLSM
-------QD--DILVEVGRDAP---YLEHW----RRDAARALSPCF-------------ALRLLAV-----D
DG-RA------GFVIRVGGDFMFARDRLNPVA------P----GPSLAAHVAEA---PDLVVAQNLVDCEIS
LGVIDGSD-----WRIVHSTMPFREGDRFE-----------------------
>ur|A0A924APK1|14_185|4.5e-21|Polaromonas_sp./1-172
----WP-AVPQRYRGVWVRTLLEAPG--------Q-RDDRSFVRWLQASVWHA-----DLRVP-PAARPSAA
SPPLVEASLERALRLAGQQGFCGVTEVR--------PQAGS--E----VCTWHRRSDFQPARDGADAGWMVF
-------DTP-DCLIETGVHAP---YLEVW----QRLPD-SVGRCI-------------VLAGLDS-----L
GHDNQ------ERVLVAGRYLMRVRPRRLA------------------------------------------
-----------------------------------------------------
>ur|F8JA40|6_220|4.9e-21|Hyphomicrobium_sp.__strain_MC1/1-215
-----------DTFGLWERSLISWPD--------GRQDTTTYVGWLQGPTLFA-----DLRQP-IGPPPFEG
VSCLNDLGPEHFDWLARQEGFAGRFVHI--------G------D----AFEWQRIIDFQCTSIYSDVGYLEF
-------LG--DILIETGRDVP---YVEHW----HRASR-DLLPHY-------------ALRMVDR------
IG-RQ------GFIVRAGAIFMYVRDRVKPLD------F----DASLPDLVGNA----TAAEARALLDCEIS
LGRVQGSA-----WTIQRSSLPYRVGKDLAAS---------------------
>ur|UPI00123B1C2E|4_209|6.2e-21|Halopseudomonas_salina/1-206
--------VPDSYLGGWQRTLLRTAD--------GHEDRDTRVFWLQTASVHA-----DLRIP-EPTP----
---------MTVDQRISQAGFAGLTEVE--------S------D----RCQWHRLVDFHPD-SGTDVGLMTF
-------ISP-DEVHEAAPDGS---YLEVW----QRLPE-SIGATH-------------AIWLEAV-----N
NPQRK------GCLLQAGDCFMFVADRPTPAR------K----GVPLRTQITG----LGADQAEFMMGCEFS
FGRVSGGDM---PWEITLSSLPGRTGRCL------------------------
>ur|A4VL18|5_226|6.3e-21|Pseudomonadaceae/1-222
---------PDAYLGVWRRRLLTTTA--------GLRDETSEVYWLQTASLHA-----DLRLP-GGQP-VAP
AASLETCSHAQQLALSEQAGFAGITEVN--------G------D----ICQWHRLIDFQPPGGPADIGLMRF
-------ETS-ERLLEDGLDGS---YHEIW----QRLPE-SQGRNW-------------GIWLSAA-----E
QPARQ------ACLLVAGDYFLFAAERPILLP------A---SSGHLRDQLAA----IGPALRPQLLACELS
FGRHRNGAT---PWQITHSTLPGRVGDALLSS---------------------
>ur|UPI001E4D6142|6_175|6.6e-21|Aquabacterium_sp._CECT_9606/1-170
--------VPERYRGVWSRTLLETPT--------H-HDNTSLVLWMQTELWHA-----DLRIP-QAARVGRS
KAPLAALSAAQRQALALQSGFCGITQVE--------RRSLQADD----ICTWHRHLDYQPPGVSPDAGWMVF
-------ESD-DRVIETGVHGV---YREVW----ERLPG-STGLCT-------------FRERADG-----Q
DPARV------TRLLTAGRYIMKVRPRTM-------------------------------------------
-----------------------------------------------------
>ur|A0A1H1YB01|4_208|9.7e-21|Halopseudomonas_xinjiangensis/1-205
---------PDRYLGVWQRTLLRTAD--------GFEDRTTRVFWLQTESLHA-----DIRIP-ERQP----
---------RTLQQRCAQAGFAGVTEVE--------G------D----LCRWHRRLDFHPE-SPEDVGRMTF
-------VSA-DELHEQALDGS---FLEIW----TRLPD-SIGRSE-------------ALWLSDS-----E
QGGRK------ACLLRAGDYFLFAASRPQPLA------G----DLPLCERVAT----SSAEQAEHMLAMELS
FGRIDSSGH---SWRVELSTLPGRSGKAL------------------------
>ur|UPI0025C0F4E7|9_182|1.1e-20|Aquabacterium_sp./1-174
--------VPDDLRGVWVRTLLQTDT-E--SPTPG-SDRTSWVRWLQTSLWHA-----DLRVP-VDALADRP
HRPLSQLNGAQLAHLAAQQGFAGTTTVE--------ALPEG--E----VCRWHRVCDVQPPALTPDAGFLLF
-------ETP-DRLIELGVHAD---YTEVW----ERLPG-STGRYM-------------ALAGLDA-----T
GQDDG------RRLLLAGDCLMAVRPRRAA------------------------------------------
-----------------------------------------------------
>ur|A0AAU4LYR0|8_223|1.3e-20|Streptomyces_sp._NBC_00316/1-216
----LP-PSVPELTGVWRRSLLVDAD--------GRRDTTTGVTWVQGPARYA-----DLRQP-ANHPRHTG
VTSLSGLRFEELLALTRQEAFAGRLRQR--------S------D----VFHWARTLDFAPV-ALPDAGRLRR
-------EG--AVLVETGVHVP---YLEHW----RPVRT--AGPSA-------------AVEMFDP-----E
TG-CA------GLLVRAGDRFALVRDRPEAVP------T----DTSPAELVQGA---ADIGRARAVLDFELS
LGRIDHGR-----WAVERSTLPHRVGA--------------------------
>ur|A0A1H1SYV8|4_209|1.4e-20|Halopseudomonas_sabulinigri/1-206
--------VPEAYHGVWQRTLLRLAD--------GSEDTTTRVFWLQSAHLHS-----DLRIP-DPAPKLP-
------------LERARLAGFAGLTQAT--------E------Q----RCQWHRAIDFHPD-SGADIGNMAF
-------VSS-EEVHETALDGS---YLEVW----QRLPD-SIGPVA-------------ESWLHSA-----D
GSGRR------ACLLRAGDYFMFAADRPLRLS------T----RRSLLQYLH-----DSSRDAELLLSCELT
FGRIQGGEL---PWHILYSTLPAATGSLFS-----------------------
>ur|UPI0009305720|9_222|1.4e-20|Hyphomicrobium_sp._CS1GBMeth3/1-214
----------SETFGLWERSLIAWPD--------GRQDTTTFAAWLQGPTLFA-----DLRQP-DDPPSFAG
VSCLEHLGPEHFDWLARQEGFAGRFVRA--------G------G----AYEWQRMIDFQCPTSASDAGYLEF
-------DN--GVLVEEGRDIP---YIEHW----HHTSR-DLTPLF-------------ALRMQDA------
NA-CT------GFLVRVGELFMFVRPRAEPLP------H----GASLPDLVANT----TPDVARTLLDCEIS
LGRVTGDV-----WSIERSSLPYRVGADLA-----------------------
>ur|UPI0027330245|7_222|1.7e-20|Phenylobacterium_sp./1-216
----------VELTGVWRREEITAPG--------GHRDDTTRVFWVQADSWYG-----DIRLR-IDIPRRDG
ATGFDDYADAELVELAEAQGFAGQLTVT--------P------K----LCAWRRDIDYQPPGPVPDEGTWKI
-------EG--DILIEGGVHIE---YEEIW----RLEPG-SRGLRA-------------AFAQDES------
----------QGLLVLAGDHFLRIEGRRTPLP------P----GESLPALVKAALATGDRERACALLDMPIS
YGRIGDG------WRIVLSTLPWREGRPLWSS---------------------
>ur|UPI00356A8FAA|8_217|2.2e-20|Hyphomicrobium_sp./1-210
-------------LGLWERSLIAWPD--------GREDRTTFVAWLQGPKLFA-----DLRQP-ANPPSFDG
VSCLNDLEPHHLGWLAQQEGFAGHLVQT--------G------D----AFEWRRAIDFQCPGDAVDAGYLAF
-------SD--GMLIERGRDIP---YIEHW----HHTSP-NLDPHF-------------AARMRTE------
DG-LL------GFLVRVGDIFMYVRNRAGALP------H----GGSLAEFVKAS----SPQDARALLDCEIS
LGRVRDGS-----WLIGRSSLPFRVRSDL------------------------
>ur|A0A2W4QV83|7_162|2.2e-20|Pseudomonadota_bacterium/1-156
-------PTVESLEGLWTRSLIVWPD--------GSRDTTTQVRWLQGPGLYC-----DLRQP-EGAPSFEG
VHRLADVTPVHLEWMARQEAFAGELTFD--------G------E----CFEWAREIDLQPRAALPDRGHLRF
-------ED--DVLVELGEHVA---YVEHW----HRRAS-SAWCSA-------------AARLTDD------
DG-RR------VYLVRVDDFFM--------------------------------------------------
-----------------------------------------------------
>ur|UPI000FDC4078|14_169|2.8e-20|Hydrogenophaga_sp._NH-16/1-156
--------VPAAYRGVWQRTLLETPE--------G-RDTTTQVHWLQTEGWHA-----DLRVP-AGV-----
-------DPATPQGRAQLQGFCGITRIT--------PGVGGQTD----ICTWHRRWDVQPPRSTPDAGTMVF
-------ETP-ERVIETGVHGR---YLEVW----ERLPG-STGPHA-------------ALAELDA-----Q
GLPTG------AMRFVAGRYALTVRPR---------------------------------------------
-----------------------------------------------------
>ur|UPI000689AA0A|13_243|3.3e-20|Aquabacterium_sp._NJ1/1-231
-------AVPDDVRGVWRRTLLQTGTDA--DEAPQ-EDDSSWVRWMQTSLWHA-----DLRVP-QSALEGRE
ALPLNQLSPVQLAALAAQQGFAGVTQLD--------NLPEG--Q----ICNWLRRTDYQPPALQPDAGWLIF
-------DRP-DRLIEIGVHDS---YNEIW----ERLPD-SVGRFL-------------TLAELAQ-----D
GRDTG------ARILVAGDYMMAVRPRAARWP------R----GMNPGYTLTDVL-LHSPDQALDWLACEVS
FGRLGQGQ-----WAIERSTLPEREGQIL------------------------
>ur|UPI002E300826|1_151|3.4e-20|Aquabacterium_sp./1-151
MSVAHR-PVPDDFRGVWQRTLLQTDTQA--GQAPH-SDSSSWVRWLQTSSWHA-----DLRVP-ATAMLDRT
PRPLAELSATQLAALATQQGFVGITQVD--------HEAEG--P----CCTWLRRADYQPPSMNPDAGMMLF
-------DRA-DRVIEVGVHDD---YNEVW----ERLPE-SVGRFI-------------T------------
------------------------------------------------------------------------
-----------------------------------------------------
>ur|UPI001D8252D3|8_221|4e-20|Hyphomicrobium_sp./1-214
-------------LGLWERSLIAWPD--------GRKDTTTFVAWLQGPSLFA-----DLRQP-HNPPSFDG
VACLDDLQPDHFKWLARQEGFAGRFARA--------G------D----AFEWRRMMDYQCASDTADAGYLSF
-------SD--SVLVERGRDIP---YIEHW----HQTSP-RTRPHF-------------AARMQDL------
KG-IE------GFLVQIGDVFMYARNRAIALP------H----GSSLVELVSAC----SPEEARILLDCEIS
LGRVRGDS-----WLIDRSSLPFRVNADLAPSF--------------------
>ur|UPI000FD8488D|45_243|4.1e-20|Rhodococcus_sp._X156/1-199
------------------------------------SDTTTTVTWLQADGYYA-----DLRQP-AERPSFAG
VSCLRELTAEHVGWMVRQEAFAGRLLQS-----TVDP------A----HYTWERAVDFSPAPAGIDHGTLHR
-------EG--ALLVERGLDLP---YLELW----KHTEQHQPGDSA-------------TLVLADP-----E
TG-AT------ALLLRTGNRFALVRPRPVAVE------R----FLRPDELTDP----DALRQAQDQLDCEVS
LGTVRPDG-----WVIDRSTLPFKVGST-------------------------
>ur|A0A358C4R7|37_230|6.8e-20|unclassified_Thiobacillus/1-194
---------------------------------------------------XA-----DLRIP-DDRPDFTG
VPILAECDDAQLAWLATQQGFCGVTQVD--------G------E----RCTWHRQMDIQPANGSRDTGRMIV
-------DG--ERMTETGIEAD---YLEIW----ERLPH-SCGGVA-------------ALELAAE---SGR
QPDRP------TWLLVAGDCFMFVRGRAARLP------R----AADLTTLIAHAR--PDREQLLAWLDIEIS
FGRRTGPT----PWRIEHSTLPFREGQCVTSPGALQ-----------------
>ur|A0A172WV79|3_223|8.5e-20|Pseudomonadaceae/1-221
-------SVPETYLGVWRRRLLTTTD--------GCRDETSDVYWLQTAHLHA-----DVRIP-HPPT---T
AASLATCTHAQQLALCEQAGFAGLTRVE--------G------D----ICQWHRLIDYQPPSGSPDIGRMRF
-------EGP-DRLLEDGLDGR---YHEVW----QRVPE-SSGTNW-------------GLWLRSA-----D
EPERQ------ACLLVAGDYFMFVADRPAPLD------P---EGGQLRDQLAR----ANPAKRLKLLACEIS
FGRQRNGAT---PWMISHSTLPGRVGDNLLP----------------------
>ur|UPI0008246E15|14_169|9.6e-20|Hydrogenophaga_flava/1-156
--------VPAAYRGVWQRTLLETPE--------G-RDTTTRVHWLQTEGWHA-----DLRVP-AGV-----
-------DPATPTGRAQLQGFCGLTRIT--------LGSGGQPD----VCTWHRRWDVQPPRSTPDAGYMVF
-------EAT-DRVIETGVHGR---YLEVW----ERLPG-STGPYA-------------AQTEVDA-----Q
GLPTG------AMRFMAGRYTLTVRPR---------------------------------------------
-----------------------------------------------------
>ur|UPI0018C9A836|17_238|1e-19|unclassified_Polaromonas/1-222
--------VPDRYRGVWARTLLEAPG--------V-RDDRSFVRWLQTSVWHA-----DLRIP-LMARPVTA
QAPGAQPGQPLALRLAAQQGFCGMTQVR--------QQAAG--E----VCTWHRLSDFQPAREAADAGVMLF
-------DGP-DRVIETGLHAS---YLEVW----ERLPG-STGRSI-------------VLAGLDE-----T
GQDNA------ERVLVAGRYLMRVRPRRLALS------P----DRETEPSLADVV-ARHPDMAREILDFEIS
FGRLDAGR-----WTIEHSTLPELEGR--------------------------
>ur|UPI00273657EB|4_168|1.3e-19|Rhodoferax_sp./1-165
--------VPDHYRGVWARTLLETPQ--------Q-RDESTFVRWLQTSLWHA-----DLRIP-VTVPEIG-
----------TQHQLAGQQGFCGVTQVE--------RQADG--E----VCTWQRRLDFQPARAEVDAGVMVF
-------ETS-ERVIETGVHAP---YLEIW----ERLPD-STGRFI-------------ALAGLDE-----A
GGDTR------ERFLVAGRYAMHVRPRRLAWP------A----DTSA-------------------------
-----------------------------------------------------
>ur|UPI0027317E0E|6_221|1.6e-19|Phenylobacterium_sp./1-216
---------PPEVTGVWRREQITAPG--------GYLDATTRVFWVQADSWYG-----DIRLK-IDIPRKAG
ATSFADFSDAELIELAKAQGFAGQLTVT--------P------E----MCAWRRDLDYQPPGPMPDEGTWKI
-------DG--DVLIEGGIHAE---YEEIW----RLEPQ-SQGLRA-------------AFRRQDG------
----------QGLLVLAGDHFLSIEGRATPLL------P----GESLPALVEAALAAGDRDAAGALLDMPIC
YGRIGEG------WTVVHSTLPWREGRPLWA----------------------
>ur|A0A8J7F6C4|17_233|1.7e-19|Oculatella_sp._LEGE_06141/1-217
-------------------LSIETD---------GSKDTTTQVIWLQTHQCFG-----DIRIP-ADRPT-ND
RSSLADLTAFDAIALSDQQGFAGMTELQ--------E------S----TCQWHRFIDYQPVTGQRDIGTLAW
-------EG--DLLIEEGVDAD---YREEW----QRIDD-GGGEFT-------------ALVVPAT-----A
STESGSRPSWQGCLVTAGDRFIYMWNRSQPLP------A----ADSLTALIDSS---TPSSEFLAYLDCEIS
LGVCQSGLV---PWEIQLSTMPWREGQSLWSRS--------------------
>ur|UPI001879FBB8|5_225|1.8e-19|Pseudomonas_lopnurensis/1-221
---------PDAYLGVWRRRLLTTTA--------GLRDETSEVYWLQTARLHA-----DVRLP-RPQP-LPP
AASLETCSHAQQMALCEQAGFAGVTDVN--------G------D----ICQWYRLIDFQPPGGPADIGCMRF
-------EGS-DRLLEDGLDGS---YHEVW----QRVPE-SDGVNW-------------GIWLQAA-----E
QPARQ------ACLLVAGDYFMFAADRPQPLA------A---GAGHLREQLAG----ASPALRPQWLACELS
FGRHRNGAT---PWQITHSTLPGRVGDALLP----------------------
>ur|A0A2S4ATE1|3_226|1.9e-19|Stutzerimonas_stutzeri/1-224
-------SVPDAYLGVWRRRLLTTTA--------GLRDETSEVYWLQTPSLHA-----DLRLP-RPQA-LPP
AASLETCSHAQQLALSEQAGFAGVTEVN--------G------D----ICQWHRLIDFQPPGGPADIGLMHF
-------ETP-ERLLEDGLDGS---YHEVW----QRLPE-SAGVNW-------------GLWLRAA-----G
QPARQ------ACLLVAGDYFLFAADRPLPLS------T---GNKHLRDQLGA----VDPALRPQLLAFELS
FGRHRNGAT---PWQISHSTLPGRVGDALLSS---------------------
>ur|L0GLL5|3_226|1.9e-19|Pseudomonadota/1-224
-------SVPDAYLGVWRRRLLATTA--------GLRDETSEVYWLQTASLHA-----DLRLP-RPQA-LPP
AASLETCSHAQQLALSEQAGFAGVTEVN--------D------D----ICQWHRLIDFQPPGGPADIGLMHF
-------ETP-ERLLEDGLDGS---YHEIW----QRLPE-SQGRNW-------------GVWLSAA-----E
QPSRQ------ACLLVAGDYFLFAADRPLPLS------A---GDKHLREQLGA----VDPALRPQLLAFELS
FGRHRNGAT---PWQISHSTLPGRVGDALLSS---------------------
>ur|A0A0F9SPI0|7_207|2e-19|marine_sediment_metagenome/1-201
-----------GYHGVWQRTLLRLAD--------GTEDTTTQVYWLQSAHLHA-----DLRIP-DPRPSLP-
------------LERVRQAGFAGITEAS--------E------H----RCQWHRAIDFHPD-SGTDIGNMHF
-------VSA-DEVHETALDGS---YLEIW----KRLPD-SIGPVE-------------ESWLHSA-----D
DSGRR------ACVLRAGDYFMFAADRPLRLN------G----RLSLQHYLQH----ESTRDVELLLGCELT
FGRIQGGGQ---PWQILYSSLPASSGG--------------------------
>ur|UPI00265F6211|15_181|2e-19|uncultured_Hydrogenophaga_sp./1-167
---------EPAFRGVWRRTLLESPQ--------G-RDTTTSVHWLQTEGWHA-----DLRVP-AGR-----
-------EADTPANRAHWQGFFGITRIE--------HRPYGFPP----ICTWQRHWDVQPPRSTPDAGTVVF
-------DTP-DRLIEYGVHGH---YLEVW----ERLPG-SQGPCR-------------AEQERDA-----A
GQPTG------RHRFSAGPYTLLVRARRMAWP------A----SVAADT-----------------------
-----------------------------------------------------
>ur|A0A2R5F7R8|22_183|3e-19|Novimethylophilus_kurashikiensis/1-162
-------PVPPEYIGVWQRRRLETSM--------G-RDDTSLVFWLQTEHLHG-----DIRVP-AGRPAFD-
VPSLSRMTEQHLNWLALQQGFAGMTAVE--------G------D----LCQWHREIDYQPENGMRDIGRMQF
-------EGR-DKLIETGVDVE---YLEVW----EMLPE-SAGRIA-------------SLKTTMK---LAD
DREVP------AYWLMAGNWFMFTR-----------------------------------------------
-----------------------------------------------------
>ur|A0A1Y2QAP9|14_170|3.3e-19|Hydrogenophaga_sp._IBVHS2/1-157
--------VAPAYRGVWRRTLLETPQ--------G-QDTTTSVHWLQTEGWHA-----DLRVP-AGR-----
-------EADTPHNRVHWQGFFGITRIE--------QRADGFPP----ICTWQRHWDVQPPRSTPDAGTVVF
-------DTP-DRLIEYGVHGH---YLEVW----ERLPD-SRGPCA-------------AQQQVDA-----A
GRPTG------WYRFAAGAHTILVRVRP--------------------------------------------
-----------------------------------------------------
>ur|UPI002FDB1435|4_223|3.4e-19|Phenylobacterium_sp./1-220
--------VPEAFRGVWRRERITAP---------GLLDTTTRVFWVQSASWYG-----DIRVP-ADSPRRAG
--DVQGYSDAELVALARSEGFAGQLTVT--------P------E----RCVWRRDLDYQPPTPTPDEGAWRF
-------ADR-DTLVEDGVHSD---YQEIW----VREPQ-SSGLFA-------------AFSPDDG------
----------PGLLVLAGDHFIQVEPGLASLPADPAF-P----PPALPAQVAAACQAGRRVLAELWLAMPIC
YGRIGEG------WRISLSTTPWREGEPLWA----------------------
>ur|UPI0027E55580|15_172|3.5e-19|Hydrogenophaga_pseudoflava/1-158
---------PDAYRGVWQRTLLETPE--------G-RDTTTRVHWLQTGGWHA-----DLRVP-AGV-----
-------DPATPEGRAQLQGFCGLTRIT--------PGASGQPD----VCTWHRRWDVQPPRSTPDAGYMVF
-------ETS-ECVIETGVHGR---YLEVW----ERLPG-STGPCA-------------AVAELDA-----E
GQATG------LMRFTAGRYTLTVRPRRAT------------------------------------------
-----------------------------------------------------
>ur|UPI001CBE68C6|5_208|3.7e-19|Halopseudomonas_nanhaiensis/1-204
----------EPYLGVWQRTLLRTAN--------GFEDRTTRVFWLQTESLHA-----DIRIP-EPRP----
---------RSLEQRCLQAGFAGVTRVE--------G------D----LCRWHRVIDFHPA-SPPDVGRMTF
-------VGP-DELHERALDGS---YLEVW----KRLPG-SQGESQ-------------AQWLTDA-----D
TGVRS------ACLLRAGTFFLFVASRPEPLR------E----DASLVRQLTT----ASAEQAERMLDMELS
FGRIDSTGH---AWRIELSTLPCRLGKAL------------------------
>ur|A0A1I7NEU5|8_221|4.8e-19|Hyphomicrobium/1-214
-------------LGLWERSLIAWPD--------GRKDTRTFVAWLQGPSLFA-----DLRQP-HNPPSFDD
VACLDDLQPDHFKWLARQEGFAGRFASA--------G------D----AFEWHRMMDYQCASDIADAGYLSF
-------SD--GVLVERGRDIP---YIEHW----HQTSP-STRPHF-------------AARMQDQ------
MG-IE------GFLVQVGDVFMYARNRAVALP------R----GGSLVDLVSGC----SPEEARTLLDCEIS
LGRVCGGS-----WLIGRSSLPFRVNADLAPSF--------------------
>ur|A0AAV1I4T3|8_187|8.1e-19|Coccomyxa_viridis/1-180
--ASSP-PVPAEYLGVWRRSLLKTKG--------GTHDTSSQVYWLQTEHLHC-----DLRVP-PAAGQI--
VQALGDCSDAEYLALAKQYAFAGRTEVQ--------G------D----IATWYREIDFEPP-GKPDVGRMTF
-------VTP-DILHEDDPDASFAAYHETW----ERVPG-TREPSQC-----------WGFRLAASE----E
GSQRS------GFLLTAGDRFMFAADRVRPLP------A----GAG--------------------------
-----------------------------------------------------
>ur|A0A7L5RV53|9_212|1.1e-18|Pseudomonas_sp._ABC1/1-204
-------AVPERYRGVWQRTLLRTAD--------GLEDRTTPVFWVQTDVLHG-----DLRIPQAPAPDW--
------------RSRSDIVAFAGITRVV--------G------E----RCQWHRLLDYQPP-GPADIGTMRF
-------VDD-DEVHETALDGS---YLEIW----QRLPD-SRGGHQ-------------ALWLVAE------
--GRQ------ACLLRAGDWFLFAAERSGVLA------G----GGPLSEQLAR----LDEAGRDALLDCEFS
FGRIQGGGS---PWSILLSSLPGRVGQVL------------------------
>ur|UPI0006943350|9_222|1.3e-18|Streptacidiphilus_anmyonensis/1-214
----------ADLGGVWRRTLVPEAD--------GSTDRTSSVTWVQGPTLFG-----DLRQP-AGLDAAVG
ASPLRDLDHHQLLALCGQRAFAGTLQQD--------G------E----AFSWVRRIDLHPTAPLPDTGTLRW
-------EE--GVLVEEGLHEA---YLEHW----ERIGG-PPAAPA-------------AALLEDP-----Q
DG-CT------GLLVRAGSWFCYARDRYAPLP------M---PLVSLVEQVGGC---DRRAQGAALLDCEVS
VGRVRAGR-----WEIVRSTLPHRVGT--------------------------
>ur|UPI0026268898|3_217|1.3e-18|Acidocella_sp./1-215
----------REFVGLWRRSLLALPD--------GSSDDTTHVTWLQGPSLFA-----DLRQP-TQRPACCL
VQSLGGLSPEACRWLATQAGFAGTFQIQ--------S------G----IADWRREIDFQPLAALPDSGELEW
-------HG--DILVERGIHAP---YFEHW----HVSGE-VLAPCF-------------AFRLQSS-----E
DG-RG------AILVRSGPFFMLARDRAPGTVL-----M----QASLSACIAIA---PDLASMRALLDCEIS
FGRADAG------WKITHSTLPWREGRHV------------------------
>ur|A0A934MJ49|22_224|1.7e-18|Acuticoccus_mangrovi/1-203
------------WQGLWRRLALERAD--------GTDDTTARVLWLQTAHLYV-----DLRQP-AGRPDFTG
VTGFADLTPEMRRYLASQGGFAGTLRWR--------G------D----DAHWQRRIDFSPPAGPPDEGTLVR
-------DR--RMMTEHGIHHA---YVEHW----WDDAP---GAPL-------------AVVL---------
DA-PR------HIVVRAGDAFLSAEERRPVPP------P----PGTLVASVEAG------ADPAALLDCEIS
LGRIADGR-----WLILHSTLPWREGCT-------------------------
>ur|UPI001C23C709|9_161|1.7e-18|Nocardia_alni/1-153
--------SMARCRGLWRRTLLIEAD--------GTSDRRTDVRWLQGHTRFV-----DLRRP-APRPDFGG
VRCKAELGAQQQDWLIRQDGFAGELTQS--------G------D----VFHWQRHIELHPPGPFPDEGRMSL
-------SA--DVLVEKGVHAD---YVEHW----TRDTD--PGACW-------------ALDMASD------
TG-GR------ALLLRVGDMF---------------------------------------------------
-----------------------------------------------------
>ur|UPI0039EC3811|27_256|1.9e-18|Acetobacter_papayae/1-230
----------ADLQGLWTRSLIAWPD--------GRQDTTTQVVWLQGKAGYI-----DLRQP-ADLPDFAS
VRCLNDLTWDDCRALAAQQGFAGTLLED--------G------T----AFVWERELDYQPAEPTPDSGFLAW
-------QD--TMLVETGRHQP---YVEHW----HRATE-LPTPVEEAQPGGWHAAEGVLLRLRAR-----G
AG-GS------AMALRVGPYFMFAQAASPSVTP-----T---QANTLAEAVERA---DTLQAARALVACEIS
FGHVQGPDG---LPVIMRSTLPWRVGS--------------------------
>ur|UPI001F1A4B82|14_170|1.9e-18|Hydrogenophaga/1-157
--------VPAAYRGVWRRTLLETPE--------G-RDTSTRVHWLQTEGWHA-----DLRVP-AGV-----
-------DPAMPEGRAQLQGFCGLTRIT--------PGRDGQPD----ICTWHRRWDVQPPRSTPDAGHMVF
-------ETP-ERVIETGVHGR---YLEIW----ERLPG-STGAFA-------------AQGEVDA-----Q
GQPTG------AMRFVAGRYALTVRPRM--------------------------------------------
-----------------------------------------------------
>ur|UPI0025C1F600|9_165|2.3e-18|Hydrogenophaga_sp./1-157
--------VPDRYHGVWTRTLLETPE--------G-RDTTTWVRWLQTSQWHA-----DLRVP-VNL-----
-------DRAEATGLAQQQGFCGVTEIT--------PALGDQPE----ICTWHRQVDLQPARSTPDAGHMVF
-------EGS-HRVIETGIHGR---YLEVW----ERLPD-SVGRQL-------------VLLGLDA-----A
GELTN------ERILISGSHLVRVRPRR--------------------------------------------
-----------------------------------------------------
>ur|A0A250VIW4|2_222|3.1e-18|Streptomyces_olivochromogenes/1-221
---SRSHPAVADLHGVWQRTLAREAD--------GSTDCVTITTWVQGPSLFG-----DLRQP-PALDDVVG
RALLMDLDRPQLLALCGQKAFAGTLHED--------G------D----VFTWVRRIDLHPSALLPDAGTLHW
-------AD--GVLVEAGLHED---YVEHW----ELIEQ---GSPA-------------AAVLEDR-----L
EG-CA------GMLVRVGSWFGYARDRPVPLP------S---PVVPLVDQVGGC---SRRAEAAALLDCEVS
IGRVHGDR-----WEIVRSTLPHRVGTQL------------------------
>ur|A0A1G5K1Q2|8_223|4.3e-18|Streptomyces/1-216
----LP-PSVLELTGVWHRSLLVDAD--------GRRDTTTAVTWVQGPARYA-----DLRQP-VNHPRHPG
VTSLSGLRFEELLALTRQEAFAGRLRQR--------S------D----VFHWARTLDFGPA-GLPDAGRLRR
-------EG--AVLVETGVHVA---YLEHW----RPVRS--AGPSA-------------AVELFDA-----E
TG-CT------GLQVRAGDRFAQVRDRAEPLP------P----DVSLAELVRGA---ADIGRARALLDFELS
LGRIDHGR-----WTVERSTLPHRVGA--------------------------
>ur|A0A7V9TJL4|32_227|4.7e-18|Gemmatimonadaceae_bacterium/1-196
-----------------------------------------DVSFLQTPTLFA-----DMRIP-RDRPSFSH
ATSFADLSDTDLLALAKQRGFTGITTVA--------G------D----LATWHHEIDFQPPDGTPDIGRLER
-------IGD-VRMYEHATDGS---YTESW----RSLSD-GSQSFV-------------VIRVEHL------
-SRLA------RTLLVAGDHFLYVRNRPTDLP------V----AESLDSLIASAH--GKRATIIEYLDCELS
SGRVRSGAV---PWEIERSTLPWREGKHLD-----------------------
>ur|UPI0024741201|4_225|4.7e-18|Kitasatospora_sp._MAA4/1-222
-----PHPALADLPGVWRRTLVREAD--------GSTDRVTAVLWVQGPALFG-----DLRRP-PGLDEVVG
RAPLAELDRPQLLALCAQKAFAGTLEQD--------G------P----RFSWVRRIDLHPSAPLPDAGTLHW
-------AD--GMLVEEGLHEA---YLEHW----EPVERNPDGATA-------------AALLDDP-----A
EG-RT------GVLVRAGSWFCYARDRSTPLP------T---SQVPLVEQVRGC---TDRAQAAALLDCEVS
IGRVHADR-----WEIVSSTLPQRIGVQL------------------------
>ur|UPI0016829347|9_227|5.7e-18|Leptolyngbya_sp._FACHB-671/1-219
------------LRGLWKRLSIETAD--------GQRDTQTQVFYLQTSSCFG-----DLRLP-SDRPDLKQ
A-NFSSLTRDDAFALSRQQGFAGIAQFD--------Q------G----QCQWVRYIDYQPPQLVRDIGLLYW
-------QN--DILIEKGVDQV---YREEW----YKVDD-GAGDYT-------------ALVLEEE-----S
TSHRAV--TWQASLVIAGDYFIYSHNRPVALP------S----AEMLTDCLTSL---VTLQNQQDYLSCEIS
FGLCWSGSF---PWQIQRSTIPWREGTAL------------------------
>ur|UPI00068ED0D2|5_232|5.9e-18|Streptacidiphilus_albus/1-228
-----P-LVIAELGGVWRRTLVREAD--------GSTDRTTAVTWVQGPSLFG-----DLRRP-ARLDEAVG
SGCLADLDRPQLLALCEQKAFAGTLEAD--------D------S----VFSWVRRIDLHPPTAAPDAGTLRW
ERSARAGQD--ALLVEEGVHED---YLEHW----APVLRVPDALAA-------------AALLEDP-----Q
EG-CT------GVLVRAGSWFCYARDRPVPLP------A---SAVSLAEQVAGC---AGRAQAVALLDCEVS
IGRVQAEH-----WEITRSTLPHRVGAVL------------------------
>ur|UPI0035C74F67|15_189|9.4e-18|Aquabacterium/1-175
--------VPDDLRGVWVRTLLQTDTLAEHAGAPP-SDTTSWVRWLQTSRWHV-----DLRVP-ERALQARH
VAPLAQQTPAQLALLAEQQGFTGVTTVE--------THPTG--E----VCTWLRHTDFQPPSLHPDAGWLLF
-------ERP-DRLVEVGIHAD---YNEVW----ERLPG-SSGCFV-------------ALGGLDI-----D
GRDDG------RRLLLAGHYLARVRPRQ--------------------------------------------
-----------------------------------------------------
