# Supplementary material for: Demethylation of methylguanidine by a stepwise dioxygenase and lyase reaction
Source: Nat Commun. 2025 Oct 8;16:8957. doi: 10.1038/s41467-025-64776-2 (PMC12508155; doi:10.1038/s41467-025-64776-2)
Supplement: Supplementary file 4 — Supplementary Data 2 [file 41467_2025_64776_MOESM4_ESM.xlsx]

## Sheet: Q2312_MS_231215_MaxQuant
Majority protein IDs	Peptides	Sequence coverage [%]	Mol. weight [kDa]	Score	LFQ intensity Gd	LFQ intensity MGd	LFQ intensity NH4
A0A265DT66	23	70.7	46.283	323.31	29.5269	31.5003	27.1677
A0A265DTE1	25	60.1	76.544	323.31	28.3244	28.3445	28.6259
A0A7U9BZD9;A0A265DTG4	30	59.6	78.863	323.31	29.877	29.4792	30.0177
A0A265DTG7	16	55.2	44.222	323.31	29.961	29.9084	30.3272
A0A265DTI8	21	48.8	61.896	323.31	29.6682	29.6833	29.8913
A0A265DTL8	25	55.5	72.399	323.31	30.7945	30.7608	30.951
A0A265DU14	21	60.4	44.24	323.31	30.6072	30.1255	30.8042
A0A265DU35	10	69.9	15.727	323.31	30.0632	30.3567	29.6915
A0A265DU38	27	62	45.85	323.31	31.2503	31.2357	31.3693
A0A265DU49	30	74.7	49.232	323.31	31.8094	31.6197	31.9291
A0A265DU97	18	53.7	53.004	323.31	28.6434	28.8162	29.0956
A0A265DU98	37	58.5	89.763	323.31	29.1606	28.9651	29.5588
A0A265DUB1	29	47.3	96.404	323.31	28.6962	28.4982	28.8739
A0A265DUN9	23	44.8	79.393	323.31	28.4243	29.9087	25.6541
A0A265DUR3;A0A7U9GEL1	14	61.7	34.941	323.31	31.4077	31.1649	31.4515
A0A265DUS2	33	52.9	84.802	323.31	29.2611	28.7965	29.6825
A0A265DUS5;A0A7U9GFH0	17	67.3	41.122	323.31	29.8963	29.4031	30.3003
A0A265DUV7	25	65.1	56.631	323.31	28.9131	29.4998	29.0611
A0A265DUX2	29	41.5	96.171	323.31	29.1292	29.14	28.9707
A0A265DUX7	47	75.1	94.153	323.31	30.2013	30.2126	30.1651
A0A265DV24	21	71.5	43.78	323.31	30.4415	30.0961	30.8092
A0A265DV34	21	70.8	40.394	323.31	31.3318	31.4024	31.3904
A0A265DV60;A0A7U9GEQ7	23	57.7	56.029	323.31	29.9746	29.9983	29.8704
A0A265DV83	63	57.1	167.41	323.31	30.1659	29.6514	30.2078
A0A265DV90;A0A7U9GHZ6	14	56.7	30.275	323.31	30.4617	30.3449	30.135
A0A265DVE8;A0A7U9C0S1	25	79.4	62.103	323.31	29.5224	29.6195	30.0088
A0A265DVF0	46	67.1	95.523	323.31	29.7704	29.369	29.4713
A0A7U9GGE7;A0A265DVI5	22	52.3	77.135	323.31	29.5312	29.9187	29.7799
A0A7U9C470;A0A265DVP7	46	66	106.12	323.31	29.459	29.4235	29.6206
A0A265DVQ4	33	40.8	131.49	323.31	27.5296	27.7352	27.6126
A0A265DVT6	19	74	35.991	323.31	32.0198	31.8608	32.1587
A0A265DVU5	26	59.5	62.248	323.31	29.9255	29.8684	30.0764
A0A265DVV3	23	60.7	53.962	323.31	31.6851	31.3391	31.8801
A0A265DW13	29	70.7	56.955	323.31	32.2496	32.0681	32.48
A0A265DW18;A0A7U9BYV8	32	55.2	86.652	323.31	29.0253	29.5228	28.9471
A0A7U9C2L0;A0A265DW24;A0A7U9BZR2	34	60.9	93.515	323.31	28.5183	28.4708	28.3441
A0A265DW65	23	62.6	51.657	323.31	32.4393	32.6442	32.631
A0A265DW66	18	53.1	67.233	323.31	29.9606	30.0526	30.1343
A0A265DW78	13	64.1	32.97	323.31	31.5622	31.8814	31.7806
A0A265DWJ1	21	63.7	43.653	323.31	28.5116	28.2359	28.83
A0A265DWL0	21	76.8	48.701	323.31	30.3025	30.5292	30.73
A0A265DWP8	42	68.2	83.378	323.31	31.5905	31.3436	31.5642
A0A265DWS5	77	61.1	182.1	323.31	28.6602	28.8251	28.7215
A0A265DWT5	38	62.8	83.25	323.31	29.9665	29.7043	30.0066
A0A265DWT6	23	54.1	64.319	323.31	30.2665	30.2627	30.2838
A0A265DWU9	25	77.6	48.294	323.31	31.5055	31.1652	31.6504
A0A265DWW3	16	75.7	41.302	323.31	32.7035	32.3533	33.3092
A0A265DX48;A0A7U9C106	50	66.6	105.79	323.31	30.9444	30.6329	31.0014
A0A265DXA0	31	60.5	82.702	323.31	29.4913	29.4544	29.8371
A0A265DXA8;A0A7U9GGG7	31	88.2	53.735	323.31	30.7977	30.5936	31.4244
A0A265DXE5;A0A7U9BY69	47	65.5	98.972	323.31	29.3121	29.4488	29.355
A0A265DXE9	50	60.1	102.56	323.31	29.9997	29.4676	29.9429
A0A7U9BYS6;A0A265DXG0	20	64.2	53.288	323.31	28.8775	28.8213	29.2212
A0A265DXN2;A0A7U9GFZ8	36	49	122.94	323.31	29.7765	29.4807	29.8492
A0A265DXP0	47	71.6	72.336	323.31	31.1807	30.8829	31.258
A0A265DXQ5	27	79.5	64.29	323.31	30.7503	31.4873	23.1289
A0A265DXV3	17	58.3	48.481	323.31	30.9228	30.7601	31.0734
A0A265DXW8;A0A7U9C3E9	13	50.5	44.571	323.31	30.5237	30.4494	31.1742
A0A265DY34	12	58.4	36.726	323.31	30.1428	31.9326	28.6522
A0A265DYA0	28	56.4	79.256	323.31	30.2286	30.1205	30.3555
A0A265DYC3	22	58.4	66.373	323.31	29.6448	29.6699	30.0664
A0A265DYD9	26	64.7	52.08	323.31	29.7941	30.02	29.9743
A0A265DYF4	17	74.2	32.254	323.31	31.3075	30.8717	31.3209
A0A265DYH2	16	58.6	40.441	323.31	29.3492	28.8277	29.1335
A0A265DYK0	20	63.7	46.17	323.31	30.9366	30.4886	31.0303
A0A265DYL8	32	53	89.77	323.31	29.7015	29.7021	29.647
A0A265DYM0;A0A7U9GEP1	53	63	132.53	323.31	31.2105	32.5609	21.2966
A0A265DYP5	28	75.6	52.907	323.31	31.4062	31.1572	31.6566
A0A265DYP8	31	88.2	49.691	323.31	32.9587	32.5831	33.2312
A0A265DYS9	13	78.6	23.411	323.31	29.9982	30.1631	29.8897
A0A265DYT5	13	46.9	61.341	323.31	28.88	28.8029	29.0196
A0A265DYW7	30	60.4	68.184	323.31	30.8606	30.6101	31.2607
A0A265DYX8	45	77.7	78.071	323.31	32.5399	32.4783	32.8103
A0A265DYX9	83	68.8	155.25	323.31	31.7158	31.5875	31.9348
A0A265DYY4	26	76.6	43.459	323.31	34.1195	33.7917	34.0792
A0A265DZ09	15	73	24.262	323.31	32.6609	32.2459	32.9277
A0A265DZ38	21	71.2	45.986	323.31	27.6917	27.7584	28.1287
A0A265DZ40	30	82.7	52.075	323.31	33.8137	33.8668	31.5313
A0A265DZ93	35	60.6	69.243	323.31	30.7981	30.5773	31.093
A0A265DZB2	26	68.1	55.879	323.31	32.6264	32.6377	32.7342
A0A265DZB4	37	49.3	117.46	323.31	29.2736	28.9284	29.4495
A0A7U9C287;A0A265DZC0	37	51.9	92.159	323.31	30.0854	29.8481	30.2523
A0A265DZE8	29	52.8	75.482	323.31	29.0724	29.1461	29.4957
A0A7U9GIV6;A0A265DZI7	14	79.9	37.498	323.31	29.7171	29.8337	29.8972
A0A7U9C0Q9;A0A265DZK0	24	59.4	63.382	323.31	29.3755	29.1401	29.8585
A0A265DZK5	23	82.9	40.58	323.31	31.5555	30.9765	31.908
A0A265DZR4;A0A7U9GIL4	12	55.6	43.112	323.31	28.8663	28.9325	29.3942
A0A265DZT7	33	63	75.97	323.31	29.4003	29.1933	29.6611
A0A265DZU5	74	64.6	151.84	323.31	30.4422	30.2874	30.6024
A0A265DZY6	41	61.6	89.714	323.31	28.8842	28.8833	29.2552
A0A265DZY8	31	52.2	105.14	323.31	28.8953	28.7039	29.1527
A0A265E009	31	62.1	61.682	323.31	32.5666	32.4756	33.0459
A0A265E019	27	68.9	51.279	323.31	29.3005	29.1334	29.3576
A0A265E020	19	52.1	46.532	323.31	29.6185	29.4213	29.8942
A0A265E026	42	88.1	57.831	323.31	34.009	33.8218	34.3129
A0A265E047	31	69.7	45.622	323.31	31.4558	31.4276	31.6641
A0A265E053	29	64.6	66.456	323.31	30.8812	30.9443	31.2094
A0A265E054	36	59.3	62.443	323.31	30.9434	30.7554	30.5197
A0A265E070	33	42.1	101	323.31	29.4981	29.5903	29.7262
A0A265E080	21	69	46.393	323.31	31.299	31.1777	31.6029
A0A265E0B5	35	62.6	78.188	323.31	31.469	31.2863	31.8502
A0A265E0I1	49	51.1	143.56	323.31	29.8087	29.6219	29.8429
A0A265E0M1	58	63	100.77	323.31	31.4576	31.3631	31.17
A0A265E0M4	17	78.5	30.175	323.31	29.8877	29.8705	29.9427
A0A265E0P7	36	65.9	71.512	323.31	31.7616	31.0719	31.7981
A0A265E0S4	20	74.6	37.932	323.31	31.385	31.0762	31.5013
A0A265E0X3	20	55.7	55.234	323.31	30.1407	29.2194	30.5902
A0A265E107	29	66	62.629	323.31	31.6993	31.3981	32.0867
A0A265E177;A0A7U9GFD9	24	70	56.123	323.31	29.4681	29.3814	29.863
A0A265E1B1	8	52.4	25.08	323.31	30.0539	29.6916	29.9107
A0A265E1N9	23	44.4	73.918	323.31	27.5756	27.9264	27.2473
A0A265E246	24	60.9	76.889	323.31	28.9671	29.1071	29.1792
A0A265E266;A0A7U9C296	20	77.8	38.217	323.31	29.3667	29.5451	29.569
A0A265E271	26	71.4	56.745	323.31	29.183	29.0786	29.5859
A0A265E275	16	86.3	26.718	323.31	31.624	31.3161	32.0926
A0A265E278	24	68	51.231	323.31	28.6816	28.864	28.8602
A0A265E2C4	15	69.5	35.951	323.31	29.2137	29.0656	29.4705
A0A265E2D5	25	86.8	40.766	323.31	30.7233	30.5295	30.862
A0A265E2L5	23	81	42.136	323.31	31.0311	31.0272	31.596
A0A265E2T0	16	72.3	38.31	323.31	30.0379	30.3564	30.3124
A0A7U9C1S1;A0A265E2V1	22	45.1	91.509	323.31	28.8372	28.4209	29.1703
A0A265E2Y2	36	68.4	65.495	323.31	31.6591	31.471	32.1509
A0A265E304	25	76.1	52.311	323.31	30.1582	30.215	30.2092
A0A265E307	58	58	161.3	323.31	29.7945	29.5588	29.5306
A0A265E318	36	60.6	94.753	323.31	29.9544	29.7933	30.0448
A0A265E357	28	53.6	80.45	323.31	29.277	29.6121	29.4328
A0A265E376	25	74.5	50.981	323.31	30.6735	30.4192	31.1179
A0A265E384	18	61.8	44.165	323.31	32.0351	32.4095	32.577
A0A265E3B0	23	83	30.949	323.31	32.7132	32.2778	32.8781
A0A265E3J8;A0A7U9C229	26	68.9	35.364	323.31	29.7379	29.715	29.9261
A0A265E3K1	25	53	81.013	323.31	29.0786	30.0256	29.2695
A0A265E3M7	32	59	85.085	323.31	29.5547	29.5298	29.7633
A0A265E3S3	26	79.8	45.558	323.31	31.3433	31.3445	31.4591
A0A265E0D9	13	51.2	40.61	321.83	30.4783	30.4579	31.2301
A0A265E0D2;A0A7U9C0S7	10	81	18.074	320.79	30.76	30.9138	31.1465
A0A265DWQ4	15	52.1	51.519	320.7	29.647	29.6469	29.8727
A0A265DUM3	41	58.5	93.977	320.34	28.9157	28.5818	28.9331
A0A7U9BZJ5;A0A265DVA8	17	52.8	39.999	319.8	26.5919	27.414	26.721
A0A265DX25;A0A7U9C297	13	48.9	34.262	319.17	30.9227	29.9534	31.3414
A0A265E1N2	25	61.7	71.812	318.86	28.8904	29.5865	29.3627
A0A265DZN6	15	77.5	34.595	316.36	30.9742	30.8182	31.0574
A0A265E1K3;A0A7U9C1K7	9	78.8	13.351	315.9	28.9635	29.4271	28.884
A0A265DUT1	12	62.8	37.155	315.8	33.6858	34.0708	33.809
A0A265DZ51	15	64.2	25.819	315.64	33.5006	32.8523	33.4126
A0A265DX12	31	79.9	41.417	314.29	32.748	32.3325	32.726
A0A265E0K3	19	34.9	71.635	312.92	31.0053	31.0618	31.068
A0A265DYS5	25	49.5	75.725	312.41	29.7689	29.7918	30.0808
A0A265E0I2	24	40	84.177	309.41	28.3884	28.2839	28.6446
A0A265DWS9	21	88.6	29.964	307.44	33.2306	32.9265	33.4072
A0A265DYR0	22	45.9	77.176	307.11	28.2942	28.1364	28.2276
A0A265E3I5	22	53.2	71.061	306.53	29.2634	29.0709	29.4253
A0A265DXA2;A0A7U9BZT8	11	74.9	22.731	305.88	28.8669	29.0937	28.809
A0A265DWQ9	8	70.5	15.681	305.41	32.3431	32.7027	32.6718
A0A265DZX3	18	70.9	34.23	305.4	28.1187	27.862	28.5302
A0A265DWL4;A0A7U9C0L2	16	56.6	44.453	303.88	29.7976	29.7376	30.2197
A0A7U9C4A9;A0A265E0Z0	14	58	36.204	300.56	30.2194	30.0963	30.6568
A0A265DW92	12	69.6	28.905	299.76	29.1024	29.0636	29.081
A0A265DZD4	30	55	72.526	299.31	30.585	30.3909	30.7548
A0A265DXZ0	15	82.4	27.678	298.75	29.9234	30.6648	NaN
A0A265DVL6	23	50.5	63.244	297.67	29.8832	29.9658	30.1982
A0A265E2V8;A0A7U9C1P5	32	70.4	60.992	297.2	29.5993	29.336	29.7238
A0A265DXL5	23	75.3	51.949	295.46	29.084	29.1471	29.1144
A0A7U9GGL6;A0A265E331	24	60.5	74.457	294.26	27.5801	27.9769	27.7465
A0A265DYC7	12	60	24.284	294.08	32.0562	32.4181	33.0088
A0A265DYB4	15	59	48.446	293.15	28.2074	28.0349	28.6327
A0A265E2K5;A0A7U9GHE4	41	48.4	108.05	291.73	28.2805	28.1207	28.2876
A0A265DYH9	17	56.2	36.883	291.58	31.2115	30.8062	31.4518
A0A265DZR8	16	57.3	44.488	291.41	28.4443	28.3154	28.9618
A0A265E0J1;A0A7U9GGR0	34	48.8	102.48	290.68	27.9502	27.8978	28.2128
A0A265DXM1	22	60.7	53.206	290.56	28.5819	28.6725	28.8444
A0A7U9GHG1;A0A265DY59	18	62.9	46.262	288.94	28.8921	29.0934	28.962
A0A265DUC2	25	47	73.154	288.69	28.1931	27.8707	28.2383
A0A265DU90	18	38.8	68.329	288.05	29.109	28.7301	29.1354
A0A7U9C334;A0A265DWU7	13	50.3	51.218	286.37	27.9444	28.6374	28.0485
A0A265DZH6	18	56.4	44.204	285.33	30.3593	30.0992	30.414
A0A265DUB2	21	55.6	49.6	283.3	30.3171	30.336	30.6964
A0A265E2E1	29	68.7	47.192	281.74	30.0221	30.0238	30.123
A0A265DVV5	16	90	23.731	281.34	32.1216	32.1862	32.1796
A0A265E2I8	15	63.4	41.139	280.73	28.3073	28.3126	28.7326
A0A265DWV1	17	71	34.252	280.25	30.1812	29.6464	30.277
A0A265DZJ4;A0A7U9C0N4	16	76.5	25.54	280.12	29.9943	30.1255	30.0356
A0A265DWK4	22	79.8	40.527	279.57	29.0386	28.8805	29.5185
A0A265E0N0	18	76.1	26.744	279.21	30.5749	30.6339	30.8824
A0A7U9BZV7;A0A265DU64	33	42.8	128.18	279.18	27.1699	27.0442	27.4723
A0A265DYZ3	7	57.3	12.049	276.7	32.3797	32.1434	32.445
A0A265E252;A0A7U9C284	21	88.2	29.687	276.69	29.9452	30.0638	30.1444
A0A265DXX2	14	45.5	64.069	276.58	28.9505	28.752	28.9788
A0A265E0L1	23	60.4	61.654	276.12	29.0878	29.09	29.4137
A0A265E0H2	27	62	49.324	275.49	29.8355	29.7961	30.0069
A0A265E0S3	23	76.6	40.646	273.64	29.5249	29.2365	29.3049
A0A265DXB7	27	57.9	60.288	271.79	28.8863	28.9696	28.7878
A0A265DXU7	19	44.3	68.506	269.7	28.2099	28.3374	28.597
A0A265E1P4	18	70.9	40.035	268.64	30.4362	30.7932	31.053
A0A265E4D2	19	52.2	60.331	268.44	28.8835	29.4001	28.5372
A0A265DXI9	17	61.2	55.196	268.36	27.1141	27.1974	27.4942
A0A265E1D9	12	56.1	30.325	268.27	27.4068	27.8872	28.0478
A0A265DTV9	24	54.4	73.273	268.21	28.8348	29.1949	28.3099
A0A265E0W0;A0A7U9C0F1	19	59.5	51.943	268.12	29.0207	28.9263	29.5546
A0A265E227	18	38.9	78.021	268.1	27.7176	27.6166	28.0171
A0A265DWA3	11	27.7	60.103	267.95	28.3405	28.06	28.6903
A0A265DZZ1	9	63.8	27.141	267.44	30.3468	30.1697	30.0616
A0A7U9GH03;A0A265E2D1	21	39.7	105.29	266.37	27.2129	26.7307	27.616
A0A265DV53	13	59.9	44.571	265.91	27.8639	27.7792	27.8211
A0A265DWT3;A0A7U9C118	18	49.9	50.622	265.33	31.7988	31.8042	32.1297
A0A265DW26	23	45	73.775	263.7	27.5504	27.8749	27.5508
A0A265DYV2	10	30	60.938	263.1	27.4075	27.2573	27.4075
A0A265DTJ0;A0A7U9GFX8	17	74.5	41.346	263.06	29.3824	29.1004	29.5712
A0A265E2L3	20	58.2	48.386	262.21	29.3468	29.3705	29.8432
A0A265DTL7	13	66.4	30.808	261.86	28.888	28.5994	29.3898
A0A265DZ19	12	67.2	22.071	259.09	32.8663	32.6473	33.0062
A0A265DTL1	15	49.1	57.863	258.78	30.2148	30.941	30.2134
A0A265DWD0	17	37.7	78.831	257.71	28.4948	28.6444	28.9542
A0A265DWE7	21	49.6	75.419	257.32	27.4598	27.8797	27.6245
A0A265E2Y6	30	78.3	58.332	257.31	29.3923	29.3538	29.4825
A0A265E1L5	15	53.4	37.866	254.93	29.128	29.2103	29.0562
A0A265DTB8	16	63.8	38.468	253.68	30.3412	29.946	30.8638
A0A265E2X2	19	56.2	44.977	253.58	30.8364	31.0468	30.9215
A0A7U9C3K5;A0A265E362	16	38	77.155	253.38	26.5839	26.4741	27.0311
A0A265DWS7	24	59.3	72.557	253.37	29.2548	28.9725	29.6323
A0A265E375	19	56.4	52.159	251.88	29.4956	29.447	29.0505
A0A265E263	14	64.5	36.402	250.72	28.8353	28.4552	28.9874
A0A7U9GGK0;A0A265E3C2	19	56.1	54.804	250.45	29.1954	29.0247	29.2003
A0A265DU32	14	69.6	29.935	250.15	30.7982	30.724	30.9205
A0A265DTS0	25	76.2	48.162	248.68	28.2288	28.4593	28.475
A0A265DUN1	6	37.6	31.189	247.19	28.7179	28.2765	28.3632
A0A265DXS1	16	78.8	29.362	246.91	29.639	31.1133	20.1777
A0A265E0X9	17	72.5	31.163	246.86	29.8511	28.9948	29.9127
A0A265DV25	19	67.1	42.646	246.77	28.8011	28.5769	28.5187
A0A265E2P2	20	53.3	51.56	246.28	29.0439	28.8405	29.7082
A0A265DWT7	22	54.7	54.711	245.86	32.0462	31.8388	31.8801
A0A265DXH7	19	51.1	47.917	245.29	29.5041	29.3832	29.4577
A0A265DXF0;A0A7U9BY34	13	51.8	38.566	243.01	28.9388	28.7802	29.1813
A0A265DTW5	10	51.3	20.93	242.77	30.6338	30.6559	30.8748
A0A265DWF6	20	64.3	54.511	242.58	27.038	29.2566	24.9136
A0A265DYX3	19	40.9	64.492	242.56	28.8853	28.7302	28.9727
A0A265DYH3;A0A7U9C307	17	64.1	45.174	242.22	30.1764	29.9699	30.0753
A0A265DX21	20	48.5	59.333	241.43	28.9176	28.7037	28.7852
A0A265DXC0;A0A7U9BY47	10	63.9	33.659	240.56	28.77	28.3619	29.2663
A0A265E296	18	69.9	46.987	239.63	30.6631	30.4152	31.2419
A0A265DWR0	9	32.1	53.455	239.62	28.2509	28.0796	28.413
A0A265DXN7	21	65.1	34.124	237.83	32.0665	31.7527	32.1119
A0A265DU94	25	57.2	63.946	237.75	28.5891	28.5309	28.8572
A0A265DWJ3	20	74.5	46.541	237.21	30.2853	30.204	30.8111
A0A265DYD6	15	63	33.98	236.92	28.4113	28.4995	28.5319
A0A7U9C1V2;A0A265DVI0	13	39	58.379	235.7	27.2921	27.0464	26.5683
A0A265DXS0	27	57.5	56.307	235.47	29.6837	29.65	29.4686
A0A265DUM9	14	77.8	34.056	235.05	28.9236	28.6262	28.9891
A0A265E0T5	24	54.4	52.433	234.99	29.5219	29.5385	29.297
A0A265E2Z3	17	82.7	25.764	234.21	29.1939	28.7957	29.0147
A0A265DZA2	17	65.4	20.421	233.75	32.8371	32.6603	33.1768
A0A265DZ03;A0A7U9C2T4	27	53.9	78.378	233.67	28.997	28.944	29.0003
A0A265E2K1;A0A7U9C1X4	22	74.4	40.163	233.42	30.0475	29.8642	30.3623
A0A265E2N2;A0A7U9C1W1	9	67.9	23.926	233.33	29.2493	28.8784	29.6019
A0A7U9GF61;A0A265DXN4	9	63.9	19.489	232.53	30.037	29.9936	29.7447
A0A265DWJ6	14	54.2	45.396	231.13	29.8945	29.6787	30.3659
A0A265DYW8	16	64.8	35.357	231	28.851	28.8625	29.2686
A0A265DUV9	17	63.7	42.33	230.04	28.993	29.0416	29.3434
A0A265DV41;A0A7U9C1H9	34	33.5	146.75	229.91	27.4346	27.6019	27.3192
A0A265DXR0	15	62	50.513	229.08	28.6217	28.7551	28.7058
A0A265DVB7	18	51.6	61.175	228.99	28.6641	28.5472	28.988
A0A265E0C2	31	58.5	95.562	228.15	26.6889	27.1517	25.7856
A0A265DYI2	15	34	63.207	228.13	30.2135	30.0975	30.0058
A0A265DXW3;A0A7U9BXW6	8	49.6	26.39	227.41	27.5916	27.8089	27.5958
A0A265DUG2	17	64	44.669	226.76	28.7832	28.6367	29.0438
A0A265DWC2	8	46.7	23.35	226.55	32.1362	31.8015	32.4157
A0A265E4J9;A0A7U9C2D6	19	43.9	67.497	226.49	28.4527	28.3008	28.9311
A0A265E181;A0A7U9C3A6	13	52.8	36.165	225.32	30.0956	29.9056	30.584
A0A265DY31	19	42.7	75.34	224.77	27.4617	27.3682	27.6538
A0A265DXS7;A0A7U9BYJ8	16	63.5	39.132	224.72	30.504	29.838	30.4638
A0A265DUH5	5	34.6	22.432	224.49	30.1261	30.4296	30.5685
A0A265DWH9	19	58.1	54.907	223.45	28.5458	28.4979	28.4092
A0A265E0P9	19	70.7	45.464	223.21	29.4991	29.0614	29.0437
A0A265E048	22	60.1	54.097	223.17	27.9064	28.1228	27.9963
A0A265DZ31	15	64.9	37.789	222.81	30.9094	30.6164	31.2574
A0A265E0H6	11	78.6	24.424	222.81	29.2756	29.2437	29.4229
A0A265DZ63	9	53.6	36.277	222.65	27.5413	27.6585	27.879
A0A265DX91	13	37	47.775	221.68	29.2392	29.0689	29.2843
A0A265DZG4;A0A7U9C2P4	15	59.5	34.605	221.26	29.9404	29.8844	29.8515
A0A7U9C2E6;A0A265E2S6	13	57.1	40.414	220.24	30.0282	29.8966	30.5513
A0A265E2D4	13	61	27.614	219.76	32.5995	32.5797	32.6651
A0A265DTT1	12	57.7	41.479	219.53	29.2322	28.8748	29.1471
A0A265DXY6	16	46.6	61.416	219.12	29.4874	29.5671	26.6954
A0A265DXL4	18	77.1	26.772	218.94	31.1171	31.223	31.4275
A0A265DVY8	13	43.1	37.437	218.77	28.9308	29.0402	29.5755
A0A265DXR4	14	52.2	46.933	218.49	27.0283	27.0293	27.4371
A0A265E1V7	17	42.6	55.507	218.35	29.047	28.904	29.1011
A0A265DX71	13	72.8	32.011	217.81	28.1187	27.9904	28.3616
A0A265DV12;A0A7U9GF79	5	49.2	13.983	217.15	29.3761	30.0192	29.149
A0A265DVX2	15	87.8	34.07	216.82	28.5312	28.26	28.7199
A0A265DXP9	19	48.3	46.799	216.59	30.9572	31.1056	31.1887
A0A265DXE7;A0A7U9BY55	11	56.5	31.462	216.48	29.1122	29.3733	29.1941
A0A265DZ11	21	53.8	36.658	216.4	31.3853	30.9156	31.3428
A0A265E174	17	28.4	69.158	215.85	29.8124	29.7256	30.1022
A0A265E1F7	13	30.1	78.172	215.48	26.9317	27.2319	27.1522
A0A7U9GH84;A0A265E147	16	36.7	64.406	215.34	27.7974	27.7373	28.5895
A0A265DWK2	15	55.9	41.192	215.05	28.9422	28.7641	28.9395
A0A265DTU5	11	51.9	35.979	213.9	29.3118	29.3994	29.3348
A0A265DY80;A0A7U9C4Q6	11	43.1	39.97	213.86	30.1391	29.6662	30.9193
A0A7U9C6M6;A0A265DY62	7	34.3	37.19	213.37	29.1927	30.0132	29.0001
A0A7U9BXZ7;A0A265DXK8	19	65.2	48.868	213.28	29.7663	29.6098	30.0289
A0A265E2F9	22	66	53.753	213.11	28.3665	28.5326	28.7112
A0A265E136	18	56.2	51.828	213.03	28.976	28.9877	29.4245
A0A265E3F1	17	43.8	61.636	212.91	28.1478	26.7959	28.4324
A0A265E3H9	16	39.2	61.87	212.05	28.7092	28.7355	29.1389
A0A7U9GGF8;A0A265DZJ8	14	64.9	40.309	211.94	27.2768	27.9937	25.4513
A0A265E0P5	10	51.7	31.695	211.7	29.0223	29.1245	28.9071
A0A265DXF1	16	44.5	53.094	211.33	28.0628	27.9572	28.1572
A0A265DXP6	21	57.9	62.973	211.11	27.3763	27.619	27.6601
A0A265DZ27	9	59.6	11.518	210.98	33.1685	32.2181	32.1479
A0A265E2P8	14	55	58.197	210.46	26.3764	27.2815	24.9485
A0A7U9GHH2;A0A265E0G1	13	71.8	35.773	210.22	28.8143	28.7357	29.0266
A0A265DXI8	17	60	44.921	209.96	29.2155	29.4859	29.6918
A0A265DWN3	20	46	83.042	209.75	27.9763	28.0486	28.2591
A0A265DUV5	16	42.2	58.904	209.45	28.5783	29.1142	28.2654
A0A265E1M7	13	75.9	27.183	208.14	30.5673	30.589	30.7742
A0A265DUC8	21	68.5	41.831	207.53	29.2786	28.636	29.0553
A0A265DUA4	21	39.1	86.099	207.42	29.708	29.4694	29.7287
A0A265DXN0	32	53.1	98.97	207.1	28.9087	29.0116	28.9045
A0A265E0I7	21	66.8	54.429	206.55	27.4181	27.0105	27.8663
A0A265DZI5	8	51.8	26.788	205.6	28.9633	29.0517	29.3734
A0A7U9C3H1;A0A265DZD1	16	50.1	46.465	205.33	29.7754	29.8263	30.2829
A0A7U9GEA7	25	46.6	82.958	205.29	28.556	28.523	28.8432
A0A265E0G5	10	65.2	27.611	205.06	28.8525	28.856	29.3076
A0A265DW72	15	70.7	35.591	204.46	31.9011	31.6788	31.5659
A0A265DY89	13	68.2	29.27	203.42	29.8781	29.6118	30.3696
A0A265E2C0	14	53.4	42.964	203.23	27.9287	28.3278	28.3336
A0A265E2P7;A0A7U9C543	5	62.4	15.139	203.23	28.995	29.182	29.2984
A0A265DXG1	11	39.9	40.815	203.03	29.2605	29.4931	29.2979
A0A7U9C0E9;A0A265DWI0	9	78.5	20.28	202.79	27.7592	28.1808	27.9667
A0A265E215	13	52.8	41.912	201.38	27.2224	27.5326	27.8231
A0A265DXU2;A0A7U9GET2	11	53.4	38.889	201.2	29.1733	28.7783	28.9816
A0A265DZ37	19	50.3	52.893	200.95	28.5893	29.3249	26.2606
A0A265DXM8	14	32.8	72.167	200.83	27.0619	26.6431	27.2491
A0A265E000	20	45.6	60.228	200.66	27.9765	27.8663	28.376
A0A265DXM2;A0A7U9C176	13	70.4	42.935	200.44	29.198	29.064	29.4362
A0A265DXE6	12	50.1	45.888	200.35	28.3145	28.7985	28.63
A0A265DVH6	12	48.4	33.586	200.13	27.4779	27.3951	27.6339
A0A265DVF1;A0A7U9GI00	8	51.7	19.07	199.33	29.3406	30.7878	30.4262
A0A265DYC6	17	44.1	78.27	199.06	26.6972	27.3268	27.0862
A0A265DYB9;A0A7U9GFZ5	17	64.8	43.03	198.96	28.9573	29.1598	29.0952
A0A265E3H0	11	17.8	75.803	198.32	29.7808	30.0673	29.8645
A0A265DVU4;A0A7U9GF94	12	42.2	50.339	198.31	27.8288	27.9112	27.7917
A0A265E118;A0A7U9GFX5	11	39.3	38.611	198.24	27.83	27.939	28.3167
A0A265E0G3;A0A7U9C0Y7	22	41.9	80.356	198.23	29.4795	29.4632	29.5909
A0A265E2S4;A0A7U9C1W0	26	30.6	140.23	198.01	27.1761	26.9525	27.2783
A0A265DXR5	16	60.1	34.355	197.69	28.3706	28.5609	28.2472
A0A265DTV8	20	39.7	76.164	196.86	28.1709	28.3905	28.4586
A0A265DVD1	18	65.6	40.437	195.86	28.5316	28.291	28.5396
A0A265E333	14	61.4	35.624	195.04	30.3023	30.1934	30.6816
A0A265E2D6	10	59.5	27.763	194.18	30.572	30.1877	30.6171
A0A265DUC7	29	47.9	94.824	194.11	28.1453	27.7991	28.3167
A0A265DZQ0	15	50.8	45.415	193.85	29.4656	29.4828	29.4511
A0A265E0N3	8	49.8	26.721	193.61	29.1195	29.1896	29.2377
A0A265DZW5	7	64.6	14.164	192.22	32.0126	31.8615	32.646
A0A265DUR7	19	52.4	65.16	191.68	28.8586	28.6075	28.9916
A0A265E072;A0A7U9BYP3	10	61.2	24.765	191.55	28.0485	28.0432	27.3206
A0A265DUN6	14	67.1	36.81	191.37	27.7161	27.5772	27.49
A0A265E2H1	13	66.4	28.987	191.36	28.7954	28.9478	28.8906
A0A265DUM4	20	55.7	67.603	191.05	26.2537	28.2062	25.2498
A0A265DZX5;A0A7U9GH79	15	60.2	23.32	190.66	32.9164	32.6929	32.6993
A0A265DXS3;A0A7U9GEP4	19	38.2	82.808	190.56	28.2008	28.1234	28.4511
A0A265E0A1;A0A7U9C686	13	74.3	32.859	190.55	27.843	27.7686	28.392
A0A265DY99	13	55.6	27.379	190.08	28.4747	28.8312	28.6405
A0A265DYZ4	3	44.4	7.3314	189.48	31.8651	31.4684	30.1612
A0A265E353	8	28.7	47.038	188.5	29.698	29.7084	29.3143
A0A265DWZ8	20	42	63.347	188.26	28.6284	28.1072	28.5276
A0A265DZ01	12	79	18.918	187.42	32.3631	32.1444	31.9577
A0A265E170;A0A7U9C1M6	21	53.4	67.493	187.36	27.8052	27.8837	28.0869
A0A265DV75;A0A7U9C5H7	17	65.6	41.939	187.1	28.0222	26.8979	28.2454
A0A265DVL7	14	46.3	51.697	187.09	27.7561	28.2586	27.905
A0A265E2N7	7	47.6	28.529	187.08	29.5776	29.1686	29.2532
A0A265DZH8	12	49.9	43.803	186.71	28.2669	28.0925	28.4029
A0A265DVK9	17	73	43.704	186.67	28.839	28.8517	29.1146
A0A265E0L9	12	37.1	52.489	186.22	27.134	27.3235	27.6562
A0A265DU91	8	72.2	9.3136	185.98	32.2492	32.3691	32.4817
A0A265DV86	18	49.6	52.709	184.81	27.9281	27.8583	28.1031
A0A265DVC0	20	41.5	75.005	184.5	26.9663	27.4598	26.7827
A0A265DTE8	15	44.1	41.66	183.2	28.2329	28.5487	28.9817
A0A265DZR6	5	35.8	19.616	183.18	28.6941	28.6692	28.3397
A0A265DTM2	14	63.3	36.423	183.03	28.2081	28.0335	28.8656
A0A265DUY1;A0A7U9BXR6	16	46.7	62.23	182.9	28.9648	28.6116	29.0736
A0A265DV61	11	80.7	20.013	182.69	29.7581	29.9212	30.1364
A0A265DVD7	7	68.1	17.793	180.74	29.256	29.7356	29.7673
A0A265DY97	5	39.3	26.176	180.42	29.848	30.0769	30.31
A0A265DZ18	4	39.8	24.532	180.32	28.5025	28.4062	28.9623
A0A265DXF9	14	74.1	36.811	180.24	29.5862	29.7011	30.1971
A0A265DUD5	18	57.5	46.636	179.78	29.1974	29.12	29.7194
A0A265DXI0	14	52	37.145	179.46	28.7424	28.6713	29.1424
A0A265DWU1	7	50.3	20.006	179.19	31.4186	31.6418	31.9387
A0A265E076	23	37.5	100.86	179.03	26.1168	26.6204	26.5472
A0A265DX13	16	66.2	41.164	178.49	27.857	27.7759	28.0987
A0A265DX78	29	47.5	86.092	178.39	27.454	27.7985	27.7733
A0A265E0Z3	11	52.7	37.249	177.92	28.8044	28.4424	28.9833
A0A265DXY1	10	54.2	32.148	176.1	28.3247	28.1901	28.1668
A0A265DXQ2	11	45.3	44.836	176.07	33.1039	32.1586	32.883
A0A265DXK4;A0A7U9BY56	8	44.6	29.643	174.69	29.1656	29.0395	29.2896
A0A265DXA3;A0A7U9BY62	17	58.1	49.769	174.59	29.8059	29.8369	29.939
A0A265DXH5	8	29.5	45.018	174.41	29.2606	28.93	29.929
A0A265DXH2	6	42.8	29.266	174	27.9347	28.0158	28.0311
A0A265DYV0	13	61.4	39.982	173.95	26.7274	26.8321	27.0887
A0A265DYN8	16	56.4	39.476	173.62	29.3644	29.0057	29.3207
A0A265DXW9	13	59.3	42.932	173.24	28.0279	28.1218	27.9802
A0A265E0I9	12	51.4	27.742	173.14	29.1253	29.1423	29.0106
A0A7U9BYZ0;A0A265DV98	12	49.5	44.806	172.85	29.7823	29.4937	30.1011
A0A265DTQ2	22	63.5	54.587	172.54	29.1037	28.3512	29.4281
A0A265DTH5	17	61.7	48.277	172.38	27.9278	27.6554	28.468
A0A265E0G6	24	34.7	110.86	172.36	27.208	27.4196	27.2425
A0A265DVE2	10	74.1	33.773	172.34	28.6244	28.3635	28.8305
A0A265DX97	8	59.8	22.552	172.22	26.7893	27.096	27.4843
A0A265DZS2	17	44.1	65.82	171.93	27.55	26.6227	27.926
A0A265E2B5	12	43.2	50.187	171.83	28.1665	28.3174	28.2398
A0A265E190	12	48.7	39.298	171.74	28.4339	28.4094	28.5661
A0A265E399;A0A7U9C3I6	12	48.7	34.862	171.32	29.8826	29.8527	30.0566
A0A265DTT2;A0A7U9GGV5	16	41.7	47.332	171.13	28.3277	28.8843	28.5405
A0A265E2L8	9	37.1	37.148	170.97	29.8936	29.5751	29.9859
A0A265DX87	18	42.5	67.232	170.55	28.1154	28.0061	28.4466
A0A265E150	15	52	44.97	170.27	27.1627	27.3386	27.2288
A0A265E2B1;A0A7U9C272	20	32.3	107.45	170.02	27.1368	27.3514	27.2229
A0A265DYZ9	11	65.1	17.439	169.9	32.5812	32.4801	33.0807
A0A265DWZ3	9	58.5	29.907	169.7	31.8425	31.4539	31.7977
A0A265DWL9	25	36.6	126.13	168.81	26.6557	27.6981	25.8847
A0A265DZI1	15	46.5	52.482	168.28	28.4512	28.0563	28.5354
A0A265E0T4;A0A7U9C1N7	9	64	20.157	167.98	28.9615	29.3888	29.3808
A0A265E2T7	16	61.7	39.774	167.23	28.339	28.2435	28.6077
A0A265E055	12	70	33.958	166.81	28.3538	28.674	28.4918
A0A265E3Y6	16	46.5	62.272	166.81	26.821	26.563	27.2741
A0A265DXP8	9	34	39.188	166.39	28.2148	29.5354	NaN
A0A265DXG3	14	48.8	42.094	165.99	27.7482	28.545	28.0295
A0A265DXV1	10	22.8	58.028	164.64	27.9215	28.8448	22.619
A0A265DZT6;A0A7U9C1L8	16	44.8	48.918	164.34	30.4866	30.4298	30.5733
A0A265DXY0	18	84.2	30.64	163.55	28.0833	27.8932	21.1107
A0A265DWI3	21	40.6	72.718	163.53	28.0946	27.9995	28.3595
A0A265E155;A0A7U9C3V6	10	53.7	38.88	163.51	28.4318	32.5542	28.8505
A0A265E0L3	6	17.7	63.4	163.35	29.3194	28.0854	30.2632
A0A265E074;A0A7U9BYQ5	15	30.8	97.216	163.33	26.3451	26.5231	25.621
A0A265DYM2	14	52.8	38.02	163.13	29.1299	29.4352	29.3927
A0A265E380	15	76.1	28.405	162.95	30.2627	30.026	30.3939
A0A265DTU2	6	41.7	23.678	162.86	27.4996	27.3791	27.7399
A0A265E0E6	11	73.8	24.057	162.69	28.5975	29.1041	29.2035
A0A265DX03	9	28.8	52.419	162.34	26.1681	26.1063	26.33
A0A265DYT6;A0A7U9GHS0	10	55.3	27.976	161.88	29.4793	29.3147	29.7715
A0A265DXJ2	10	54.6	39.229	161.78	27.9904	27.9001	27.9382
A0A265DZM3	19	51.7	61.603	161.68	27.8544	27.5385	28.2579
A0A265DU36	12	37.1	51.505	161.21	27.0037	27.2682	27.1619
A0A265E0L4	10	67.3	23.961	161.02	28.8492	29.0463	28.8537
A0A265DTX5;A0A7U9BZZ2	13	43.5	39.239	160.86	28.8041	28.499	28.8558
A0A265E2Y3	9	25.4	68.058	160.84	28.7483	28.3421	28.6721
A0A265DZU3	8	50	14.479	160.75	31.7334	32.0714	31.8677
A0A265E213	12	40.3	45.556	158.87	29.0301	28.6336	29.1766
A0A265DY91	24	43.6	79.633	158.28	27.8834	28.0623	28.205
A0A265DYI5	13	56.2	38.206	158.25	26.7874	26.8431	27.0943
A0A265E1P2	9	44.6	38.618	158.11	27.6416	27.6572	26.0431
A0A265E2Z1	10	40.4	46.265	158.08	27.5767	27.1536	27.7533
A0A265DYS8;A0A7U9C2Q5	27	40.2	105.11	157.87	26.4516	26.6369	26.5037
A0A265DTU7	8	57.4	21.347	157.8	29.599	29.7231	29.6804
A0A265DXU5	8	93.9	9.2936	157.37	31.5896	31.4249	31.9421
A0A265DW64;A0A7U9C0H2	8	53.7	26.611	157.3	29.3526	28.9666	29.7735
A0A265DZM7	6	21.5	45.489	157.14	28.6466	28.7201	29.1062
A0A7U9C2M9;A0A265DW46	8	49.2	19.79	157.09	27.6005	27.7272	27.5184
A0A265E0Q3	12	68.1	25.906	156.39	28.8417	28.8949	29.1073
A0A265E0Y6;A0A7U9C0V1	11	38.8	49.88	156.27	26.3385	26.6939	26.6455
A0A265DX82	18	62.9	34.099	156.1	28.7343	28.8351	28.8707
A0A265DXI4	9	50.7	23.817	156.08	28.0015	28.0683	28.3161
A0A265DXE0	14	61	35.737	155.83	29.2399	29.2482	29.8681
A0A265E1Q3;A0A7U9C0F8	9	17.1	93	155.2	27.7172	27.9407	27.727
A0A265DUA3	14	59.3	37.68	155.02	28.8144	29.0348	29.4062
A0A7U9BY63;A0A265DXC7	9	49.7	36.272	154.64	27.3525	27.4694	27.4284
A0A265DYB2	10	57.3	29.771	153.55	28.7489	28.9475	29.1375
A0A265E1U6	14	87.5	23.83	152.47	31.1009	30.9172	30.848
A0A265E1X0	11	46.5	36.015	152.43	27.0047	26.4231	27.4911
A0A265E0M3	5	37.9	19.008	152.33	29.8881	29.7786	30.3535
A0A265DTY5;A0A7U9BZL3	10	50.4	39.661	152.16	27.3865	27.9529	27.4383
A0A265DYR3	19	52.2	49.968	151.96	27.109	27.1997	27.5135
A0A7U9C1Q9;A0A265DU11	4	59.5	8.4424	151.75	31.555	31.7362	29.9646
A0A265DTM8	12	46.7	46.364	151.52	27.0407	26.9825	26.957
A0A7U9C2A0;A0A265E2S7	9	35.7	32.657	151.34	30.1962	29.3585	29.7085
A0A265DYF0	10	43.6	36.989	151.31	29.9251	29.8657	30.2902
A0A7U9C4Z7;A0A265E1Z4	22	47.3	78.641	151.11	27.0769	26.9778	26.949
A0A265E3V3	17	50.3	47.613	151.07	28.2098	28.006	28.1566
A0A265DYR2;A0A7U9C6Q7	9	42.4	36.958	150.94	27.0273	26.8451	27.7823
A0A265E0D4	15	46.3	51.547	150.21	27.8	27.6643	28.4549
A0A265E3I7	9	55.7	27.293	150.06	28.4113	28.6073	29.0858
A0A265DYI4	14	43.9	55.084	149.71	28.537	28.4039	28.5564
A0A265DY57	7	24.1	40.618	149.51	27.571	26.8809	27.9107
A0A265DXQ3	15	63.4	34.583	149.17	27.6949	27.4115	27.8287
A0A265DWK7	14	60.2	33.406	148.98	29.9973	29.5314	30.0725
A0A265DZ41;A0A7U9C4R0	15	57.1	17.776	148.5	32.7354	32.3979	32.7798
A0A265DY63	7	50.2	28.481	147.65	27.4148	27.2706	27.3046
A0A265DYK4	14	38.1	55.283	147.65	27.3382	27.3204	27.2755
A0A265DTS4	24	36.5	117.22	147.05	25.6653	25.4322	25.5612
A0A265DVM9	14	39.4	57.62	147	28.1796	28.3068	28.4186
A0A265DV99	16	79.7	27.955	146.9	29.0286	28.5928	28.8929
A0A265E3C1	31	35.8	131.07	146.6	26.7256	26.7054	26.8364
A0A265E071	8	30.7	49.81	146.5	27.4597	27.4864	27.6903
A0A265E057	12	48.6	31.223	146.11	28.5024	28.2942	28.8815
A0A265DXX1	11	60.9	26.105	146.1	27.6916	28.6168	22.8535
A0A265DYQ0	19	44.3	62.173	145.83	28.9346	28.9739	29.0972
A0A265DZS4	15	57	32.537	145.38	28.0757	28.0501	27.7909
A0A7U9GHN6;A0A265DWQ1	11	39.1	56.054	145	26.3553	26.9051	26.1468
A0A265E3C9	7	51.5	29.374	144.99	27.6943	27.8138	28.0259
A0A265DXZ3	10	36.1	41.26	144.9	29.0283	28.9697	29.5406
A0A265DTX4;A0A7U9BZN2	11	23.7	97.017	144.84	27.2368	28.3086	27.4703
A0A265DTM1	13	45	53.778	144.75	28.1612	28.5329	28.4778
A0A265E4I9	10	39.7	41.949	144.18	26.5736	26.652	26.7801
A0A265DVC3	22	65.3	48.051	143.52	27.6162	27.7599	28.1376
A0A265DYX0	7	52.4	22.285	143.45	32.7626	32.4476	33.0461
A0A265DUF7	9	36	31.965	143.27	28.9515	29.0331	28.9586
A0A265DTT5	8	39.6	41.043	143.23	25.5629	28.2097	24.389
A0A265DYJ1;A0A7U9GHE1	11	55.4	36.7	142.59	30.1235	30.1482	30.3477
A0A265DTR8	20	45.5	78.534	142.48	26.8881	27.2256	26.7655
A0A265DU85	13	58.4	44.634	142.48	27.8347	27.3046	28.1708
A0A265DWR6	8	47.5	43.605	142.48	26.8257	26.819	26.71
A0A7U9C2X4;A0A265DYK5	11	37.3	55.781	142.14	27.8252	27.992	27.8697
A0A265E2R3	15	59	42.685	141.89	27.9704	28.199	27.9381
A0A265DZD0	19	46.4	56.306	141.74	28.3944	28.173	28.1279
A0A265E2M8	7	27.6	33.29	141.74	28.8248	28.7809	29.0374
A0A265DUQ1	8	36.6	36.56	141.53	26.726	26.4032	26.898
A0A265E2S2	13	58.9	43.308	141.45	27.9976	28.0036	28.2166
A0A265DV63	10	55.4	29.735	141.36	32.1986	32.7472	31.9341
A0A7U9C2Z2;A0A265DWN2	17	32	110.53	141.31	27.6262	27.4796	27.8344
A0A265DX63	17	49.6	64.148	140.96	26.7058	27.0492	26.9136
A0A265DVA7;A0A7U9C1G2	17	37.9	69.445	140.95	26.9555	26.8791	26.8668
A0A7U9GHL3;A0A265E2Y4	12	32.6	74.195	140.78	27.1312	27.3543	27.4092
A0A265DV40	9	60.8	28.967	140.27	30.2057	29.6622	29.9074
A0A7U9GGX2	15	21.2	114.3	140.24	28.1586	28.4178	27.8909
A0A265E2A5	13	49.2	44.082	140.19	28.987	28.8851	29.4835
A0A265DXF2	14	48.9	47.046	139.25	27.4126	27.4188	27.4927
A0A265E0V7	18	53.2	53.763	139.11	27.0844	27.6048	27.8564
A0A265DU47	15	45.8	69.843	138.87	28.0021	27.9111	28.2165
A0A265DTF3	20	73	40.995	138.81	28.7344	28.6168	28.8908
A0A265DXQ8	7	60.4	23.344	138.21	27.0135	27.8528	NaN
A0A265E2B7	15	60.3	45.297	138.05	28.1153	28.0159	28.3619
A0A265DVN6;A0A7U9C2U0	14	51.7	31.19	138.04	29.9916	30.2038	30.3632
A0A265DXG9	12	55.8	24.187	137.92	30.7836	30.4421	30.8744
A0A265DZF6	13	51.9	44.1	137.83	26.5584	26.6869	27.138
A0A265DU78	16	58.6	46.401	136.1	27.4622	27.7253	27.6208
A0A265DZD8	10	54.4	28.029	135.82	28.1918	27.3918	29.1109
A0A265E2L1;A0A7U9C343	12	58	29.073	135.81	28.605	28.3939	28.5958
A0A265DYN6	9	63.9	17.51	135.74	30.3085	30.7083	30.6349
A0A265E0J6	10	77	24.045	135.19	29.29	29.188	29.1074
A0A265E0X8	8	62.9	25.246	135.11	29.2091	28.9383	28.9301
A0A265DXX4	11	51.5	29.55	134.5	27.3081	28.3873	19.2009
A0A265DYH0	12	50.5	34.007	134.42	27.3448	27.4733	27.6821
A0A265E3G6	14	84.6	26.072	134.35	29.6562	29.588	29.8365
A0A265DZU0	22	74	51.771	134.07	28.5473	28.862	28.3727
A0A265DZC6	10	52.1	41.143	133.96	28.9093	28.449	29.0606
A0A7U9BZ85;A0A265DU27	11	51.4	38.56	133.91	26.8399	27.4095	27.3018
A0A265E039	11	34.7	56.23	133.91	28.3443	28.2799	28.4793
A0A265E2G7	15	52.2	54.134	133.81	26.0996	26.1331	26.394
A0A265E0K0;A0A7U9GEV9	16	61.8	52.491	133.27	28.0654	27.7688	28.0431
A0A265DWD2	14	50.5	34.11	133.15	27.7117	27.7747	27.8887
A0A265DXZ8	6	36.2	23.399	133.06	28.4674	28.2247	28.6255
A0A265DXW6	9	52.8	28.806	132.74	27.789	28.8943	NaN
A0A265DVA1;A0A7U9C7K5	14	51.6	47.495	132.51	27.4045	28	27.4679
A0A265DUR5	13	40.6	62.184	132.49	27.6826	27.6372	27.974
A0A7U9BZE7;A0A265E0P2	8	41.2	37.767	132.47	26.9585	26.5368	27.1485
A0A265DXX5;A0A7U9C6U1	7	40.5	36.606	132.11	28.238	27.4781	28.2232
A0A265E3I4	13	47.9	38.007	132.11	29.0909	29.1377	27.3691
A0A265E2Z0	10	59.9	22.983	132.1	27.98	28.5187	28.2684
A0A265DUZ1	7	41.7	23.715	132.07	28.2106	28.5824	28.7908
A0A265DZY3;A0A7U9C123	5	12.2	48.956	131.28	29.994	30.6477	30.353
A0A265E0D8	8	38.5	16.458	131.25	31.2069	30.678	31.4275
A0A265DYP2	8	54.6	24.196	130.77	26.4383	26.9579	26.0963
A0A7U9BZ86	16	26.7	93.767	130.64	25.6663	25.978	25.6611
A0A265DTR4	9	37.2	35.697	130.61	28.1129	28.4263	28.714
A0A7U9C3D8;A0A265DYB5	14	41.2	65.022	130.4	27.0225	26.5176	26.9552
A0A7U9BZU4;A0A265DW56	6	73.6	16.789	130.38	27.9038	28.0168	27.7476
A0A265DVJ2	11	56.7	18.766	129.98	28.9633	28.6344	28.8828
A0A265E2I4	10	77.2	14.233	129.86	29.0729	29.5145	29.0168
A0A265DUS0	18	47.7	55.49	129.81	28.7526	28.7497	28.8023
A0A265E0Y1	8	43.1	33.727	129.7	27.8693	27.8841	27.9336
A0A265DVC9	18	54	55.892	129.63	28.0115	28.8069	28.0491
A0A265DTZ7	8	28.3	51.199	129.61	27.4615	27.1448	27.638
A0A265DTF7;A0A7U9GHU8	13	47.6	49.876	129.46	27.4272	27.2853	27.4662
A0A265E0Z6	9	49.8	36.92	129.43	27.9243	27.8934	28.524
A0A265E183	10	70.8	32.431	129.27	27.6749	29.0501	28.0643
A0A265DYF3	11	71.3	19.589	129.24	31.1262	30.6983	31.1915
A0A265DZ82;A0A7U9GH60	8	54.8	18.09	129.16	32.4465	32.1192	32.1795
A0A265E066	27	33.6	136.23	128.96	26.9457	26.3583	26.7354
A0A265DY46;A0A7U9BYH3	17	48.9	51.787	128.59	29.8918	29.6847	30.0803
A0A265DTA0	9	50.3	31.558	128.26	28.5607	28.1689	28.0487
A0A265E2S1	11	53.8	35.072	128.26	27.3674	27.4542	27.3709
A0A265DWX7	6	33.8	36.56	128.15	26.8281	26.6647	26.8263
A0A265DWN6	18	56.8	48.844	127.84	26.3465	26.3913	26.4293
A0A265DVC2	19	31.6	95.628	127.81	25.2843	25.7671	25.6257
A0A265DYM9	8	55.4	28.107	127.66	29.5532	29.5985	29.5979
A0A265E3A9	19	35.6	89.133	126.45	26.0158	26.3586	26.3692
A0A265DUZ3	12	60.9	25.874	126.35	29.6051	29.2779	29.3366
A0A265E089;A0A7U9BYA7	6	38.1	21.505	126.3	27.2359	27.6577	27.7955
A0A265E2N0	6	44.8	31.477	126.25	27.5618	28.2912	28.0303
A0A265E1V2	18	14.6	186.31	126.04	26.0657	26.3161	25.8627
A0A265DVL3	14	53.7	35.87	125.8	27.7813	28.2907	28.2266
A0A265E216;A0A7U9GHS7	7	58.2	24.039	125.59	25.7352	25.7372	26.0693
A0A265DVN4	13	45.9	53.968	125.44	26.9832	27.3896	27.2132
A0A265DWI9	13	60.4	40.362	124.92	28.551	28.3965	28.8508
A0A265DZ76	14	23.3	93.935	124.9	27.8005	27.7791	27.8703
A0A7U9C4T4;A0A265DZ24	6	32.2	29.089	124.69	26.8925	26.9005	27.5026
A0A265DXH1	7	56.1	21.005	124.49	26.646	27.0799	27.1904
A0A265DWY6;A0A7U9C0Z7	14	49.9	45.838	124.41	27.6232	27.803	27.715
A0A265DWH7	15	60.1	43.247	124.39	28.437	28.1704	28.8036
A0A265DX83	11	45.7	30.435	124.38	27.5395	27.3201	28.001
A0A265DZP2	7	58.9	14.38	124.37	28.9934	29.1107	29.4102
A0A265DYJ7	8	77.8	9.3606	124.24	29.076	29.1026	29.3723
A0A7U9BYM0;A0A265DXA5	15	44.7	50.917	123.98	29.7955	30.1781	30.0585
A0A265E2P1	12	66.1	32.227	123.56	27.1376	27.0469	27.3204
A0A265DVT9	8	79.1	17.434	122.97	28.9435	28.535	29.0994
A0A265E1A8	13	33.7	70.462	122.6	26.269	26.2696	26.7167
A0A265DWX5	11	63.7	32.578	121.96	28.9651	28.7312	29.1878
A0A265DYQ7	17	61	35.662	121.8	28.2818	28.2922	28.5237
A0A265E2I7	17	38.9	56.96	121.71	27.8634	27.9548	27.8527
A0A265DWP9;A0A7U9GF73	12	56.2	34.036	121.69	28.7296	28.6374	29.0515
A0A265DY84	3	62.4	9.5188	121.67	27.7461	27.5547	28.0139
A0A265DX50	11	40.1	42.033	121.64	26.74	27.3876	27.2471
A0A265E354	11	36.1	37.523	121.57	27.6288	27.9857	28.119
A0A7U9C2P1;A0A265DZ07	5	49	11.173	121.56	30.0638	29.8554	31.7595
A0A265DXP1	18	35.3	70.215	120.56	29.6047	29.2742	29.5404
A0A265DY04	7	22.7	49.376	120.52	28.6508	30.5825	23.3952
A0A265DV50	5	36.1	28.106	119.95	27.8975	27.8561	28.4251
A0A265DT73	12	53.1	33.904	119.75	26.4326	27.7503	25.032
A0A7U9C0Y1;A0A265DU26	8	37.1	38.237	119.16	28.6898	28.5991	29.2142
A0A265DWX8	9	39.8	39.581	118.69	28.2641	27.4321	28.4154
A0A265DTT4	11	36.3	37.358	118.39	32.0848	31.2535	31.6467
A0A265DZ22	14	58.4	37.888	118.34	28.775	28.4293	28.2131
A0A265E248;A0A7U9GI66	14	27.2	81.828	118.31	27.0626	26.937	26.4393
A0A265E373	15	37	62.159	118.11	27.2352	27.5505	27.6807
A0A265DU54;A0A7U9BZN4	8	39.5	32.248	118.02	28.0097	27.8116	28.137
A0A265E0W8	10	50.4	36.508	117.95	26.3487	26.8604	26.7234
A0A265DX98	9	39.8	39.891	117.58	25.2438	25.1923	25.7375
A0A265DW51;A0A7U9GHZ4	12	56.7	30.435	117.25	30.5072	29.4597	29.741
A0A265DU37	7	54.3	17.962	117.06	28.7112	29.2973	29.2926
A0A265E0H8	5	48.8	17.894	117.05	29.3359	29.5148	29.1538
A0A265DX42;A0A7U9C169	14	46.6	59.882	116.58	28.5877	27.9656	28.7461
A0A265DWV3;A0A7U9C1K4	12	54.7	26.512	116.41	30.5059	30.9728	30.9739
A0A265DV94	13	57.4	27.808	116.35	28.9241	28.8863	29.1311
A0A265DV19;A0A7U9BZ32	12	58.8	31.272	116.05	25.8381	26.0896	26.0183
A0A265E294	11	44.9	47.509	115.75	29.0315	28.486	29.5062
A0A265E2R9	9	73.7	25.988	115.46	27.9479	27.9384	28.1569
A0A265DWV8	10	49.8	31.672	115.4	28.7818	28.3637	28.8373
A0A265DWB3	12	51.5	39.567	114.93	29.4293	29.0169	29.8281
A0A7U9C7P0;A0A265DW89	24	28.4	137.32	114.7	25.9824	26.2685	26.2023
A0A265DV03	12	57.4	32.154	114.5	27.3188	27.4041	26.984
A0A265DYZ5	15	33.5	53.612	114.5	26.6909	26.8968	27.2078
A0A265DV16	11	55.8	27.562	114.48	27.7714	27.5044	28.0858
A0A265DYC2	28	31.3	131.57	114.33	26.7943	26.7125	26.7797
A0A265DU71	16	56.9	58.207	114.24	27.4724	27.4864	27.3259
A0A265DZB0	7	50	17.008	114.08	29.3833	29.9928	29.9621
A0A265DU73	14	30.7	73.832	113.99	26.7936	26.6016	26.876
A0A265E2A4;A0A7U9GGW7	15	51.1	46.028	113.98	27.5272	27.6976	28.0141
A0A265DZD7	8	54.4	28.631	113.97	27.7225	28.0117	27.6501
A0A265E2H8	8	63.2	20.645	113.92	28.7204	28.4874	28.3799
A0A265DVJ9	17	35.1	70.053	113.41	27.4134	27.5609	28.0059
A0A265E0Y9	9	80	25.064	113.18	28.9319	29.3721	28.9434
A0A7U9GJ54;A0A265E1S2	11	60.6	22.514	113.09	27.6223	27.727	27.8026
A0A265DTR1;A0A7U9GFE2	15	44.6	53.213	112.89	26.9214	27.0835	27.0465
A0A265DV70;A0A7U9GF71	12	53.8	38.319	112.73	30.2587	29.8173	30.867
A0A265DXX0;A0A7U9BY35	9	30.8	33.604	112.5	27.7679	27.1536	27.3307
A0A265DWB5	9	78.4	17.064	112.4	28.5202	29.1484	28.8558
A0A265E0V1;A0A7U9GFF5	11	81	15.802	112.34	28.9347	28.7848	29.0143
A0A265DY05	10	54.4	34.784	112.26	28.3551	28.2493	28.4816
A0A265DXC1	5	58.9	6.4292	111.97	30.9614	29.4189	29.3596
A0A265DTP5	16	29.8	71.132	111.9	28.5706	28.4444	28.7974
A0A265DYY9	6	41.6	15.613	111.81	30.9259	30.805	31.3536
A0A265E0T8	9	26.4	35.147	111.59	30.8429	30.3712	30.2507
A0A265E1C3	13	34.5	56.169	111.29	26.442	26.315	26.5583
A0A265DXN9	11	30	62.039	111.17	26.937	27.0873	26.6334
A0A7U9GFF4;A0A265DVG3	9	58.6	29.479	111.06	27.3695	27.7359	27.2317
A0A265DYS6	10	19.7	75.43	110.88	26.9657	26.9149	27.2589
A0A265DYL9	12	66.7	17.68	110.75	31.2505	30.9803	30.882
A0A265DUE7	7	56.4	21.824	110.56	27.5472	27.764	27.3432
A0A265DVV8	10	47.4	25.402	110.49	28.3541	28.4198	28.3958
A0A265E1I2	11	19.2	101.19	110.27	26.7354	26.5512	26.6221
A0A265E3W1	14	35.4	78.458	110.12	26.7401	26.8085	26.8545
A0A265DYI6	9	42.7	27.475	109.84	28.8635	28.9324	29.1482
A0A265E2V3	4	46.3	11.649	109.67	30.9044	31.4653	31.3966
A0A265E3P3;A0A7U9C1C0	13	61.2	33.591	109.51	27.6911	27.8083	27.9344
A0A265E3K5	13	42.7	48.814	109.26	26.8409	26.7607	27.2801
A0A265DY16	17	38.7	69.233	109.24	27.7161	27.5497	28.2636
A0A265DZB3	14	71.2	13.253	109.22	32.9015	32.6676	32.5179
A0A265DYY1	5	29.3	23.509	108.9	30.9299	30.9335	30.8342
A0A265DUD4	9	55.8	23.7	108.84	29.1361	29.1284	29.8428
A0A265DWN5	8	38.2	32.866	108.76	28.9022	29.0971	29.2916
A0A265E175	8	45.2	33.999	108.7	28.1334	28.3716	29.0501
A0A265DZC5	9	63.1	26.776	108.49	27.0407	27.315	27.6684
A0A265DU80	9	44.6	35.396	108.45	27.8692	27.2561	28.0713
A0A265DX32;A0A7U9GGE5	14	33.2	55.875	108.21	28.5	28.4204	29.0944
A0A265DWM0	9	49.1	36.874	108.19	27.7827	27.6453	27.7484
A0A265DTY1;A0A7U9C2G7	12	32.3	44.168	107.3	27.3986	27.4421	27.7381
A0A265E191	9	37.4	47.234	107.08	26.7873	26.7757	27.0169
A0A265E3G1	7	53.7	24.818	106.97	26.621	27.3375	25.6254
A0A265DV35	8	43.4	28.447	106.86	28.8261	29.1499	29.2972
A0A265E2R5	10	58.2	19.498	106.84	28.5248	28.3903	28.552
A0A265DYY2;A0A7U9C6J5	6	57.7	13.605	106.77	31.3656	31.1682	31.7505
A0A7U9C0B4;A0A265E135	8	48.7	35.315	106.68	27.8886	27.7086	28.2726
A0A265DXN8	11	56	30.412	106.63	27.4832	27.4722	27.6289
A0A7U9GF49;A0A265DVT0	15	48.8	58.134	106.53	26.7811	26.8968	26.9971
A0A265DU24	11	60.7	42.552	106.4	27.945	27.5295	27.5084
A0A7U9GF07;A0A265E067	5	42.5	26.761	106.23	26.0032	26.0798	26.0572
A0A265E0Z8	22	44.5	76.354	106.2	27.6867	27.6193	27.2106
A0A265DTI7	8	43.3	22.894	106.15	29.0595	29.3897	28.8882
A0A265E2G9	11	60.6	30.971	106.04	28.4562	28.3292	29.0844
A0A265E1L9	10	37.3	49.148	105.89	25.4175	27.9865	25.0766
A0A265E3B7	10	34.3	51.776	105.82	29.7984	29.8045	30.3085
A0A265DYL4;A0A7U9GGP2	5	30.7	15.344	105.81	29.4952	28.9923	29.8189
A0A265E0S8	6	30	31.117	105.76	26.5136	26.8032	27.0068
A0A265DXU0	4	67.6	11.376	105.72	28.1551	29.842	28.67
A0A265E028;A0A7U9BYK1	10	49.3	23.69	105.62	27.8139	28.1782	28.0199
A0A265DYX2	9	61.2	11.825	105.57	32.797	32.3915	32.7405
A0A265DWE6;A0A7U9C0P0	10	46.2	42.67	105.47	27.1157	27.2204	26.9224
A0A265DUY5	9	53.2	32.094	104.78	28.3754	28.0377	28.7438
A0A265E2K4	11	40.8	46.657	104.61	28.0057	28.084	28.6917
A0A265DY48	6	36.3	23.702	104.45	27.5067	27.5491	27.8379
A0A265DV02	9	58.5	18.279	104.18	29.8007	29.8359	29.3129
A0A265DVE5	11	31.8	59.92	103.97	28.1383	27.9765	28.2882
A0A265DV39	6	52.5	25.114	103.93	27.8681	28.3705	28.018
A0A265DZZ2	7	68.2	20.088	103.9	26.5973	26.6886	26.325
A0A265DWM9	11	44.8	46.976	103.72	27.8078	27.7752	27.9973
A0A265DYR6	7	38.7	35.001	103.44	26.9143	27.23	27.1094
A0A265DYL0;A0A7U9GGW8	10	56.2	27.622	103.04	29.0121	30.1581	27.4585
A0A265E068	13	60.5	31.955	102.74	28.6507	28.5737	28.5406
A0A265E1Y4	19	55.3	49.366	102.57	24.1236	21.9505	29.3108
A0A265E2R6	12	38.8	49.039	102.5	26.7913	26.9303	26.7206
A0A265DYK3	8	26.3	50.634	102.27	26.9906	27.2071	27.7383
A0A265DU70	9	59.9	29.337	102.17	27.6355	27.826	27.5196
A0A265DXC6	13	56.8	37.855	101.86	27.4976	29.6097	26.2355
A0A265E2C3	15	48.9	46.499	101.54	28.019	29.9894	26.8785
A0A265DW00	10	58.6	34.359	101.25	28.0076	27.8795	28.1776
A0A7U9C0N1;A0A265E0J5	7	39.7	28.649	101.2	28.3173	28.4261	28.6046
A0A265E0A3	17	48.8	47.459	101.02	26.5338	26.9041	26.8035
A0A265DXM9	10	36.7	48.983	101	26.8386	26.5861	27.4529
A0A265E0S1;A0A7U9C1H6	7	37.3	30.273	100.89	26.831	26.8911	27.0196
A0A265DXU1	8	42.5	23.163	100.87	27.0426	27.8567	25.8944
A0A265DXX3	10	70.8	26.115	100.72	29.3731	29.7544	29.5645
A0A7U9BYA2;A0A265DWT9	9	37	37.907	100.64	26.0497	27.4909	NaN
A0A265DW30	7	73.6	14.696	100.57	29.2105	29.3518	29.7439
A0A265E2N4	8	48.8	35.598	100.55	27.2005	27.5701	27.6426
A0A265DVB0	14	60	37.883	99.938	28.849	28.9317	29.3025
A0A265E277;A0A7U9C263	10	66.9	13.249	99.714	32.8026	32.0041	32.8124
A0A265E0Y5	12	24.2	82.857	99.681	25.3489	25.6005	25.5867
A0A265E129	9	76.6	21.222	99.484	27.3899	27.8278	28.0656
A0A265DYT0	8	51.9	26.217	99.321	27.7195	28.0146	27.3815
A0A265DY92	6	65.9	15.189	99.192	27.5934	27.0377	27.7947
A0A265DWA0	16	27.9	98.854	98.969	26.6473	26.8492	26.4094
A0A265DTN8	12	45.6	43.475	98.777	27.2775	26.846	28.3402
A0A265E3D8	7	41.3	27.47	98.642	26.9107	26.6675	27.1297
A0A265DYK2	9	83.1	18.328	98.55	30.429	30.343	30.3603
A0A265E3M5	11	67.7	28.318	98.343	26.8066	26.948	27.1106
A0A265DXY7	13	26.5	85.822	98.295	27.0388	27.2957	27.5025
A0A265DX79	10	30.9	54.755	98.186	25.8492	25.2466	25.9834
A0A265E117;A0A7U9BYN0	11	65.6	27.279	97.615	29.1451	29.2733	28.9486
A0A265DTR0	11	45.4	32.913	97.345	28.7374	28.809	29.0494
A0A265DY69	11	61.2	31.888	97.259	27.8743	28.2272	27.0386
A0A265DW71	9	44.3	36.743	97.213	28.3366	28.3254	28.5175
A0A265E371	10	47.2	31.833	96.393	27.463	27.5183	27.5822
A0A265E2W4;A0A7U9C1R2	15	29.1	94.423	96.266	27.1187	26.9439	27.3868
A0A7U9C157;A0A265E024	8	31.4	20.826	96.225	31.8947	32.0688	31.114
A0A265DU22;A0A7U9BZ18	19	33.3	98.18	96.222	26.5752	26.6641	26.6866
A0A265DV01	10	49.3	37.16	95.831	28.2636	28.2572	28.025
A0A265E2B8;A0A7U9C5B7	8	50.4	27.56	95.523	26.6487	27.2854	27.2816
A0A265DU68	10	37.9	37.209	95.464	26.7651	26.867	26.6621
A0A265DZ86	10	45	41.692	95.413	27.5168	27.5743	28.049
A0A265E1N4	12	46.7	45.573	95.412	25.9938	26.8978	25.5012
A0A265E120	17	34.4	69.369	95.348	26.7871	26.7209	26.6534
A0A7U9GFY3;A0A265DXS2	3	52.7	12.596	95.266	32.9333	32.8111	33.4215
A0A265DTX2	4	65.5	12.478	95.236	29.6542	29.6614	28.3317
A0A265DYE9	15	32.5	82.773	95.16	26.9972	26.6521	26.8398
A0A265DZC2;A0A7U9GHE7	4	35.3	27.853	95.051	28.5679	28.6849	29.4099
A0A265DTU4;A0A7U9C2F3	11	34.4	47.009	94.838	27.6321	28.1028	27.8201
A0A265E0I5	9	58.2	17.366	94.601	29.1199	28.6326	28.2562
A0A265DXM0;A0A7U9BY11	14	46.1	53.166	94.383	27.1776	26.9464	27.5334
A0A7U9C3A4;A0A265DYR1	15	75.5	31.267	94.058	27.3471	27.1326	27.2937
A0A265DYW1	8	59.9	20.407	93.807	29.4727	29.3373	29.9038
A0A265DYL7	7	41.1	27.226	93.517	26.6053	26.6933	26.91
A0A265E1C9	10	29.6	52.113	93.362	26.9982	28.579	23.2473
A0A265DYM6	7	49.3	24.893	93.239	28.5754	28.3624	28.6705
A0A7U9GES8;A0A265DTX7	14	63.2	28.458	92.835	27.4724	27.5751	26.9522
A0A265DUA9	9	27.4	60.82	92.722	26.821	26.1646	26.7653
A0A265DWD7	8	26	54.078	92.437	27.2449	27.3166	27.6219
A0A265DXT8	7	55.8	29.115	92.122	27.3204	27.212	26.8318
A0A265DVZ1	9	53.3	22.368	92.031	26.7828	27.1865	27.2959
A0A265DYF2	7	68.4	16.674	92.008	29.0162	29.0036	28.9924
A0A265DU00	6	81.3	11.547	91.911	28.5699	28.8241	28.7957
A0A265DZF9	7	58.4	10.408	91.857	29.3086	29.966	28.8933
A0A265DTK0	11	40.2	44.814	91.828	26.7806	27.2015	27.1154
A0A265DTI4;A0A7U9GFG6	10	30.5	60.809	91.74	27.3166	27.4844	27.9458
A0A7U9BZ26;A0A265DU04	11	45.8	34.695	91.524	27.7069	27.5224	28.0153
A0A265DY18	10	50.2	29	91.448	28.0656	27.3997	28.4611
A0A265DZH2	7	43.9	21.704	91.421	26.4292	27.106	26.7511
A0A265DVZ8	14	23.1	101.84	91.067	26.3898	26.0524	26.557
A0A265E143;A0A7U9C089	8	53.1	29.22	90.996	27.4007	27.6762	28.0136
A0A265DUU6	12	63	34.722	90.979	27.2494	27.844	27.6517
A0A265DX09	11	39.2	34.981	90.856	26.446	26.4007	26.8274
A0A265DYJ4	15	54.5	38.653	90.745	28.1843	27.8102	28.8169
A0A265DVZ3	8	52.6	22.363	90.565	28.6296	28.9801	28.8833
A0A265E1F2	11	60	28.451	90.503	27.1448	27.2691	27.0992
A0A265E256;A0A7U9GHQ2	11	29.5	66.314	90.248	27.1346	26.8355	26.6784
A0A7U9C380;A0A265E3R7	5	60.6	17.854	90.089	28.5344	27.8497	28.1593
A0A265E0M5	5	16.3	54.842	89.974	27.5968	27.6239	27.5685
A0A265DXN6	6	33.2	38.465	89.866	28.3367	29.1868	NaN
A0A265DZV3;A0A7U9GEH4	4	31.5	24.359	89.827	27.6561	27.5137	27.6726
A0A265DZP1	11	60.1	20.582	89.758	27.7115	27.9225	27.3233
A0A265DYZ6	12	46.4	30.161	89.648	32.3665	32.03	32.4369
A0A265DVZ6	13	44.5	44.051	89.638	26.9304	27.0729	27.4343
A0A265DVN3;A0A7U9GFT6	7	46	23.882	89.634	27.2619	27.9521	27.7533
A0A265DUX1	13	51.1	38.608	89.492	27.7836	27.8444	28.0113
A0A265DVJ3	11	34.3	49.83	89.249	27.4352	27.4944	27.1956
A0A265E2A8	7	25.9	49.039	89.205	26.8089	26.4731	27.1683
A0A265E2D0;A0A7U9GGX4	13	43.1	55.553	89.13	27.1723	27.4082	27.2869
A0A265DZE7	8	49	31.53	89.097	27.183	27.035	28.01
A0A7U9C2S3;A0A265DYT4	12	27.1	78.507	89.013	26.7387	26.9902	27.1255
A0A265DWE2	6	58.2	20.359	88.51	28.328	28.1395	28.9351
A0A265E309	11	44.6	44.516	88.476	27.4041	27.3429	27.6201
A0A265E1J1;A0A7U9GH48	11	36.6	45.148	88.343	27.1308	27.0967	26.7415
A0A265DVX7	14	46.8	40.435	88.315	28.941	28.9887	28.9222
A0A265E395	19	24.6	125.79	88.281	25.8202	25.5227	25.9366
A0A265DWC6	9	32.7	49.79	88.219	26.3807	25.9533	26.7061
A0A265DZ33	7	27.2	35.935	88.149	27.5941	27.4834	27.9769
A0A265DZG6;A0A7U9GGB6	8	35.8	41.787	87.742	27.3634	27.5642	27.7208
A0A7U9GFR9;A0A265DUN4	12	20.9	79.022	87.689	27.9231	27.2147	27.9515
A0A265DVQ2	7	45.7	24.93	87.444	26.237	26.4146	26.5
A0A265E1Y9	3	14.7	35.629	87.297	26.3002	26.6092	26.0223
A0A7U9C1E4;A0A265DUI5	5	47.9	18.536	87.179	30.5189	30.2417	30.4601
A0A265DUK4	16	41.5	60.97	87.133	26.435	26.1651	26.8636
A0A265DV48	15	56.5	51.771	86.893	28.3292	28.5074	28.8367
A0A265E121	4	43.1	22.672	86.758	28.5958	29.0488	28.477
A0A7U9BZX2;A0A265DWB6	14	37.3	63.619	86.727	26.5411	26.6512	26.7264
A0A265DUN5	6	60.5	17.25	86.411	27.606	27.5543	28.1155
A0A265DW62	10	32.7	58.49	86.206	27.5247	27.722	27.5698
A0A265DUZ7	9	35.8	39.346	85.949	25.4749	25.4119	25.9005
A0A265DZB9	7	46.6	28.418	85.932	27.7425	27.8758	27.8274
A0A265E3E4;A0A7U9GHV4	11	33.6	47.539	85.684	24.3861	25.8624	24.1758
A0A265E270;A0A7U9GGA6	13	83.1	26.609	85.376	27.6728	28.3583	27.9183
A0A265DV93	12	62.6	24.32	85.351	30.4621	30.3417	30.5429
A0A265DW97	4	58.2	16.349	85.207	27.3784	28.4398	27.4481
A0A265DY70	10	45.5	33.88	85.115	27.2935	26.9939	27.0781
A0A265DWZ5	11	29.7	60.016	84.989	27.5153	27.5664	27.9272
A0A265DYU5	11	56.7	28.124	84.925	29.5457	29.5425	29.7473
A0A265E345	10	20.7	90.482	84.758	27.6826	28.4766	27.3483
A0A265DXS9;A0A7U9C144	10	40.9	45.636	84.706	27.5235	28.1033	27.131
A0A265E2X9	14	35	70.578	84.55	26.2438	25.6535	26.2681
A0A265DVT8	7	45.7	24.247	84.549	29.3348	29.1026	29.5986
A0A265E0G0	8	41.9	40.168	84.367	27.8707	28.0524	28.0201
A0A265DVS5	7	38.8	32.745	84.317	27.7302	27.765	28.5216
A0A265DTP2	7	39.6	36.454	84.08	28.6765	28.2732	29.5636
A0A265DYQ5	4	24.2	21.429	83.857	29.901	29.766	29.8061
A0A265DUP8;A0A7U9GFH6	6	36	25.52	83.772	26.7484	26.4432	27.1308
A0A265DUE8	7	54.1	24.78	83.627	29.2232	28.8975	28.9145
A0A265DVE4	5	44.1	21.651	83.595	26.0871	26.7233	26.6559
A0A265DT96;A0A7U9GJ99	7	36	36.948	83.49	26.1303	26.6364	25.9268
A0A265E0F9	11	51.4	35.839	83.389	27.5706	27.7185	27.9361
A0A265DWY7	4	30.8	25.273	83.339	27.1724	27.3641	27.3133
A0A265DTT0;A0A7U9GFL6	9	51	33.419	82.344	26.6991	27.0674	26.7166
A0A265DUM6	10	35.1	40.128	82.28	28.3338	28.3933	28.3299
A0A265DVW1	7	13.2	57.419	82.278	28.8294	28.912	29.016
A0A265E2V9;A0A7U9C5I5	14	45.8	48.332	81.928	27.2083	27.6733	26.9639
A0A7U9GGP5;A0A265E2R8	10	37	53.349	81.823	25.5784	25.7068	25.768
A0A265E2I5	9	46.4	29.089	81.773	27.0288	26.7954	27.0842
A0A265DTT9	10	47.9	40.785	81.49	27.0439	26.7617	26.4772
A0A265E1C5	14	46.5	62.633	81.43	26.9495	27.1631	27.0496
A0A265DU18	11	44	40.105	81.076	27.108	27.1224	27.1224
A0A7U9GEP8;A0A265DXT5	5	29.7	29.056	81.032	27.8497	28.1503	27.6766
A0A265DXG2	8	46.6	23.834	80.707	28.8801	29.0799	29.2924
A0A265E211	8	31.8	27.521	80.528	27.1625	26.8751	26.5639
A0A7U9C2D5;A0A265DUD2	12	60.4	31.914	80.327	27.2017	27.4432	27.0604
A0A265DX93	8	26.2	50.456	80.267	27.2192	27.1235	27.4355
A0A265E2R2	7	42.7	27.085	79.919	26.2488	26.4746	26.2704
A0A265DZX7	10	39.5	39.828	79.903	29.0629	29.2795	29.2404
A0A265DTJ4	6	48.8	23.502	79.746	27.1234	27.0122	27.0202
A0A265DWP1	8	46.5	23.757	79.579	27.9537	27.8467	27.7577
A0A265DYZ2;A0A7U9GGI0	10	63.2	14.798	79.546	32.8721	32.4628	32.258
A0A265DUG4;A0A7U9GFG7	11	12.1	151.4	79.506	25.5596	25.285	25.1977
A0A265E1R3	11	43	46.628	79.5	26.1048	26.6154	26.8136
A0A265E0K1	7	45.4	17.649	79.473	27.3839	27.6424	27.4078
A0A265DTJ3	6	64	16.299	79.431	28.4893	29.4966	28.1627
A0A265DXJ8	12	77.2	19.718	79.41	30.0637	29.9588	30.3388
A0A265DXE1	9	40.3	42.478	79.294	27.0059	27.0465	26.7046
A0A265E132	7	47.4	26.783	79.253	27.745	28.0612	28.0327
A0A265DYW3	11	58.6	33.12	79.251	28.1673	28.0154	28.1632
A0A265E2E4;A0A7U9C3D9	11	46.3	42.954	79.22	26.3794	26.2398	26.8605
G9EDF6	7	22.1	60.275	79.216	25.3908	25.7296	25.8359
A0A265DXE2	7	41.3	33.321	79.129	27.6736	27.6012	28.1787
A0A7U9BY45;A0A265DXC4	5	48.5	18.168	79.112	25.9522	25.5662	26.4816
A0A265DWK5	7	56.6	24.636	79.052	26.641	26.5931	25.5817
A0A265E247	7	25.4	35.644	79.034	27.3903	26.5783	26.9657
A0A265DTQ0	9	29.3	42.27	78.933	23.2039	27.078	20.0617
A0A265E3U2	10	49.8	31.496	78.874	27.4723	27.2547	27.6107
A0A265DXI7	4	33.8	16.475	78.571	29.9532	30.2443	30.4838
A0A265DWB9	12	47.5	40.982	78.356	27.0617	26.9235	26.7526
A0A265DUP9	7	28.5	32.498	78.321	28.0656	28.1578	28.2381
A0A265E330;A0A7U9C3R1	17	19.8	131.69	78.306	26.6012	26.4065	26.4031
A0A265DYU8;A0A7U9GH69	9	53.2	18.894	78.299	29.558	29.3871	29.2711
A0A265DYL1	10	51.1	31.422	78.046	28.1706	28.4062	28.2291
A0A7U9GFK7;A0A265DU69	9	52.7	29.891	77.99	27.2384	27.2061	27.0525
A0A265DU06	7	53	24.71	77.915	27.3642	27.4111	27.9722
A0A265DTQ1	13	37.7	51.358	77.715	26.3782	25.9996	26.2179
A0A265DVJ0;A0A7U9GHB7	14	50.9	37.538	77.651	29.1835	29.0258	29.5211
A0A265DVV6	7	37	31.161	77.624	27.3199	27.2824	27.9281
A0A265E018	6	29.5	34.377	77.461	28.0202	28.4983	28.1042
A0A265E007	12	38	46.267	77.367	27.4955	27.5858	27.2544
A0A265DZV7	12	47.4	39.538	77.119	28.7149	28.5707	28.8287
A0A265E2V7	10	53.4	39.565	76.786	28.4267	28.4971	28.3672
A0A265DUH4	10	40.1	31.341	76.698	26.882	26.5802	27.2585
A0A265E0N9;A0A7U9C2N7	17	34.4	62.135	76.645	31.1901	31.2323	31.3709
A0A265E1Q1	12	41.2	51.494	76.6	27.9366	28.058	27.9754
A0A265DWW6;A0A7U9C0X6	8	40.9	42.373	76.594	26.8851	26.9151	27.0082
A0A265DW91;A0A7U9GFM4	6	82.4	10.114	76.327	27.9751	28.4515	28.1113
A0A265DZR1	6	35	33.69	76.112	27.2013	27.8157	27.3216
A0A265DUE1	9	24.6	42.091	75.97	27.3349	27.0339	26.9196
A0A265DXT1	13	31.2	66.272	75.847	25.8398	26.1057	26.2859
A0A265DVM3	13	53.7	39.852	75.423	27.048	26.8779	27.0155
A0A265E1R6	8	47.4	27.256	75.325	26.712	27.1241	27.4966
A0A265DXQ6	18	38.8	69.364	75.187	29.5776	29.4421	29.4999
A0A265DVC6	8	34.6	39.327	75.134	26.3495	26.0792	26.958
A0A265DZ17	8	61.7	13.527	75.039	32.1796	32.0354	31.4874
A0A7U9C103	12	18.2	75.362	74.978	28.2952	28.7815	28.3146
A0A265E0P1	6	46.2	19.753	74.755	27.448	27.2106	27.4288
A0A265DY65	8	50	25.094	74.705	27.0735	27.5292	27.1348
A0A265DXL2	7	56.4	21.362	74.684	27.9679	28.02	27.8605
A0A265DYA1	12	26.9	75.48	74.602	26.046	26.8923	26.5136
A0A265DUZ8	8	33.2	28.618	74.579	28.2219	27.7811	28.3755
A0A265DX90	9	49.8	31.831	74.417	26.0047	26.2595	26.2103
A0A265DU88;A0A7U9BYS1	8	35	45.113	74.391	29.317	28.6264	29.0966
A0A265E2Q8	9	52.9	27.289	74.182	28.6093	28.4037	28.7525
A0A265E392;A0A7U9GH42	7	51.5	28.635	74.098	26.6306	26.6559	27.2185
A0A265DWA5	9	42.4	31.65	74.052	27.1344	27.2827	27.4868
A0A265E0T0	8	46.4	23.829	73.893	29.0034	29.221	29.188
A0A265E184	10	19.8	71.882	73.884	26.5029	26.7598	26.8495
A0A265DY26;A0A7U9GEN2	11	49.8	26.78	73.86	27.8151	27.5096	28.0816
A0A265DYA2	5	26.2	25.837	73.839	27.0909	27.0271	27.1051
A0A265E1X1	7	44.7	18.718	73.834	26.8838	27.1482	27.1488
A0A265E2B4;A0A7U9C2M0	8	60.3	9.0595	73.799	29.539	29.3123	28.5132
A0A265DYZ0;A0A7U9C2M1	6	19.4	48.036	73.747	30.6074	30.6259	31.1195
A0A265DXD5	9	26.8	63.763	73.589	26.5304	26.5084	26.5813
A0A265DYQ3	6	19.6	45.274	73.378	24.0719	25.4361	25.4669
A0A265DYL3	12	45.5	44.313	73.259	26.2703	26.4396	26.6568
A0A265DUL4	9	62.4	26.397	73.208	26.764	26.8406	26.8677
A0A265DTS6	10	38.7	52.856	73.196	24.8562	26.5356	24.5664
A0A265E1L3	8	30.2	52.544	73.16	26.5097	25.845	24.8097
A0A265E2K0	13	25.6	75.328	72.919	26.1426	26.1231	26.2536
A0A265E2X1	9	22.8	58.241	72.744	27.438	27.8713	27.4551
A0A265DU87	5	38.7	24.111	72.72	28.6144	28.0423	28.0706
A0A265E1M9	6	73.2	14.13	72.524	25.5836	25.5059	25.8534
A0A265E3H3	12	48.9	31.867	72.245	27.4553	27.5763	27.5316
A0A265E317	11	44.3	38.527	72.223	26.5657	26.484	27.0421
A0A265DV69	12	40	39.341	71.866	27.3974	25.9113	27.074
A0A265DTY7	13	54.6	32.089	71.651	26.5716	26.5973	26.9472
A0A265DWI4	10	33.5	44.549	71.308	27.0717	27.0097	25.3824
A0A265DX68	15	49.5	58.277	71.265	26.0366	26.898	26.135
A0A265DTQ6	7	27.8	40.217	71.038	28.2114	27.2051	28.4157
A0A265DUN3	16	58.2	44.954	70.913	25.9583	25.9655	26.2303
A0A265E2J4	10	63.3	16.477	70.904	29.7962	29.4928	29.5765
A0A265DW68	6	26.9	37.801	70.843	27.2564	27.3109	27.5526
A0A265DYG3	12	37.1	69.504	70.813	26.1407	25.6804	25.995
A0A7U9C6B1;A0A265DZA1	6	10.1	52.223	70.797	30.0757	29.4279	30.4222
A0A265E273	13	35.8	52.085	70.783	25.5909	25.178	25.6489
A0A265DUD6	11	32.8	56.833	70.615	26.2733	25.9195	26.332
A0A7U9C3P6;A0A265DZC1	11	57.3	39.076	70.503	28.2624	27.9793	28.3775
A0A265DV66	8	33	34.902	70.46	26.5763	25.6257	27.0127
A0A265E2B6	18	26.7	102.79	70.251	26.5956	26.6455	26.8579
A0A265E3H1	7	42	33.13	70.113	26.9533	26.7366	27.2012
A0A7U9BZ49;A0A265DZM8	10	27.3	50.936	69.97	25.5524	25.8892	25.9927
A0A265DY25	2	9.3	37.939	69.875	27.5038	26.2227	27.9915
A0A265DUI7	6	45.5	8.8471	69.873	27.5709	27.8964	27.638
A0A265E025	7	46.4	28.337	69.829	26.5892	26.8185	26.5772
A0A265DXY8	6	31.1	29.392	69.684	27.0975	26.4845	27.2635
A0A265DVC5	4	22.5	32.47	69.557	25.4138	25.6051	25.4121
A0A265DWE5;A0A7U9C3I5	6	45.5	22.438	69.495	26.8108	26.7075	26.7323
A0A265E366	16	48.5	51.699	69.419	26.3257	26.4162	25.6895
A0A265DTE0	5	23	49.812	69.198	25.7128	25.9039	26.0434
A0A265DT52	6	33.2	31.627	69.065	26.5565	26.4031	26.4268
A0A265E3K2	8	53.6	35.727	69.063	27.1801	27.3575	27.0354
A0A265DZD9	5	50.3	17.002	68.922	28.9263	28.6884	28.7871
A0A265DY68	9	17.3	77.934	68.916	26.0379	25.9265	26.5313
A0A7U9C4G2;A0A265E199	2	15.1	20.292	68.862	26.9459	27.0635	26.9898
A0A265E319	8	38.3	35.392	68.834	26.715	26.66	27.179
A0A265DZA7;A0A7U9C3T3	5	60	9.0282	68.802	31.768	31.9122	32.1821
A0A265E3X5;A0A7U9GGH2	11	59.1	31.588	68.643	28.2755	28.6156	28.6229
A0A265DUQ4	8	34.2	41.854	68.572	26.4702	26.6362	26.835
A0A265E3L1	14	27.1	91.106	68.533	25.7831	26.3286	26.3901
A0A265E3H8	10	39.1	38.466	68.518	26.9322	26.8039	26.8484
A0A265DU84;A0A7U9C2F4	10	22.2	71.183	68.461	25.8133	25.2763	26.076
A0A7U9C4D1;A0A265DYD8	5	9.6	51.573	68.428	29.5896	29.3839	29.8193
A0A265E4E7;A0A7U9C3B7	7	21.8	62.348	68.173	25.6872	25.6601	26.3778
A0A265E240	5	53.3	15.654	68.119	26.7808	26.1028	27.7098
A0A265E1I7;A0A7U9GHT6	9	19.3	71.667	68.03	26.1264	26.582	26.3316
A0A265DYC9	6	30.9	27.206	67.983	25.7549	25.6417	25.9926
A0A265E0N7	6	31	39.244	67.865	26.055	25.9171	26.3814
A0A265E0L6	4	22.7	34.085	67.836	27.7457	28.219	27.8081
A0A265DWE0;A0A7U9C379	12	27.5	73.012	67.593	25.1363	25.3031	25.2581
A0A265E1H0;A0A7U9GHS6	5	13.8	65.632	67.515	25.2985	25.978	24.3931
A0A265DYK1	5	39.3	23.874	67.084	27.8972	28.0291	28.3374
A0A265DV09	12	64.1	22.958	67.025	29.1648	29.074	29.0484
A0A265DZ32	7	60.6	19.36	66.872	26.9731	26.9617	27.2113
A0A265E250	16	24.6	107.49	66.859	26.3051	26.4781	26.5126
A0A265DUS7	15	16.2	124.55	66.846	25.8318	26.0049	25.9673
A0A265DVF8	12	56.7	30.34	66.827	27.9062	28.0926	26.495
A0A265E016	8	68.4	17.629	66.7	27.1399	27.2957	27.5781
A0A265DVJ7	7	49.8	23.945	66.681	28.7471	28.803	29.0366
A0A265DTM3	6	54.8	16.328	66.535	27.7721	27.7062	27.6763
A0A265DY52	6	34.5	22.003	66.514	27.7654	27.9045	27.1942
A0A265DYV9	8	67.8	14.927	66.478	31.7311	31.7494	32.3222
A0A265DXR2;A0A7U9C132	9	48.4	30.894	66.445	27.0698	26.9563	27.7615
A0A7U9C1P2;A0A265E0C7	7	23.1	57.204	66.419	26.9913	26.5365	25.3242
A0A265E033	5	27.3	25.844	66.405	29.1194	28.9563	29.1697
A0A265DV82	11	54.3	37.406	66.349	26.3389	26.2956	27.0397
A0A265DXJ7	10	45.5	36.981	66.337	27.7161	28.0554	28.2805
A0A265E125	6	36.7	26.508	66.297	27.372	27.4835	27.3489
A0A265DUT4	5	37.6	23.959	66.289	25.9171	25.6035	26.1392
A0A265E110	9	37.9	37.664	66.241	26.2565	26.2271	26.6769
A0A265E116	5	29.6	8.5669	66.083	31.373	31.1785	31.241
A0A7U9GFI6;A0A265E029	8	9.7	142.54	65.814	25.8687	25.7781	26.1073
A0A265DXG4	7	16.9	47.478	65.57	28.8206	29.373	29.3283
A0A265DTG2;A0A7U9C099	7	52	16.955	65.351	28.4035	28.3565	28.7263
A0A265DUB7;A0A7U9BZ35	9	43.8	37.039	65.318	27.1289	26.1623	26.1609
A0A265DZF2	8	56.6	34.894	65.296	27.3294	26.7482	27.3089
A0A265DVV4	3	6.8	52.697	65.283	26.962	26.9936	26.3177
A0A265DWI5	11	65.7	20.092	65.079	29.1067	28.9231	29.5991
A0A265E219	4	45	15.273	65.007	27.4479	28.1145	27.8058
A0A265DYH1	10	41	35.338	64.888	27.1476	27.5009	27.381
A0A265DWH0	7	49.4	27.788	64.799	26.7883	27.2817	26.8566
A0A265DWX6;A0A7U9GG85	10	48	31.046	64.683	27.1381	27.1791	27.6533
A0A7U9C588;A0A265E3Z3	7	32.8	29.107	64.542	26.7893	27.1688	27.0952
A0A265DXV7	9	38.2	50.526	64.296	26.9559	26.5011	27.4328
A0A265E2L6	9	39.9	24.781	64.265	27.0799	26.7077	26.9499
A0A265E3N7;A0A7U9GG39	9	37.6	41.672	64.197	26.8197	26.4107	27.1616
A0A265E038	9	43.3	30.626	64.159	28.357	28.2762	28.2647
A0A265DUV2	11	70.9	23.078	64.058	28.2502	28.001	27.9933
A0A265DX43	7	33.9	38.676	63.984	26.3147	25.3263	25.5927
A0A265DY12	7	72.3	12.086	63.917	30.0435	31.1002	27.6207
A0A7U9GF63;A0A265DVW8	8	33.7	48.193	63.868	26.3466	26.6256	26.6587
A0A265E0A9	5	69.8	14.74	63.709	30.4437	31.4737	30.8246
A0A265DYG6	10	60.8	26.355	63.666	25.6943	25.9811	25.9503
A0A265E3M2	7	35.2	36.085	63.633	27.2751	26.9278	27.2677
A0A265DVQ5	7	40.5	25.954	63.575	27.6919	27.9484	27.5387
A0A265DVJ4;A0A7U9GHC2	8	38.4	39.099	63.574	26.8033	26.7877	27.1042
A0A265E0M6	9	36.8	33.371	63.18	27.0854	26.6245	26.4142
A0A265DWX4;A0A7U9C140	9	32.3	53.311	63.053	25.5726	25.9096	26.1374
A0A265E2M4	8	46	27.366	62.922	28.6669	28.3409	28.7768
A0A265DVW3	8	27.5	39.509	62.879	27.6926	27.7367	27.9934
A0A265DZR9	16	36.3	75.554	62.755	25.7469	25.304	26.0314
A0A265DUZ5	7	26.7	58.717	62.673	26.5701	27.2791	26.687
A0A265DYL2;A0A7U9C2X3	9	27.4	47.728	62.628	28.1786	27.8043	27.9022
A0A265DZH1;A0A7U9BYA6	11	32.6	67.604	62.466	26.2377	25.8758	26.3828
A0A265E3N2	5	69.9	17.809	62.45	24.5019	25.0952	25.3844
A0A265DWF2	7	18.4	53.546	62.036	25.5996	25.7593	25.4658
A0A265DY07	7	54	23.355	61.903	27.3819	27.2237	27.6816
A0A265DXT0	7	35.8	24.16	61.898	28.6585	28.7885	28.9372
A0A265DY09	7	40.3	36.761	61.847	27.3371	26.3063	27.9612
A0A265DUF8	6	53	18.291	61.818	28.2415	27.7225	27.2103
A0A265DUW7	8	38	38.396	61.749	26.883	26.9354	27.0989
A0A265DYY3	6	43	9.7882	61.728	31.2169	31.2108	31.4081
A0A265E3W2	6	45.5	17.591	61.719	26.7604	27.2296	27.6762
A0A265DZU4	5	39.6	29.815	61.639	27.3201	27.6818	27.9924
A0A265DY36	11	30.7	51.492	61.619	27.0863	27.1327	26.7455
A0A265E182	15	34.4	81.781	61.584	26.7995	26.4997	26.8076
A0A265DUR6	7	28.7	30.801	61.269	26.8103	26.9646	27.5005
A0A265DX05;A0A7U9C388	8	30	39.13	61.168	25.986	25.6383	25.9583
A0A265DUI2;A0A265DT79;A0A7U9C860;A0A7U9GHA7	12	51.3	40.287	61.014	27.3684	26.8577	26.9855
A0A265DXF8	11	36.6	48.843	60.869	27.0869	27.1822	27.2748
A0A265E2L7	8	28.5	47.225	60.845	25.3077	25.8065	25.788
A0A7U9GES0;A0A265DXG6	7	21.3	59.178	60.752	25.0619	25.0226	25.6471
A0A265E059	5	27.5	34.854	60.721	24.9018	24.836	25.5026
A0A265DZ92;A0A7U9C2M3	9	53.1	10.673	60.646	30.8953	30.6237	29.6738
A0A265E2Y9	14	39.4	50.421	60.584	27.165	27.3313	27.7443
A0A265DTJ6	8	35.7	46.371	60.461	26.288	25.8671	26.4886
A0A265E2I1	7	34.4	33.937	60.402	27.7595	27.6481	27.8869
A0A265DVF7	10	17.7	69.673	60.399	25.8196	26.2067	26.1358
A0A265DZH0	6	48.1	17.583	60.379	28.6468	28.5263	28.3555
A0A265DU05	7	38.8	20.841	60.034	28.0462	28.3104	27.5377
A0A265E0Q2	4	32.8	25.245	60.018	25.7981	24.5202	25.6037
A0A265E1Y5	5	37.8	23.918	60	25.6495	25.569	26.2287
A0A265DWA1;A0A7U9GGZ0	7	48.5	21.937	59.983	26.2293	26.7188	27.2148
A0A265DTC0;A0A265DVF4	10	55.8	27.695	59.972	27.4649	26.6634	27.682
A0A265DTP9;A0A7U9C245	13	51.8	27.106	59.951	28.1426	28.205	28.4231
A0A265DX95	9	61.1	16.999	59.837	26.2544	27.3844	26.5123
A0A265DZ04;A0A7U9C2L4	3	38.3	6.6789	59.797	33.308	31.9937	32.211
A0A265DXN5;A0A7U9BXY4	11	38.1	34.984	59.788	26.7379	26.8377	27.2791
A0A265DY40	10	54.7	29.565	59.467	24.4596	25.438	24.5101
A0A265DWS3	16	30.6	77.858	59.406	25.4952	26.0909	25.2603
A0A265DWG9	9	64.3	26.151	59.354	27.2658	27.4462	27.1857
A0A7U9BZM6;A0A265DTV2	2	21.9	14.931	59.063	25.3501	26.0237	25.3164
A0A265DYF9;A0A7U9BY08	5	21.8	28.5	59.061	27.26	27.4487	27.4873
A0A265DXD2	5	38.5	24.34	59.054	26.0643	26.3119	26.3134
A0A265DYB1	3	50.4	13.604	58.947	26.7335	27.4148	26.486
A0A265DWU4	8	35.9	37.49	58.943	26.8886	26.9068	27.0173
A0A265E285	7	23.3	47.467	58.928	26.8353	26.2661	27.1844
A0A265DVD5	12	18.7	128.66	58.652	26.0605	26.579	26.0056
A0A265E284;A0A7U9C283	6	24	42.092	58.587	27.7079	27.1804	27.4391
A0A265DXW0	7	54.2	15.927	58.497	32.8527	32.6678	33.1932
A0A265DYA4	7	41.6	23.935	58.435	28.3789	28.4849	28.664
A0A7U9GGF6;A0A265E3J6	5	38.7	35.495	58.064	28.6169	28.7142	28.944
A0A265DV04	8	28.7	38.74	58.053	26.3797	25.6206	26.5839
A0A265E0H3	9	37.4	36.318	58.009	26.6734	27.151	27.153
A0A265E261	10	26.2	56.136	57.694	26.3573	26.2772	26.2108
A0A265DY73	2	15.3	21.848	57.581	26.6759	26.342	25.8595
A0A265E1D0	6	64.8	20.967	57.485	26.4675	26.8687	26.5238
A0A265E396	8	26.8	49.117	57.323	26.0431	25.253	25.702
A0A265DW10;A0A7U9BZB6	9	64.4	15.153	57.298	27.3842	28.3487	27.1463
A0A265E1S9	11	34.8	54.007	57.27	26.9688	26.6415	26.909
A0A265DTU1	10	51.7	29.496	57.126	26.581	26.2419	26.8662
A0A265E2G6	7	54	22.719	57.023	28.122	28.9365	28.0503
A0A265E128;A0A7U9C097	5	56.7	15.352	56.936	29.1741	29.7125	29.3526
A0A265E2G0;A0A7U9GHN8	5	44	25.78	56.825	26.0314	26.4048	26.6675
A0A265DXQ1	7	31.9	33.1	56.783	27.9248	28.1728	28.7708
A0A265DXL7	10	49.1	17.97	56.697	28.5005	28.779	28.579
A0A265DVC4	8	57.7	24.646	56.369	26.8746	27.1314	27.2324
A0A7U9GF54;A0A265DV68	9	43.5	24.564	56.281	27.1403	27.0777	26.9795
A0A265E0J4	4	10.3	46.947	56.217	26.6277	26.7436	27.1506
A0A265DZT1	14	53.3	38.144	56.113	26.2593	26.4791	26.5604
A0A265E336	6	31.7	38.029	55.884	27.2975	27.2915	27.3449
A0A265DYM7	4	14.9	39.569	55.794	25.4857	25.6398	26.209
A0A265DXI1	8	37	29.97	55.765	27.8059	27.5272	27.9576
A0A265DY44	5	49.3	15.56	55.741	26.7954	27.2334	27.0829
A0A265E2K6	5	31.4	28.532	55.706	25.164	28.8545	NaN
A0A265DTA6	10	31.3	49.679	55.582	27.3926	27.8363	27.0749
A0A265DTM9	5	25.9	35.395	55.578	26.8388	26.2632	26.7636
A0A265DY54;A0A7U9GHH7	6	78.4	16.224	55.516	29.2262	29.5748	28.4117
A0A265DUX4	7	21.5	46.243	55.468	26.7229	25.7472	27.4724
A0A265DUA7	6	27.2	34.28	55.379	26.5506	26.3982	26.5038
A0A265DY98	11	41	32.603	55.327	27.8106	28.2632	28.1472
A0A265E0T2	7	58.7	21.949	55.101	26.2674	26.1574	26.4449
A0A265E2E9	6	35	30.925	55.098	26.3696	25.8245	26.6915
A0A265DWF4	6	45.8	19.025	55.014	26.9474	27.121	26.895
A0A265DXP5	6	42	20.735	54.98	29.1265	29.0874	29.1652
A0A265DVZ5	8	73.6	20.502	54.856	26.9622	27.1778	26.9991
A0A265E043	4	20.9	31.288	54.816	27.9582	27.9627	27.7972
A0A265E0G4	12	26.6	81.947	54.708	26.6462	26.7783	26.492
A0A265E124	9	30.5	31.532	54.708	27.8269	27.9239	28.0665
A0A265DZ14	9	64	21.336	54.586	26.6495	26.6603	26.7929
A0A265DYG5	10	38.7	42.106	54.552	25.8575	25.4984	25.9093
A0A265E2S0	10	65.6	21.605	54.526	26.5491	26.6783	26.6421
A0A7U9C0T9;A0A265DWI8	8	26.2	43.69	54.451	27.1084	27.0349	27.756
A0A265DV14	7	21.6	53.731	54.398	25.1208	25.3289	25.2374
A0A7U9GFD5;A0A265DVX1	10	62	23.471	54.386	25.1556	25.3257	25.1655
A0A265E260	3	28.9	19.601	54.323	27.4834	27.1413	27.8792
A0A7U9C3M7;A0A265E258	12	17.6	100.89	54.247	25.7265	25.9509	25.526
A0A265E2C8	10	33.6	35.824	54.213	27.8241	27.6055	27.8436
A0A265DVY7	5	29.1	28.602	54.169	25.347	25.8339	25.9864
A0A265DXP3	11	17.9	92.746	54.072	25.918	25.8146	26.2412
A0A265DV54	5	69.4	13.991	54.016	26.8514	27.5379	27.0551
A0A265DYQ8	9	55.7	23.938	53.987	26.6264	26.7767	27.0272
A0A265DZ20	8	35.5	44.665	53.934	25.9449	25.8055	26.052
A0A265DTM5	5	24.9	28.62	53.698	25.5681	26.1561	26.3806
A0A265E2X4	14	45.6	46.208	53.518	25.6583	25.6499	25.9822
A0A265DZ73	12	25	72.069	53.394	25.8505	25.594	25.815
A0A7U9BZM5;A0A265DTV5	7	39.3	32.911	53.383	26.806	26.6072	27.1364
A0A265DZC3	5	38.6	21.671	53.373	27.3295	27.0244	27.5684
A0A265DWN0	4	69.4	8.3286	53.359	29.5275	29.9516	29.7083
A0A265DVS2;A0A7U9C073	4	17.7	31.507	53.353	28.1698	28.2113	28.1952
A0A265E0G9	3	38.7	13.15	53.312	28.4605	28.5104	27.7871
A0A265E2T2	10	35.3	47.37	53.154	26.1002	25.53	25.9073
A0A265E2N8	6	26.9	39.297	53.143	26.4197	26.4936	26.1145
A0A7U9C2M5;A0A265DVU9	9	32.1	50.343	53.118	25.6259	25.177	26.382
A0A265E3S7;A0A7U9GGQ4	10	25.8	58.877	53.103	25.616	26.6827	25.2371
A0A265DX59	2	34.9	13.767	52.866	29.3105	30.1658	30.95
A0A265E1G6	4	7.4	44.914	52.817	25.8015	28.5752	NaN
A0A265DYQ6;A0A7U9GFU7	10	28.5	65.099	52.731	25.6552	25.173	25.9644
A0A7U9GED2;A0A265DXJ5	5	40.2	19.284	52.646	29.8023	29.4744	30.0057
A0A265DYH7	6	26.1	31.295	52.638	26.4149	26.3802	26.6324
A0A265DZM0	3	20.6	28.768	52.574	25.8876	25.6213	25.6205
A0A265DWE9	4	32.6	20.096	52.567	25.1292	25.6532	25.4062
A0A265E3D0	5	44.5	16.687	52.542	25.4262	25.4821	25.6761
A0A265DYQ9	7	61.2	17.874	52.254	30.8973	31.3972	31.2971
A0A265DWP3	4	12.3	58.741	52.12	25.551	24.8544	25.9216
A0A265DVA4	10	26.4	74.121	52.1	26.2633	26.5552	26.4483
A0A7U9BYQ8;A0A265DU89	5	27.1	39.577	52.021	26.7398	26.919	26.9164
A0A265DZN4	10	28.2	61.953	51.998	26.2481	25.9249	26.5455
A0A265DV74	4	25	21.406	51.869	25.1051	25.6476	25.5179
A0A265DTK9	6	48.2	19.715	51.813	27.2145	27.5677	27.7534
A0A7U9BYK6;A0A265DX92	3	48.7	12.129	51.813	27.2325	27.646	27.9018
A0A265E3G5	4	41.7	24.117	51.738	25.2886	26.0344	25.281
A0A265DX73	7	29	31.693	51.49	25.7295	26.3141	26.5396
A0A265E382	14	34.8	60.267	51.282	26.6703	26.8483	26.6874
A0A265DZA4	8	52.6	23.534	51.271	28.4291	28.103	27.8028
A0A265DV71	6	39.5	27.791	51.179	26.7603	25.538	27.2763
A0A7U9C0B8;A0A265DXG5	9	29.8	43.93	51.16	26.2486	26.3723	26.4657
A0A265E2R7	4	11.2	50.073	51.1	30.0267	29.8179	30.1727
A0A265E030	8	39.7	37.618	51.07	27.3519	27.5751	27.4178
A0A265DX65;A0A7U9C2A8	6	28	27.529	51.035	29.1772	28.6576	29.3121
A0A265DYG4;A0A7U9GHX6	6	28.6	43.097	50.956	26.6374	26.5132	27.0874
A0A265E2J5	3	33	19.52	50.853	24.4939	25.0865	24.9005
A0A265DY35	8	35.8	37.831	50.848	26.6417	26.3888	26.8467
A0A265E268	5	52.4	9.4177	50.802	33.6027	32.9298	32.2379
A0A265DUW1	7	32	36.088	50.672	25.5411	24.7861	25.9154
A0A265E1D2	11	22	76.667	50.622	25.5022	25.9625	25.5113
A0A265DW07;A0A7U9BZA9	8	41	30.099	50.609	25.7236	25.5852	25.9684
A0A265E095	9	36.2	38.504	50.501	26.7077	26.8381	26.9577
A0A265DY28	10	44.7	40.994	50.412	26.7304	27.0257	26.5712
A0A265DTV7	7	58.3	11.314	50.397	27.3261	27.1316	27.4606
A0A265DXI3	4	21.5	27.225	50.314	26.74	26.4412	26.978
A0A265DXR9	5	27.1	25.581	50.214	27.807	27.3467	27.957
A0A265E151;A0A7U9C3X8	5	29.3	24.939	49.931	25.5003	25.2505	25.9443
A0A7U9C6I3;A0A265DZ71	5	52.3	12.26	49.883	32.6166	32.3281	33.0106
A0A265E320	3	11.8	45.711	49.78	28.8981	29.3004	29.585
A0A265E394	4	6.6	73.751	49.69	26.4939	26.8192	26.99
A0A265E3J4	9	41.9	42.303	49.686	26.4758	26.6895	26.6699
A0A265E0R4	10	18.6	68.669	49.624	25.8688	25.4276	26.391
A0A265E1M1	14	37.1	58.422	49.613	25.6445	25.1627	25.8743
A0A265DU15	7	48.6	24.017	49.356	26.6231	26.0409	26.3616
A0A265E069	6	48.5	19.902	49.341	26.6271	27.449	25.3627
A0A265E363	12	16.4	112.59	49.229	25.4402	25.4552	25.5979
A0A265DV62;A0A7U9GF58	7	68.2	17.19	49.112	26.8964	27.1686	27.33
A0A265DYX5	4	54.6	14.428	49.051	28.9766	29.5713	28.1865
A0A265DXH8	11	49.8	27.298	49.014	27.3416	27.6331	27.3397
A0A7U9C2L1;A0A265DZ61	5	47.3	9.8481	48.987	31.9452	31.6643	31.4443
A0A265DXB5	13	25.5	103.16	48.829	25.544	25.6683	25.8061
A0A265DZQ7	4	29.9	37.87	48.773	25.7033	25.8863	25.62
A0A265DZX2	9	55.2	24.802	48.619	26.0108	26.4043	26.2526
A0A7U9C5M0;A0A265E2T3	8	18.4	73.209	48.605	25.4514	25.5173	25.7759
A0A265E189	4	31.2	26.812	48.546	28.8206	28.5972	28.4082
A0A265DX84	7	24.7	48.487	48.538	25.8149	25.9367	25.7454
A0A265DY66	6	40	19.049	48.535	26.9549	27.7608	24.7938
A0A265E2E8	7	36.2	33.026	48.478	25.0599	24.4294	25.1
A0A265DYJ6	8	65.9	27.602	48.473	26.8006	26.6883	26.8809
A0A265DYY0	8	50.5	31.542	48.463	27.6109	27.8812	27.9268
A0A265DZU7	6	37.3	24.859	48.46	27.4769	27.449	27.5353
A0A265DVS1	8	40.3	31.058	48.418	26.6359	26.5976	26.8697
A0A265DXL6	10	38.5	30.115	48.407	29.0226	29.8036	NaN
A0A265E1M0;A0A7U9GHR7	9	35.4	49.612	48.33	25.8952	25.4803	25.7931
A0A265E100	5	19.1	39.524	48.326	25.9631	26.1967	26.2193
A0A265E4A5	9	54.8	30.619	48.198	26.0551	26.651	26.5113
A0A265E1C2	6	28.1	32.56	48.085	26.717	27.9772	NaN
A0A265DUQ6	10	35.8	42.589	48.06	25.9877	25.8849	26.0445
A0A265DYW9	6	35.8	27.736	48.016	26.8029	26.9769	26.9522
A0A265DW61	10	45	35.185	48.009	26.6678	26.4281	26.3747
A0A265DX01	7	48.6	20.302	47.932	26.9247	27.2224	27.3003
A0A265DW67	11	21.2	83.216	47.888	27.034	27.5439	27.3735
A0A265DWH3	5	27.6	32.683	47.853	24.8338	24.5461	24.8727
A0A265E245	4	23.2	29.49	47.734	26.389	26.4024	26.4892
A0A265DYC5	8	21.2	49.95	47.722	25.7938	25.8866	26.1238
A0A265DUP3;A0A7U9BXR2	6	34.8	26.471	47.703	27.3079	27.4146	26.9718
A0A265DVL0	9	47.6	32.391	47.683	26.3734	26.4604	26.5154
A0A265DZI6	5	31.1	30.043	47.678	25.2297	25.2709	24.7639
A0A265DTU3;A0A7U9GGW0	10	11.2	121.94	47.608	25.9671	25.7578	25.7803
A0A265DVZ9	6	40.8	28.397	47.591	25.5665	25.5492	25.9931
A0A265DYV7	12	15.9	109.87	47.556	25.6798	25.1667	25.8767
A0A265E106;A0A7U9C368	10	48.4	30.381	47.538	28.5395	28.2323	28.6316
A0A265DYI3	10	59.8	31.715	47.46	26.2002	26.1078	26.3137
A0A265DYD3	9	55.3	25.443	47.452	26.7904	27.13	27.0885
A0A265DWG2	5	25.3	32.88	47.43	24.4258	23.6914	23.9638
A0A265DWZ1	8	51.2	32.047	47.397	26.6245	26.6768	26.7144
A0A265E0E8	7	54.4	17.971	47.193	27.4571	27.5906	27.526
A0A7U9C4Z0;A0A265DX56	7	44.4	14.216	47.169	27.8887	27.8904	27.4373
A0A265DUT7	6	42.6	30.028	46.983	24.8858	26.3093	NaN
A0A265DYA3	5	27.7	36.638	46.938	26.4052	26.4192	26.4859
A0A265DWM6	6	32.1	23.244	46.876	29.1962	28.9657	29.3337
A0A265DY81	5	20.8	31.196	46.803	27.0501	27.4194	27.0053
A0A265DTY3	7	23.6	47.544	46.797	27.1663	26.7874	26.5567
A0A265E3B6	7	45	34.021	46.789	25.7845	25.5637	26.2754
A0A265DWA4;A0A7U9GH00	12	16.1	136.62	46.777	25.0458	25.0007	25.1708
A0A265DV77	11	60.4	26.153	46.766	26.1122	26.1846	25.7408
A0A265DZ89	8	29.6	40.254	46.362	26.6377	26.7036	26.7799
A0A265DZG2	4	38.8	16.839	46.361	28.5171	28.5277	28.8224
A0A265DV26	9	40.1	35.056	46.319	26.4269	25.923	26.9037
A0A7U9C637;A0A265E282	6	45.7	21.406	46.29	26.6057	26.6186	26.8272
A0A265DZG5;A0A7U9C4E8	8	24.6	45.955	46.273	27.2641	27.884	27.7148
A0A265E3R5	6	26.4	25.791	46.069	26.9835	27.646	26.8307
A0A265DZL3	8	15.8	87.75	45.995	24.7668	25.1379	24.9592
A0A265DTL4	3	43.2	17.518	45.965	26.3266	25.7573	25.7041
A0A265DUN7	4	24.3	24.138	45.954	26.2067	27.0998	26.1997
A0A265DWR7	5	12.8	52.55	45.868	24.8528	24.8443	24.5854
A0A265DWU6;A0A7U9C4L7	12	54	23.12	45.844	27.335	26.9187	27.7191
A0A7U9C102;A0A265DWV6	4	21.9	23.476	45.829	26.3362	26.5632	27.108
A0A265DUZ9	8	42.6	36.672	45.812	26.208	25.9125	26.4665
A0A7U9C141;A0A265E152	9	45.7	31.814	45.748	26.3718	26.4731	26.58
A0A265DVY5	3	11.4	40.42	45.735	26.9444	26.1159	28.4467
A0A265DXD1	8	40.5	28.789	45.711	26.7562	26.7251	27.0505
A0A265E2A2	2	22.8	19.545	45.679	27.8829	27.9963	28.9373
A0A265DY96	9	43.4	31.076	45.585	26.5816	26.1188	26.7802
A0A265DZ23	5	21	29.433	45.478	25.7054	25.9369	26.2772
A0A265E0V9	12	38.2	52.435	45.474	25.8487	26.0177	25.9208
A0A265DU58	7	23.9	38.141	45.445	27.0341	27.0743	26.2466
A0A7U9GFK0;A0A265DU53	13	29.8	72.569	45.349	26.6816	26.3123	27.039
A0A265DU77	7	33.4	34.143	45.329	28.2621	28.2894	28.7468
A0A265E021	2	29.5	17.557	45.26	24.4866	24.8221	25.1881
A0A265DUV4	6	23.3	37.304	45.258	25.4827	25.5986	25.8405
A0A7U9C4H2;A0A265DY90	2	7.7	43.584	45.141	30.3166	30.1495	30.557
A0A265DXL9	8	37.9	34.253	45.058	26.6157	26.6561	26.9931
A0A265E3Q4	6	48.8	24.013	44.971	25.4714	25.9929	26.1011
A0A7U9C6Z1;A0A265DYK8	9	36.5	40.228	44.672	27.8669	27.7163	28.4387
A0A265DT68	5	33.6	22.263	44.549	26.7627	26.4766	26.5656
A0A265DUW8	9	57.2	27.241	44.52	25.3897	25.7358	25.7188
A0A265DY95	9	25.6	50.099	44.467	26.6881	26.5996	26.8572
A0A265DYX1	4	18.9	26.077	44.178	25.4859	25.7675	25.8538
A0A265E2Q4	5	18.8	42.525	44.033	26.8301	26.6551	27.3449
A0A265E163	10	19	92.886	43.973	24.7847	24.714	24.8755
A0A265E2C9	7	27.3	38.864	43.934	25.5988	25.3132	25.9193
A0A265E2F2	9	49.3	31.79	43.917	26.2875	26.6782	25.6997
A0A265E141	10	44.6	31.411	43.804	27.3876	27.6668	27.5635
A0A265E1I3	6	25.1	32.16	43.776	25.7852	25.8189	26.3708
A0A265E2W5	9	19.1	73.324	43.766	25.6568	25.6529	25.3712
A0A265E0G7	8	43.6	35.231	43.694	26.0741	26.0765	26.1236
A0A265E0D0	9	55.9	16.704	43.574	27.2889	27.1949	27.2299
A0A265DW16	9	79.7	15.84	43.53	31.0467	30.7468	31.2364
A0A265DYC4	7	17.6	58.318	43.525	24.7752	24.5982	25.3011
A0A265DTH0	6	52.9	20.667	43.45	24.8374	24.8968	25.0919
A0A265DVP5	8	23.9	52.599	43.426	24.9112	26.0962	24.1041
A0A265DXW4	4	9.5	42.836	43.237	27.0384	28.3316	NaN
A0A265DVN1	12	44.9	38.576	43.233	25.9324	26.1367	26.4402
A0A265DZS1	10	39.2	50.96	43.203	25.5255	25.6962	25.8753
A0A265E0E4	6	21.3	38.86	43.108	25.7398	26.5754	25.5363
A0A265E0I8	6	43.7	17.492	42.947	27.7905	28.2461	27.8642
A0A265DZV9	4	33.5	23.512	42.89	25.7886	26.0513	25.9535
A0A7U9GG67;A0A265DZQ8	11	28.1	64.577	42.708	25.4469	25.0965	24.7252
A0A265DYJ9	8	28.6	51.756	42.67	26.2008	26.9394	26.5082
A0A265DZV5	8	59.3	10.317	42.667	33.0298	32.7828	32.1716
A0A265DV28	5	34.9	23.105	42.643	26.722	26.9557	26.4079
A0A265DY29	7	17.3	73.237	42.547	25.8021	25.6208	25.8153
A0A7U9GFY5;A0A265E1X6	8	39.7	38.12	42.518	25.7778	25.847	26.1008
A0A265E0D5	8	47.4	23.869	42.505	28.7186	28.8329	28.8149
A0A265DUT3	8	12.5	111.58	42.41	26.35	25.9977	26.115
A0A265DXQ9	2	15.3	19.737	42.357	26.4264	26.6857	26.6959
A0A265DXP2	7	37.3	44.24	42.333	26.2289	25.9008	26.36
A0A265E1F6	5	41.8	31.13	42.311	25.2897	25.1466	24.8915
A0A7U9C2C6;A0A265DZC4	2	44.2	11.491	42.277	27.2599	27.3852	28.6525
A0A265DXD4	5	31.9	36.794	41.982	26.1343	26.2393	26.4834
A0A265DWQ5	5	60	17.169	41.889	25.6778	25.1347	25.3123
A0A265DYD5	7	31.4	28.475	41.887	27.6505	27.4254	28.0117
A0A265E165	2	12.4	31.472	41.833	26.5925	26.5019	26.9944
A0A7U9C5T3;A0A265DV72	10	26.7	53.678	41.831	26.047	25.403	26.5236
A0A265E0F2	6	32.3	27.722	41.733	27.048	27.5448	27.1599
A0A265E2F3	5	34.6	16.599	41.638	28.8643	28.9048	28.7993
A0A265DZE9	4	28.4	20.668	41.633	28.7701	29.1562	28.9755
A0A265E291	5	33.8	24.571	41.63	25.719	25.4968	25.6574
A0A265DTW1;A0A7U9BZM8	4	30.3	17.494	41.568	26.7079	27.1232	27.3473
A0A265E3G4	7	45.2	28.547	41.561	26.0704	26.7251	25.9414
A0A265DYL5	4	61.3	11.726	41.543	26.6328	27.6243	23.8366
A0A265E096;A0A7U9C4J1	4	29	21.987	41.164	25.3316	25.7004	26.1967
A0A265DXH0	10	38.2	35.469	41.068	26.9804	26.3454	26.774
A0A265DZ00	5	11.2	68.883	41.002	25.4249	26.0656	25.4849
A0A265DYY7	4	41	12.412	40.964	29.4277	29.1967	29.3003
A0A265E1N8	8	65.3	31.097	40.954	25.8946	29.8173	25.8605
A0A265E0Y2	7	46.6	26.613	40.952	24.6001	24.4352	24.5967
A0A265E3J2	10	42.8	57.425	40.897	26.5008	26.3683	26.6713
A0A265DXM5	6	27	34.136	40.832	26.9595	27.0633	27.3244
A0A265E4E9	9	16.1	93.688	40.826	25.0033	25.42	25.9442
A0A265DYA5	7	22.2	43.36	40.806	28.0519	29.3555	26.1336
A0A265E3C3	6	36.8	30.163	40.758	25.6896	26.3789	26.4168
A0A265E1P1	7	21.5	63.201	40.73	25.2287	25.1606	25.0002
A0A7U9C1M0;A0A265DTJ8	3	28.8	16.09	40.711	27.0598	27.1564	27.1996
A0A265DXK6;A0A7U9GED0	6	48.6	21.008	40.706	27.3045	27.3686	27.6089
A0A265E1Y6	5	20.1	43.627	40.684	24.907	25.3722	25.1513
A0A265DZ79	7	52.7	25.022	40.577	25.9756	25.588	26.2762
A0A265E1S1	7	44.3	33.714	40.461	26.1269	26.1129	26.4516
A0A265E1D1	4	15.6	41.373	40.211	28.4377	28.1305	28.5669
A0A7U9GFA9	7	34	49.453	40.208	25.786	25.8342	26.4359
A0A265DW20;A0A7U9C213	11	30.9	61.383	40.156	25.6782	25.1021	26.2945
A0A265DXX9	6	31.5	28.269	40.107	25.5774	25.3663	25.7174
A0A7U9GFQ9;A0A265DUY3	4	11.3	44.503	40.048	30.7004	30.7835	31.0685
A0A265E0I4	8	41.1	38.995	39.936	26.0752	26.2537	26.0546
A0A265DXU4	6	40.5	27.365	39.868	27.4317	27.0664	27.7262
A0A265DYU7;A0A7U9C3U2	6	41	35.052	39.79	28.8299	27.5278	28.8044
A0A265E2A1	7	28.6	43.645	39.789	26.54	26.1194	26.9597
A0A265DT86	5	57.5	15.124	39.773	24.578	24.9117	23.9179
A0A265E0U4	8	32.4	45.028	39.758	26.6476	26.6471	25.9602
A0A265DWG8	8	28.8	44.863	39.64	26.1779	25.7731	26.2147
A0A265E1G0	2	31.2	12.196	39.541	25.5059	25.7036	26.3276
A0A265E2T1	2	15	29.241	39.481	27.0644	26.8105	26.9891
A0A7U9C0V8;A0A265DVF6	8	35.9	34.024	39.474	26.2037	26.0343	26.0676
A0A265E0P8;A0A7U9GFG8	7	34.3	28.256	39.428	25.6908	26.6178	26.3846
A0A265DX00	10	49	33.052	39.4	25.568	25.5281	25.4569
A0A265DW52	7	46.9	28.274	39.262	27.1782	26.8547	26.3696
A0A265DUM1	5	37.9	28.95	39.224	24.8098	25.7545	24.9083
A0A265DUS9	7	68.4	19.553	39.22	27.0588	27.2146	27.6455
A0A265DYH6	3	42.3	15.049	39.047	28.1036	27.8364	27.9886
A0A265E3K0	5	24.5	26.886	38.968	27.2135	27.2965	27.1044
A0A265E1F8;A0A7U9C3W9	7	28.1	53.301	38.898	26.128	26.8028	25.2023
A0A265DVN8	8	31.5	36.884	38.648	27.6718	27.8099	26.4765
A0A265DZG9	6	30	34.041	38.431	24.9393	24.8219	25.2929
A0A265DWW0	6	54.1	16.27	38.407	25.413	27.5474	21.6023
A0A265DYG1	4	23.8	24.68	38.36	26.5034	27.0021	27.4196
A0A265DZI8;A0A7U9C3M2	5	10.3	106.94	38.287	24.0006	24.6954	24.283
A0A265DUM8;A0A7U9GGS5	4	21.1	41.499	38.213	25.2843	26.1063	25.505
A0A7U9C104;A0A265E169	8	19.3	71.538	38.109	24.9352	25.4292	25.6579
A0A7U9BZ48;A0A265E046	6	14.5	68.757	38.022	24.0475	24.1908	24.6751
A0A265DZF5	11	36.9	53.301	37.981	26.3225	26.4697	26.6468
A0A265DVW2	8	36.6	41.942	37.892	27.0939	26.6664	27.1223
A0A265E0P6	3	8.6	52.684	37.882	26.3912	27.3561	25.5531
A0A265DX18	11	21.1	71.396	37.821	25.3698	25.4165	25.2273
A0A265DWC7	6	52.8	21.002	37.723	26.2455	26.4834	26.8179
A0A265DXM7	10	35.3	53.25	37.685	25.697	25.2241	25.601
A0A265DZY0	10	25.3	64.101	37.622	25.079	24.9402	25.5293
A0A265E0Q9	8	32.1	36.255	37.622	26.3328	26.2833	26.38
A0A265DX61	11	22.5	74.671	37.583	26.1726	26.5873	26.2637
A0A265DWQ3	7	40.5	29.939	37.529	25.7859	25.9769	23.7995
A0A265E1F5	7	11.5	111.52	37.458	26.109	25.4508	26.3075
A0A7U9GEL5;A0A265DV47	10	26.3	72.919	37.416	25.9339	26.2499	26.1068
A0A7U9C274;A0A265E2K9	6	39.1	27.508	37.312	26.0861	25.6452	26.03
A0A265DZH9	9	28.2	43.399	37.229	25.8829	25.8231	25.9705
A0A265DUG5	7	35.6	35.514	37.2	25.0599	25.2937	25.1856
A0A265E1A7;A0A7U9C630	8	41.6	41.659	37.145	26.1551	26.0603	26.3238
A0A265E1V9	9	26.7	62.989	37.074	25.1058	24.8682	25.527
A0A265DTL9	4	45.4	11.151	37.047	26.1517	26.9671	26.8815
A0A265DYH5	2	19.8	18.871	36.883	23.3113	24.9404	23.1063
A0A265E1A0	6	37.1	22.005	36.844	28.62	28.6828	27.8097
A0A265E3G2	9	46.6	28.198	36.826	26.3133	26.1926	26.2959
A0A265E383	7	29.7	37.401	36.468	25.6575	25.8481	26.2472
A0A265E322;A0A7U9GFY6	3	17.7	31.059	36.448	25.3797	25.6084	25.6731
A0A265E1R4	5	21.5	32.052	36.434	24.1319	24.1193	24.6541
A0A265DYN3	8	15.6	105.54	36.375	25.8368	25.3275	25.5864
A0A265DZE3	9	29.9	41.351	36.357	27.2982	27.3767	27.7329
A0A265DX86;A0A7U9BZV5	5	29.9	29.905	36.333	27.0685	27.4616	27.1795
A0A265DTN0	4	28.5	28.749	36.332	25.088	25.0434	25.0723
A0A265DV59	7	28	47.326	36.282	26.7394	26.5262	26.852
A0A265DXJ1	6	30.8	35.253	36.253	26.96	27.0642	27.3631
A0A265E090	4	24	34.444	36.165	25.8179	25.6293	25.051
A0A265E0R8;A0A7U9C3J0	5	46.3	26.561	36.159	25.6178	25.9001	25.4517
A0A265E0J7;A0A7U9C0M8	7	32.6	52.946	35.993	25.8156	25.9922	26.3895
A0A265DTN5	3	45.3	11.186	35.976	28.1503	28.6764	28.3681
A0A265DYY6	4	26.1	26.336	35.956	26.4217	26.7363	26.7205
A0A265E1K5;A0A7U9GH63	4	40.3	16.653	35.921	26.6514	26.6417	26.5015
A0A265DTX6	7	12.6	93.032	35.868	25.1278	24.9937	25.1103
A0A265DYX7;A0A7U9GIW2	5	30	23.257	35.857	29.0154	28.5429	28.3876
A0A265DXJ6	8	30.7	36.882	35.802	25.7805	25.4363	25.4452
A0A265E0M9	8	18.5	60.01	35.75	25.7483	25.9651	25.7151
A0A265DWA9;A0A7U9BZW2	8	30.2	36.073	35.658	25.8546	25.8761	25.9275
A0A265DWV4;A0A7U9C2J9	5	13	42.649	35.612	25.7013	26.1111	25.6958
A0A265E1I5;A0A7U9GGG0	9	44.1	33.976	35.37	26.4814	26.4299	27.2824
A0A265DU40	5	25.9	40.309	35.34	27.7829	27.586	28.0375
A0A265DUI0	7	42.1	24.56	35.338	24.9997	25.7044	24.8469
A0A265DUL9	8	20.8	65.069	35.335	25.5594	25.2211	25.6987
A0A265DXT6	7	57.8	21.209	35.281	27.1622	26.7891	27.3173
A0A265DYU0	3	27.6	20.914	35.065	25.3138	25.1019	25.1477
A0A265E0I6	6	36.8	30.326	35.063	25.8374	26.2607	25.6654
A0A265E262	5	44.2	20.533	35.06	25.8185	25.9269	26.4697
A0A265DVY4;A0A7U9BZU5	5	28.7	33.276	34.994	24.9483	25.4393	25.4036
A0A265DWQ6;A0A7U9GGA9	6	36	20.517	34.892	27.2466	26.7312	27.0681
A0A265DXK5	4	55.8	10.725	34.799	25.9821	26.0923	26.4901
A0A265DVI9	7	36.4	32.75	34.77	24.7252	25.027	24.9598
A0A7U9GG23;A0A265DX44	6	25.1	38.015	34.755	27.5787	27.1693	27.7359
A0A265DWN1	7	21.4	56.25	34.75	27.0706	27.0591	26.7615
A0A265E1Q6	4	21.3	31.988	34.734	24.9021	25.0771	25.1015
A0A265DXK0	3	17.1	22.378	34.719	27.0291	27.0922	26.9166
A0A265DZB7	4	39.9	18.51	34.589	27.9425	27.7247	27.8021
A0A265E3L3;A0A7U9GH19	5	32.5	26.111	34.578	26.1752	26.1502	26.2819
A0A265E1E8	8	42.9	44.943	34.429	25.0472	24.8371	25.2046
A0A265E0Q1	7	21	53.691	34.371	26.0024	26.4305	26.3942
A0A265E144	7	30.8	36.068	34.363	26.2433	26.8069	26.1765
A0A7U9C3W7;A0A265E111	5	85.2	8.9222	34.343	26.8956	26.9775	27.341
A0A265DWF3;A0A7U9C000	9	19.9	89.441	34.204	25.4409	25.1953	25.498
A0A265DXU3	4	23.5	26.688	34.125	26.4135	26.4175	26.7943
A0A265DYD4;A0A7U9C352;A0A7U9GIT5	2	14.3	28.515	34.069	25.3227	24.8929	25.4431
A0A265E1Z6;A0A7U9GGH0	8	30.9	41.303	34.036	24.7832	25.3684	25.1619
A0A265DV91	7	36.7	27.712	34.004	28.2031	27.7145	28.7549
A0A265DY61	5	14.5	39.446	33.826	24.8333	24.4537	24.9524
A0A265DWT4	6	24.9	38.54	33.82	25.7779	25.3239	25.5026
A0A265E2U9	4	11.5	52.976	33.797	26.6711	25.9545	26.9498
A0A7U9C0T4;A0A265DWN8	6	30.8	31.161	33.696	25.456	25.5492	25.4921
A0A265DTF8	4	17.2	40.973	33.615	25.9968	25.7596	26.1915
A0A265DXA7;A0A7U9C184	4	51.4	15.867	33.605	24.9023	24.8275	25.3848
A0A265E1T7;A0A7U9GJ34	4	36	26.921	33.592	25.6601	26.1228	25.7181
A0A265E2Y1	4	28.7	25.946	33.424	25.7917	25.6588	26.2509
A0A265E2F6	4	52.7	16.63	33.32	25.9441	25.6026	25.603
A0A265E2W9	9	9.4	163.56	33.3	25.2849	25.2318	25.0515
A0A265DUD7;A0A7U9BZ91	5	26.9	25.779	33.283	26.0892	26.1644	26.3694
A0A265DVL8	6	53.1	15.534	33.28	24.796	25.2013	25.0059
A0A265DVQ8	6	21.6	37.797	33.227	25.747	26.127	25.968
A0A265E3H7	6	24.1	39.087	33.194	25.2334	25.3467	25.6076
A0A265DUA0	6	59.6	11.305	33.183	28.9703	30.0882	29.2255
A0A265DWN7	8	57.1	15.19	33.099	27.6568	27.9935	27.7329
A0A265E329	2	21.9	18.512	33.085	24.8287	24.9715	25.9642
A0A265DYR8	5	27.9	28.823	33.051	25.1526	25.0486	25.677
A0A265DT97	5	41.5	18.963	32.981	27.1929	27.655	26.931
A0A265DWT8	6	25.2	41.253	32.977	25.8714	25.5903	26.6883
A0A265DXH4	5	32.7	24.937	32.973	27.499	27.7917	28.1059
A0A265DXS5	17	34.6	77.381	32.957	25.7052	26.2902	25.143
A0A265DWJ0	7	35.2	26.164	32.945	28.8798	29.3326	28.7073
A0A265E115	3	37.8	12.759	32.895	27.4333	27.9099	28.1065
A0A265DU95	6	21.5	51.054	32.886	25.7839	26.0745	25.5709
A0A265DUF6	2	31.9	12.587	32.88	27.4451	27.256	26.8457
A0A265DU50	3	29.4	13.575	32.748	26.5605	26.9581	26.987
A0A265DTE5	1	13	11.728	32.685	25.2101	25.9203	25.7343
A0A265E3D6;A0A7U9C1H7	6	12.3	69.304	32.634	28.4001	28.988	29.3664
A0A265DWV9	4	18.8	41.916	32.631	25.2837	24.7698	26.1443
A0A265DZG1	5	26.1	28.964	32.479	25.6241	25.9383	25.6187
A0A265DY24	6	17.5	41.289	32.445	27.7803	29.1665	26.8792
A0A265DTM7	5	36.9	19.255	32.387	26.4391	26.9901	24.6824
A0A265DYG9;A0A7U9C322	4	22.8	29.669	32.314	27.2961	28.5416	27.229
A0A265DWC8	3	40	8.8462	32.259	32.544	31.8099	32.6501
A0A265E497	8	37.8	41.771	32.209	26.606	26.6487	26.3482
A0A265DTY0	7	21.8	57.751	32.204	25.3239	26.7774	24.1416
A0A265DTH8;A0A7U9C1B1	10	33.5	40.617	32.183	26.3447	26.2638	26.2228
A0A265DZ21	3	23.6	20.319	32.099	28.1764	28.1025	28.5763
A0A265DZJ5	1	14.6	15.36	32.015	26.7636	28.0287	27.1319
A0A265DVR6;A0A7U9C0T8	5	49.7	18.479	31.946	26.7354	27.0764	27.0805
A0A265DZ29	6	47.2	27.839	31.9	26.2899	26.663	27.0088
A0A265DUP1	7	57.9	26.263	31.867	25.4567	25.6222	25.1637
A0A7U9GI28;A0A265E2U1	3	27	18.331	31.804	27.0641	27.8252	27.8229
A0A265DWY9	2	7.6	53.248	31.768	25.044	24.5667	24.5761
A0A265DWV7	4	12.6	55.26	31.74	24.2257	25.908	23.1058
A0A265E045	7	29.7	34.842	31.731	26.7068	26.8174	26.6933
A0A7U9GIE1;A0A265DZA3	5	31.4	16.609	31.592	28.4795	27.6866	28.2644
A0A265E2K2;A0A7U9C250	5	42.4	19.532	31.567	26.5749	26.5073	26.485
A0A7U9BZ45;A0A265DV17	4	31.6	19.894	31.507	28.9549	28.691	29.5491
A0A265DTN4	3	45.1	12.609	31.475	25.9456	26.5091	26.3479
A0A7U9C2S8;A0A265DWB7	2	34.9	15.212	31.436	25.2175	24.2838	24.5278
A0A265DX88	4	23.7	32.807	31.397	24.4435	24.204	24.2391
A0A265DYR9	5	27.7	20.86	31.394	26.7936	26.2472	26.7826
A0A265DUJ0;A0A7U9GEZ5	7	13.9	79.106	31.243	25.2793	24.489	25.4526
A0A265DU16	4	28.4	23.194	31.227	28.5429	28.0459	28.1264
A0A265E2S5	6	24.5	30.964	31.175	28.3128	28.2958	28.5152
A0A265E0J3	4	14.4	40.874	31.07	25.8282	25.8772	26.3483
A0A265DUJ7;A0A7U9GGU9	5	22.2	49.519	31.065	25.1285	25.1175	25.6588
A0A265DUL6	5	54.7	21.846	31.042	25.2159	25.1753	25.8597
A0A265DY78	2	19.3	15.683	31.037	25.3134	25.9239	25.6621
A0A265DXW7	7	27.6	32.618	30.993	26.2209	26.8557	23.1837
A0A7U9BZT9;A0A265DX24	13	18.7	137.44	30.907	25.7606	25.6984	25.562
A0A265E0M7	7	13.2	88.963	30.882	25.8123	25.6785	25.5082
A0A265DUF0	8	27.2	43.088	30.873	26.1922	26.1496	26.8326
A0A265E301	8	17.3	85.781	30.85	24.9896	24.8177	25.5226
A0A265DZT2	6	44	26.839	30.767	26.5996	26.4196	26.9085
A0A7U9C041;A0A265DVM7	3	25.8	25.279	30.616	28.6137	28.2448	28.4444
A0A265E078	5	30	22.189	30.616	26.1654	26.5851	26.3794
A0A265E2Z4	7	35.2	33.352	30.422	26.0023	25.6871	26.2067
A0A265DXC3	4	25.7	23.764	30.42	26.0029	26.3138	25.917
A0A265DVC8;A0A7U9GFP2	8	29.7	29.18	30.374	28.5924	28.1301	28.4173
A0A265DXB6	6	29	36.526	30.358	25.1313	24.3899	24.8156
A0A265DUT5	7	13.1	88.711	30.341	24.4521	24.7519	24.6217
A0A265E3D1;A0A7U9C1C2	8	46.7	26.95	30.278	26.4354	25.8527	26.2061
A0A265E255	4	39	21.661	30.262	25.2653	25.7961	25.5861
A0A265DX85	9	44.7	39.205	30.151	27.039	27.0132	26.6836
A0A265E0B4	5	24.3	41.085	30.147	25.6378	25.7038	25.7334
A0A7U9GFF1;A0A265DUK6	5	31.7	20.261	30.106	25.8412	25.4466	24.4566
A0A265E3J3	4	19	33.46	30.083	25.5887	25.6539	25.9201
A0A265E1D4	6	32.1	38.432	30.045	25.9081	25.8716	25.9682
A0A265E0T7	6	38.8	32.555	30.043	25.1738	25.4507	24.3702
A0A265DUP4	10	44.4	31.514	30.003	24.6854	24.9585	25.4453
A0A265E1G4;A0A7U9GFX2	4	20.9	24.575	29.985	28.4261	27.9814	28.4738
A0A265DZ13	5	13.4	68.637	29.979	26.1873	25.9949	26.1315
A0A265E3G7	7	18.8	57.728	29.944	24.0805	24.1575	24.1944
A0A265DY77	7	60.8	22.126	29.882	27.0395	26.0976	27.2537
A0A265DWY5;A0A7U9C369	6	45.2	27.564	29.88	25.8051	26.2191	25.9896
A0A7U9C3R5;A0A265E3K9	5	26.6	37.094	29.643	25.5203	25.1312	26.3142
A0A265DX72	4	39.2	20.629	29.629	25.2917	25.858	26.1765
A0A265DZB6	3	8.3	60.889	29.565	25.7024	25.1999	25.4691
A0A265E2Q2	8	42.9	18.542	29.536	27.3867	27.4799	26.9698
A0A265DVX4;A0A7U9C030	5	15.5	50.389	29.521	27.149	26.8455	26.3921
A0A265DXK3	4	27.1	19.342	29.46	24.5913	24.66	25.172
A0A265DU82	6	36.1	28.181	29.423	26.793	26.632	26.843
A0A265DZA9	5	27.4	25.125	29.422	28.2116	28.4017	28.7572
A0A265DVK7	5	60	16.245	29.42	28.166	28.234	28.3073
A0A265E0V0	3	7	74.478	29.403	25.3439	25.3248	25.7408
A0A265DX70	2	12.6	27.488	29.401	24.9482	25.1509	24.3429
A0A265E0N6	6	49.7	19.712	29.353	26.3162	26.326	26.6488
A0A265E3E9	4	16.8	37.854	29.258	25.4016	26.2907	26.1304
A0A265E2L2	6	23	36.009	29.216	25.8676	25.5892	25.9713
A0A265DWT1	5	15.6	33.73	29.09	31.1682	30.6081	31.3365
A0A265DWX1	2	4.8	53.19	29.087	28.7608	28.5329	28.9892
A0A265DYV4	7	19.2	48.3	29.05	25.6149	25.7371	25.0784
A0A265DUU8	5	14.8	45.557	28.977	24.6131	24.3116	24.3966
A0A265E0H5	6	37.2	24.772	28.973	27.11	26.8934	27.0274
A0A265DUP5	6	15.1	46.375	28.972	25.3667	24.8012	25.4249
A0A265DUG8	9	29.8	54.959	28.926	25.9417	25.9889	25.5274
A0A265E058	4	29.2	21.959	28.838	26.4313	26.3277	26.9496
A0A265DXK2	10	10.8	138.94	28.784	25.3249	25.328	25.8341
A0A265DY30	1	6.3	43.345	28.7	27.343	29.3082	22.6636
A0A265E3A3	4	33	19.063	28.677	27.7227	28.0464	28.3035
A0A265DYB7	4	21.7	41.084	28.618	25.3225	25.2007	25.824
A0A265DV32;A0A7U9BYV2	5	44.3	19.319	28.59	26.7358	26.9788	27.47
A0A265DZW6	8	18.2	71.123	28.582	24.6434	24.5509	24.2572
A0A265DTV4	6	10.4	100.7	28.541	25.5227	25.3246	24.9867
A0A265DUZ6	5	24.4	41.205	28.538	26.5014	26.8961	26.5435
A0A265E0Q8;A0A7U9GGM4	2	8	53.326	28.411	26.1822	26.2599	26.0858
A0A265DZS0	4	56.7	10.574	28.333	29.7346	29.2879	28.4738
A0A265E1A4;A0A7U9GHW5	5	38.2	25.109	28.297	25.9916	25.7471	26.5431
A0A265E2W7	9	26.3	72.672	28.267	27.9609	27.8147	28.414
A0A265DWT2	5	28.9	37.278	28.262	26.8001	26.9434	26.7153
A0A265DXQ0	6	29.8	32.613	28.245	25.6553	26.1875	25.4736
A0A7U9GG46;A0A265E0F1	3	44.2	13.399	28.243	28.3437	27.1696	28.1597
A0A7U9C0M1;A0A265DV78	5	24.3	37.88	28.019	25.6618	25.4505	26.0162
A0A265DYR7;A0A7U9BYM8	5	45.5	21.195	27.994	26.9525	26.8386	26.8622
A0A265E0Q0	3	16.1	36.605	27.886	26.8953	26.1416	27.1312
A0A265DWB1	4	23.1	27.417	27.885	26.2794	26.1145	26.4044
A0A265DWS4;A0A7U9C256	7	41.9	28.785	27.824	27.2684	26.5319	27.3684
A0A265DYE4	5	16.9	43.094	27.756	26.1908	26.2915	25.7136
A0A265DUQ3;A0A7U9BXS4	3	25.2	19.037	27.745	24.1363	23.7484	24.8117
A0A7U9GGF1;A0A265DWY2	7	45	34.036	27.693	25.2379	25.0466	24.6833
A0A265DVI7	6	21.2	52.589	27.671	25.9954	26.6946	26.1599
A0A265E241;A0A7U9GHJ8	3	10.3	48.456	27.618	25.3437	25.4027	25.8521
A0A265E2J1	5	38.7	24.812	27.605	25.4363	25.3651	25.4815
A0A265DZE4	6	20.8	48.677	27.569	25.592	25.3036	25.5022
A0A265DUC1;A0A7U9GF45	4	24.3	25.365	27.508	25.8562	26.014	26.4569
A0A265E1D3	6	38.6	23.318	27.404	25.3215	25.5148	25.5214
A0A265E1C1	3	7.5	54.042	27.389	25.8959	28.6508	21.0699
A0A265DVJ1	5	6.6	113.83	27.288	23.2888	23.4206	21.9202
A0A265E2T6	2	24.5	16.953	27.255	25.8017	25.4289	25.7312
A0A265DXB4;A0A7U9GES5	5	31.5	38.302	27.205	24.6325	24.5814	24.896
A0A265DUG3;A0A7U9C1F2	6	19.9	44.884	27.107	26.8241	27.2009	27.0272
A0A265DUE0	10	45.2	37.966	27.098	26.3055	26.0794	26.8019
A0A265DVP6	4	22.1	34.765	27.029	25.0885	25.1115	25.0672
A0A265DZI9	4	13.7	41.317	26.966	25.1441	24.1523	25.9657
A0A265E1U9	6	20.3	40.809	26.963	25.8942	26.5341	26.4211
A0A265E027	5	27	41.445	26.955	25.0367	25.1124	25.1162
A0A265DYP9	7	39.1	25.382	26.9	27.5544	27.5105	27.6627
A0A265E0Z9	6	22.5	36.83	26.843	27.4208	27.14	27.4317
A0A265DXV8;A0A7U9C353	3	23.4	22.201	26.736	27.3633	27.4963	28.4847
A0A265DTR9	7	17.2	46.032	26.72	28.3787	28.9981	28.7273
A0A265DUU3	5	17.6	44.166	26.66	25.7455	24.9936	25.4175
A0A265DYT7	3	40	11.123	26.642	25.6102	26.3389	22.7023
A0A265DVR1	6	35.6	26.672	26.561	24.2457	24.8288	24.5847
A0A265E3L9;A0A7U9C4L4	3	12.9	35.223	26.544	25.2966	25.4727	25.8655
A0A265E2P9;A0A7U9C410	11	16.6	85.388	26.541	25.246	25.7465	25.4436
A0A265DZM4	7	36.5	28.338	26.46	25.833	25.5457	25.3278
A0A265E2X8	3	15.4	20.163	26.46	26.9914	27.2106	27.6151
A0A265DVP0	6	46.2	28.106	26.431	24.6802	24.7872	24.8919
A0A265DZ12	5	28.5	32.125	26.423	24.3253	24.3431	24.4202
A0A265DWJ9	5	29.8	27.303	26.412	26.0447	26.1699	26.244
A0A265E1G1;A0A7U9C5Z5	6	35.9	23.711	26.349	26.9798	27.1077	27.4262
A0A265DY42	8	39.4	28.532	26.294	26.6505	26.4838	26.6133
A0A265DUM7	5	36.5	30.346	26.138	25.818	26.5124	26.0288
A0A265DXU8	4	24.4	31.243	26.034	24.5972	24.3019	25.0617
A0A265DTU8	2	17.3	30.402	25.964	25.918	25.9503	25.8674
A0A265DTD3	4	8	77.529	25.868	25.3177	25.5559	25.7845
A0A265DWP6	2	30.1	16.233	25.75	24.9225	25.5409	25.1659
A0A265E3C8	6	26.2	39.216	25.712	25.6751	25.3787	25.6905
A0A265E4B6	3	5.2	99.964	25.707	21.5049	24.2018	NaN
A0A265E2D9	7	32.1	39.446	25.618	26.354	26.4286	27.0223
A0A265DUP0	1	15.6	15.689	25.577	25.2756	25.2476	24.4616
A0A265E0K7	4	32.4	15.39	25.441	26.0683	26.323	26.343
A0A265E1H3;A0A7U9C407	3	24.9	18.6	25.336	26.576	26.333	26.397
A0A265E0R3	3	56.7	13.637	25.334	26.8218	27.5678	26.8018
A0A265E3M0	4	22.4	37.694	25.33	24.4863	24.2689	24.6582
A0A265E365;A0A7U9C1F7	5	29.5	37.349	25.13	27.3855	27.2454	27.1869
A0A265E2V5	3	22.4	23.3	25.107	24.5962	24.6182	25.4484
A0A265DWZ0	4	40	19.526	25.105	27.3737	27.0544	27.2502
A0A265E3F7	7	22.5	61.076	25.026	25.9107	25.2528	24.5816
A0A7U9C0F5;A0A265DW36	6	17.6	56.272	24.972	24.7274	24.8164	25.0403
A0A265E172	5	22.3	26.656	24.872	25.225	25.5732	25.0739
A0A265DZW4	5	17.8	60.103	24.825	25.5793	25.3444	25.0667
A0A7U9BY68;A0A265DXH9	3	24.2	25.648	24.803	25.649	25.9562	26.1537
A0A265DTZ1	8	36.2	37.192	24.792	25.9379	25.8528	26.1466
A0A265DZP5	7	21.1	40.93	24.782	25.4847	23.7496	25.9434
A0A265DUU4	5	31.9	20.665	24.778	26.9077	26.9567	27.0181
A0A265DTG0	5	19.3	38.986	24.768	26.5564	26.2316	26.746
A0A265DZ53;A0A7U9GGK3	4	18.2	32.419	24.686	26.8589	27.0812	27.21
A0A265E088	4	35.1	16.633	24.678	25.767	26.1422	25.8549
A0A7U9BZY8;A0A265E0M2	8	19.6	62.61	24.675	25.8514	26.5469	26.6309
A0A265DW23;A0A7U9GFD2	7	28.7	33.285	24.67	26.6239	26.6573	26.7424
A0A265DUG0	6	44.8	19.321	24.524	25.5689	25.766	25.7884
A0A265DYI8;A0A7U9C475	2	27.3	10.965	24.482	25.8215	26.0631	24.986
A0A265DVY1	8	35.3	43.453	24.45	25.4782	25.5344	25.8609
A0A265DU74	4	46.1	14.884	24.434	27.7732	28.0392	28.234
A0A265DY08	9	24.8	54.69	24.372	26.2273	25.9607	26.3992
A0A265E3Q3	5	9.8	91.037	24.36	22.8272	25.3484	NaN
A0A265E0F0;A0A7U9GGY7	4	35.5	22.437	24.35	25.812	25.4348	25.7713
A0A265DTH7	3	16.2	27.206	24.336	25.9153	26.1343	26.4428
A0A265DYI0	9	30.3	39.98	24.296	27.8033	27.3016	28.5599
A0A7U9BY94;A0A265DXR8	4	11.1	64.463	24.26	23.6871	24.3477	23.4969
A0A265DVR7	5	22.4	49.249	24.2	25.1049	25.612	25.7284
A0A265DUY0	10	37	45.338	24.141	25.8029	25.457	25.4446
A0A265DX15	3	22.6	27.523	24.129	25.7193	25.286	25.51
A0A265DYY8	8	36.8	28.543	24.015	27.1893	27.399	26.7758
A0A265DV85	6	31.8	34.817	23.94	27.4782	27.1984	28.0879
A0A265DZ47;A0A7U9C2Y1	5	21.7	38.508	23.938	23.7469	23.8716	24.4826
A0A265E1F9	2	30.4	10.172	23.881	27.0168	26.873	25.6102
A0A265DWB8;A0A7U9GFE4	8	31.5	37.446	23.864	26.0679	26.5202	26.6483
A0A265DYF8;A0A7U9GHE2	6	44	26.132	23.841	24.8234	26.083	23.3042
A0A265DZJ2	6	31.1	26.081	23.781	29.8023	29.8913	29.9344
A0A265E087	7	13.7	95.217	23.762	25.589	25.5426	24.9009
A0A265DZQ5	4	24.2	33.124	23.678	25.9743	24.8815	26.3678
A0A265DZF7	5	17.9	47.035	23.674	23.4758	23.74	23.6735
A0A265E112;A0A7U9GG10	7	20.3	44.916	23.662	26.8116	26.8091	27.159
A0A265DZJ3	7	13.3	71.133	23.63	25.1318	25.2574	25.4195
A0A265DUQ9	4	15.4	48.072	23.496	25.8058	25.2646	25.3668
A0A265E2H9;A0A7U9C598	3	33.8	18.679	23.486	26.6399	26.0228	26.2781
A0A265DZ60	4	51.5	15.003	23.429	25.2461	25.7088	25.294
A0A265DZ39	1	9	24.02	23.41	24.8436	24.7407	24.7826
A0A265E1G9;A0A7U9GIB9	5	22.1	49.043	23.358	24.2955	26.1916	23.3728
A0A265E3L4	4	34	21.358	23.314	25.4241	25.699	25.6924
A0A265DY83	4	23.6	27.913	23.237	25.1742	25.4499	25.6072
A0A265DUW3	1	4.6	42.927	23.198	24.2364	24.1565	24.6338
A0A265DVB9	9	29.3	49.859	23.104	25.1628	26.3114	25.5899
A0A265DT51	2	24.5	14.946	22.947	26.7743	25.6631	24.9665
A0A7U9GFH9;A0A265E0E3	1	16.5	13.858	22.931	22.5292	22.2937	22.7922
A0A265DXX7	2	13.4	27.679	22.901	25.3821	25.4741	25.5811
A0A7U9C0N5;A0A265E1G8	6	15.3	82.162	22.731	24.2872	23.9275	24.4782
A0A265DUU7	7	22.7	57.352	22.686	26.5366	26.3561	26.6499
A0A7U9BY12;A0A265DUN0	6	37.4	18.52	22.685	26.4086	26.7601	26.6041
A0A265DVK6	4	60.2	9.726	22.671	24.9488	24.7126	23.0764
A0A265DUE2	4	14.8	39.87	22.61	25.4837	25.7118	24.7059
A0A265DYS2	3	26.1	20.664	22.574	24.9419	25.0476	25.8787
A0A265DZ68	3	29.3	17.866	22.536	25.8779	25.7721	25.7918
A0A265DVB3	5	20.7	39.705	22.53	26.2393	26.0847	26.4212
A0A265DYF1;A0A7U9C335	3	40.4	17.305	22.507	25.0397	24.5193	25.1755
A0A265E288	3	15	30.996	22.492	24.5724	24.6315	25.3095
A0A265DYU6	3	22.3	23.868	22.452	24.3753	25.0914	24.593
A0A7U9C1F6;A0A265E1M3	3	30.7	27.418	22.386	26.1475	25.9813	26.13
A0A265DYU3	4	23.9	45.02	22.355	24.5231	23.3885	24.5587
A0A265E467;A0A7U9C2K5	4	22.9	22.642	22.327	26.3191	26.3502	26.7282
A0A265E1U8	5	27.9	31.178	22.318	25.6208	25.9065	26.6769
A0A265DV44	1	10.2	18.567	22.179	23.7604	24.958	24.4231
A0A265E1Q2	3	16.3	24.659	22.158	23.7554	27.033	NaN
A0A265DXP4	3	13.4	40.568	22.132	25.3587	25.4151	25.7613
A0A265DWY4	2	19.6	14.809	22.113	27.3757	28.6791	27.7836
A0A265DY41;A0A7U9C3D0	6	39.1	32.898	22.095	25.7322	25.3685	25.9647
A0A265DYW6	5	36.2	30.068	22.035	26.0468	26.0507	26.3705
A0A265DUK9	5	48	10.949	21.915	27.7446	28.019	27.608
A0A7U9C393;A0A265E2H0	8	30.4	41.38	21.847	25.237	24.7712	25.4633
A0A265E032	2	20.5	23.17	21.838	24.0341	24.0167	23.4583
A0A265E2P3	2	13	30.055	21.812	25.3195	25.9216	24.2165
A0A265DTB2	5	18.6	42.758	21.729	25.1919	24.9104	25.2344
A0A265DWX0	4	19.1	48.303	21.69	24.1625	23.4002	24.4956
A0A265DWG1	5	35.9	22.796	21.669	26.633	26.6661	26.8676
A0A265DTC6	6	29.8	35.439	21.612	24.8114	26.5544	24.6788
A0A265DYC8	5	31.4	23.429	21.611	27.5498	27.8381	27.8449
A0A265E2P0	8	33.3	38.642	21.564	27.3021	26.9372	27.233
A0A265E139	4	19.3	27.534	21.56	23.9855	25.065	24.1805
A0A265DZI2	6	32.7	27.677	21.541	25.9046	26.1453	25.9478
A0A265DU99;A0A7U9GF28	5	39.1	17.647	21.533	24.066	23.7563	23.7534
A0A265DU39	2	15	20.033	21.493	24.4417	24.1301	23.9237
A0A265E0Q5	7	63.3	19.2	21.413	24.4942	24.4745	23.6176
A0A265E085;A0A7U9BZD7	5	12.1	53.511	21.363	27.2861	27.842	27.2255
A0A265E3P4	6	20.3	44.353	21.35	26.2841	26.3932	26.6366
A0A7U9GG62;A0A265DZS6	6	27.2	36.813	21.313	24.5833	25.0958	24.4803
A0A7U9BZ71;A0A265DWU2	4	28.6	26.416	21.308	24.5089	24.6829	25.2195
A0A7U9C1R9;A0A265DU10	6	54.2	16.367	21.294	26.9118	26.3741	27.3002
A0A265DY71	3	14.9	32.532	21.25	26.3017	25.7314	25.4948
A0A265E161	4	13.4	44.054	21.107	24.4034	23.8696	24.8485
A0A265DUZ0;A0A7U9BXT4	4	22.1	29.028	21.075	25.1418	24.9244	25.2912
A0A265DU51	4	50.5	11.461	21.047	26.5812	27.0201	27.1685
A0A7U9BY57;A0A265DUV3	1	10.1	16.151	21.004	24.4915	24.7201	24.8953
A0A7U9GFV6;A0A265DVM2	1	15.6	10.439	20.937	25.8144	25.841	26.5603
A0A265DTW3	5	34.7	25.152	20.863	26.4456	26.4303	26.8448
A0A265E358	7	41.4	24.605	20.852	25.0334	25.3835	25.4318
A0A265DTX3;A0A7U9C1U4	4	25.2	32.872	20.723	24.0513	23.9412	24.1485
A0A7U9GH35;A0A265DWD5	4	14.8	41.517	20.703	25.7381	26.4625	26.3359
A0A7U9C780;A0A265DY85	3	13.4	34.6	20.647	25.4684	25.3087	25.5956
A0A265DZZ3;A0A7U9GG84	5	18.2	43.412	20.595	25.4935	25.7504	25.801
A0A265DTP4	6	26	33.095	20.587	26.4817	26.1274	27.4286
A0A265DWF8;A0A7U9C0Z6	3	8.8	47.288	20.574	25.9279	25.9807	25.8723
A0A265E1L0	6	21.6	53.537	20.539	25.8956	26.2623	26.1324
A0A265DY20	5	48.2	12.289	20.437	26.7652	27.5069	27.7188
A0A265DTD1	6	29.1	35.118	20.424	26.1693	26.7515	26.3596
A0A7U9C0Q0;A0A265DWF5	6	8.9	106.62	20.415	27.0824	27.3812	27.025
A0A265DZ02	5	30.2	26.953	20.325	25.5478	25.7089	25.5899
A0A7U9BYL1;A0A265DXF5	2	14.2	25.428	20.296	27.4828	27.2553	27.0386
A0A265E2Y7	3	18.5	30.57	20.278	24.437	25.0633	26.0202
A0A265DXV4	3	19.7	24.656	20.264	23.9083	24.8707	25.1507
A0A265E0R6	4	20.2	41.772	20.258	24.4702	24.0914	24.2883
A0A265DXJ9	5	33.1	19.215	20.196	26.8051	27.3667	26.6544
A0A265DXW2	7	40.5	39.743	20.183	24.5434	28.4315	20.602
A0A265E0G8	4	7.4	70.494	20.174	24.4939	24.5442	24.6497
A0A265E113	6	25.5	34.4	20.165	26.0494	25.6365	25.6161
A0A265DUA1	1	5.9	23.849	20.163	27.9096	28.7745	28.0897
A0A265DY17;A0A7U9C3R2;A0A7U9C3B5	6	25	34.859	20.147	26.1805	26.2082	26.6246
A0A265DUR4	3	20.5	29.084	19.932	28.5712	28.9608	28.7768
A0A265E073	6	13.9	68.748	19.928	24.7689	24.9032	24.2994
A0A265DTI6	2	21.6	21.994	19.914	27.375	26.9258	25.4381
A0A265E0X2	1	4.4	29.639	19.899	26.2736	25.8863	26.6155
A0A7U9GGK2;A0A265E0W4	4	7.6	111.18	19.871	24.154	24.8662	23.7489
A0A265DUD3	4	44.3	11.682	19.866	28.4901	28.7375	28.2299
A0A265E3J1	8	28.7	61.958	19.851	26.7176	26.3662	26.7528
A0A7U9BZX1;A0A265DWB4	6	34.6	30.852	19.774	24.2071	24.0845	24.651
A0A265DYA8;A0A7U9C350	7	43.3	22.978	19.763	25.7869	25.9055	25.9054
A0A265DU48	9	11.5	128.5	19.761	24.6268	23.8302	24.4728
A0A265E0Y4	2	16.9	21.91	19.76	23.5347	23.1335	24.0848
A0A265E0T3	6	19.5	44.923	19.712	26.1326	25.5831	26.0659
A0A265E3V0	3	43.5	9.0887	19.703	29.3491	29.0691	29.3722
A0A265DYP0	3	41.7	21.55	19.685	24.8582	24.921	24.3236
A0A265DY60	4	25.8	20.771	19.667	27.9189	28.0973	28.0654
A0A265DTN7	4	8.4	45.287	19.64	26.5116	26.2031	27.2616
A0A265DTT6	3	16.3	27.602	19.638	25.1614	25.5563	25.6432
A0A265E2H3	4	11.4	50.419	19.623	25.7527	25.1866	25.5707
A0A265E2G8	5	26.3	39.882	19.622	24.8443	24.7525	25.2236
A0A265E0P4	3	15.2	27.123	19.587	25.6073	25.5839	25.6695
A0A265E2M0	4	29.1	33.631	19.568	24.0703	23.3464	24.0781
A0A265DWM7	6	27.4	40.895	19.558	25.5514	25.8751	26.2471
A0A7U9C1J7;A0A265DX02	4	26.9	26.082	19.522	26.5427	26.4354	26.6589
A0A7U9C0I6;A0A265DWH1	3	17.2	33.832	19.441	25.1013	24.8539	25.8606
A0A265DWH5	3	6.2	62.612	19.381	25.3729	26.2885	25.4259
A0A265E3T3	6	28.3	38.872	19.287	24.6084	24.4131	24.434
A0A265DWR5;A0A7U9GGU1	9	32.7	34.723	19.213	27.0851	26.8753	27.3714
A0A265DW29	3	11	43.089	19.178	24.9411	24.0709	24.5469
A0A265E1S7	4	18.6	50.887	19.086	23.6461	23.9443	23.9288
A0A7U9C0K9;A0A265E0W9	3	23	22.305	19.054	25.7864	25.6912	25.9988
A0A265E042	7	27.9	36.927	19.006	25.3946	25.3267	25.504
A0A265DY15	5	26.3	37.658	18.99	25.2775	25.3246	25.46
A0A265DV31	3	21.5	36.253	18.964	24.9491	24.9039	25.8699
A0A265E0H7;A0A7U9GFB7	3	25.8	17.721	18.961	25.9343	26.2462	26.2106
A0A7U9C212;A0A265DU67	6	38.1	27.034	18.955	26.9409	27.1941	27.1458
A0A7U9GFN3;A0A265DVU8	4	28.3	15.894	18.765	26.4121	26.4038	26.4725
A0A265E316	2	12.9	28.7	18.74	26.5078	26.7862	26.6
A0A265DY51	4	21.8	42.78	18.699	26.3317	26.4289	26.3516
A0A7U9C389;A0A265DYI7	4	29.2	29.123	18.685	24.5083	24.1616	24.407
A0A265DZ43	9	27.5	30.77	18.651	26.5888	26.6878	26.7044
A0A265DXL8	3	55.2	7.268	18.643	26.9181	28.1894	25.0187
A0A265DUE3	2	30.9	11.755	18.636	24.3211	25.4295	24.9389
A0A265E398	3	14.1	33.781	18.576	24.5515	24.4697	25.0717
A0A265DWG4;A0A7U9C3A9	4	10.8	34.879	18.512	30.2104	30.8406	29.5358
A0A265DVD8	2	6.5	53.934	18.495	23.9617	25.1608	24.039
A0A265DX40	3	8.5	67.514	18.458	24.0839	23.6014	24.2883
A0A265DV10	3	20.3	16.165	18.437	25.346	25.772	25.6543
A0A7U9C522;A0A265E2N5	3	11.9	34.715	18.398	24.9267	25.8319	24.5745
A0A265DVU7	4	22.5	32.869	18.386	25.9027	25.2617	25.6596
A0A265E1W7	7	17.6	72.098	18.366	25.1529	24.5104	25.0395
A0A265DVW9	5	21.9	31.675	18.354	25.324	25.5804	24.6046
A0A265DXI5	6	37	30.271	18.33	26.2933	26.3338	26.3335
A0A265E1H5	1	4.3	36.649	18.293	23.7296	23.8911	24.0625
A0A7U9GGD2;A0A265E083	4	32.8	14.698	18.275	25.6821	25.9775	26.171
A0A265DUF4	5	14.4	67.693	18.199	24.1575	23.987	24.4533
A0A7U9C463;A0A265DV88	4	27.1	27.708	18.186	25.8692	25.6631	25.6078
A0A265DWA8;A0A7U9GGL7	2	21.1	18.525	18.13	26.9247	26.9672	27.311
A0A265DV55	1	6.8	34.456	18.119	26.1054	26.1437	26.1186
A0A265E2R1	2	8.5	36.818	18.093	23.8618	24.9892	24.6079
A0A265DTW4	2	14.8	20.891	18.078	24.1108	23.9668	24.0629
A0A265DUQ7	3	21.2	29.342	18.065	25.234	25.7162	25.5964
A0A265DVC1	4	10.4	67.513	18.062	24.2005	24.9511	24.4756
A0A265DZU6	4	5.8	100.41	17.856	28.7574	29.166	28.5904
A0A265DUQ8	5	30.2	18.414	17.843	28.635	28.8371	28.7444
A0A265E3M4	6	25	38.532	17.834	26.0276	26.6075	26.3062
A0A265DZ16	3	27.4	24.569	17.795	24.4368	24.3725	24.7963
A0A265DVU1	7	14.6	62.05	17.723	25	25.3255	25.363
A0A265DV43	4	20.8	32.731	17.685	25.9858	26.4383	25.4318
A0A265DTY2;A0A7U9GH97	6	33.4	34.044	17.657	25.1044	25.2398	25.0735
A0A265DTQ8;A0A7U9GJA9	5	21.3	42.094	17.647	27.1097	25.4504	27.4064
A0A7U9GGE9;A0A265DUD0	5	15.1	87.014	17.647	24.5017	24.3719	23.4685
A0A265DXB3	3	23.8	27.868	17.631	26.9246	27.2225	27.7425
A0A265DVQ0	6	15	60.889	17.618	24.7678	25.683	24.2746
A0A265DW43;A0A7U9GF35	4	10.7	49.265	17.576	25.6152	25.2522	25.2444
A0A265E065	5	31.8	28.473	17.542	24.8877	25.1263	24.9617
A0A265E0Z7	2	59.7	8.6908	17.534	25.8619	26.0281	25.1747
A0A265E0B8	6	24.5	40.914	17.523	24.0672	24.0338	24.745
A0A265E3D9	3	11	38.726	17.496	25.0741	24.4437	25.0999
A0A265DVA0	6	21.4	45.333	17.441	25.747	25.0911	25.8377
A0A265DYE5	4	11.6	65.321	17.419	23.5272	24.0493	24.1742
A0A265E3L7	6	12.1	88.528	17.401	24.6032	24.7178	23.8597
A0A7U9GEQ1;A0A265DXN1	3	35.2	18.524	17.386	25.8089	25.9657	26.3346
A0A265DVH5	3	23.3	26.221	17.385	26.0039	26.1365	26.4268
A0A265DTK2	4	28.1	16.572	17.382	25.9263	26.2256	26.2838
A0A7U9BY71;A0A265DY50	2	13.7	36.741	17.099	24.6462	24.7875	25.5509
A0A265DYN9	3	16.1	45.405	17.075	25.3096	26.2359	25.9177
A0A7U9C154;A0A265E101	5	13.1	66.045	16.997	25.4285	25.6251	25.3333
A0A265DVM8;A0A7U9C1D0	3	7.2	41.968	16.976	26.8991	27.5211	27.2607
A0A265DXR6	5	14.8	42.469	16.934	25.1085	25.4928	25.1452
A0A265DTG3	2	12.8	24.988	16.893	25.9308	26.1778	25.3377
A0A265DW59	4	20.2	25.631	16.883	25.5628	25.5163	24.7056
A0A265E1H9	3	15.2	31.674	16.86	23.911	23.8713	24.1148
A0A265E287	3	49.2	15.062	16.786	26.1461	26.214	26.5662
A0A265DWW2	3	27.6	20.939	16.744	25.525	26.5486	26.4147
A0A265E3M6	3	12.4	41.694	16.682	23.8576	23.3681	23.7662
A0A265DX23	5	20.4	35.207	16.655	25.2706	25.4138	24.9431
A0A265E094;A0A7U9GHK3	3	11.5	38.936	16.566	26.6607	26.3696	26.3215
A0A265DWD3;A0A7U9C2U9	3	51.7	13.666	16.561	25.0602	24.9356	25.9303
A0A265DW70;A0A7U9GFM1	4	29.7	19.566	16.495	25.7538	26.0449	25.9818
A0A265DZD3;A0A7U9C4N2	2	12.7	26.641	16.411	26.9616	26.047	26.6331
A0A265E1X5	4	18.4	33.433	16.406	26.4378	26.2375	25.7864
A0A265E1E7	3	17	40.515	16.398	24.0819	24.0976	24.2019
A0A265E0W5	3	17.3	25.886	16.376	26.0146	26.467	26.2957
A0A265E1Z0	5	27.1	14.804	16.364	26.6745	26.8561	26.3015
A0A265DV84	1	21.4	10.576	16.335	25.3971	25.0812	25.838
A0A265DYH8	4	22.2	32.083	16.335	25.9714	25.6663	26.0961
A0A265DUL0	1	4.8	47.825	16.304	23.3592	24.243	23.3918
A0A265DUZ2	3	12	45.099	16.296	28.528	28.5911	27.9334
A0A265DY19;A0A7U9C152	7	32.3	34.233	16.274	26.1464	26.3401	26.5171
A0A265E193	2	8.7	30.034	16.268	26.1926	26.6544	26.1304
A0A265DX39	4	19.5	31.737	16.257	30.1153	29.381	30.6714
A0A265E2K7	5	9.2	94.703	16.188	25.3815	25.673	25.5395
A0A265E062	5	42.3	24.53	16.157	24.9399	25.0856	24.9763
A0A265DU61;A0A7U9C1B8	2	15.1	26.997	16.134	25.4105	25.3458	25.5876
A0A265DTS9	6	27	26.208	16.124	25.4284	24.6324	24.7195
A0A265E3E1	3	15.9	37.479	16.086	24.0132	24.9864	24.7583
A0A265DXW5	4	31.4	23.246	16.085	24.8683	24.4067	23.6015
A0A265E3A8	4	14.5	45.276	16.042	24.4619	24.4624	24.0615
A0A265DWI6;A0A7U9GHL0	4	26.8	30.432	16.011	27.4006	27.4458	27.8706
A0A265E355	8	21.5	63.883	16.006	24.2823	24.3789	24.7977
A0A265E0H9	5	9.5	85.766	16.001	25.8447	24.0213	26.6009
A0A7U9C178;A0A265E4G0	2	10.4	43.88	15.987	27.085	26.9655	27.2168
A0A265DZ34	3	8.8	48.854	15.943	24.2108	23.9066	24.0547
A0A265E391	3	32.2	16.259	15.922	27.9468	27.8875	27.8116
A0A265DUC3	10	17.5	89.996	15.919	28.1093	27.6522	28.0851
A0A265E0R0	4	29.3	24.292	15.908	25.5238	26.2641	25.9663
A0A265E1P6	3	16	36.792	15.85	24.863	24.7681	24.1142
A0A265E075	5	6	122.96	15.848	23.932	25.3082	22.2396
A0A265E249	5	43.4	9.7492	15.805	28.5447	28.9246	28.2424
A0A265DU41	6	17.7	65.545	15.795	24.6259	24.2142	23.6533
A0A265DX11	2	9.7	27.093	15.741	25.1895	25.4041	25.3824
A0A265DXD7	5	19.4	20.313	15.701	28.2051	27.8078	28.5092
A0A265E1T5	3	20.2	24.915	15.672	25.9225	26.1499	25.4987
A0A265DYT9	5	20.4	50.412	15.671	24.2046	23.9984	23.6109
A0A265E2A9	3	27.7	21.237	15.64	23.7129	23.3363	23.5083
A0A265E0U9	7	25.8	44.946	15.6	25.2026	24.7888	25.3541
A0A265DU66;A0A7U9BXQ8	5	29.6	22.802	15.595	25.0296	24.9835	25.4713
A0A265E0D1;A0A7U9GG48	3	18	33.896	15.541	26.5659	26.7529	26.4636
A0A265E1L2	4	16.5	33.106	15.524	25.6539	25.0753	25.1569
A0A265DVK1	4	38	14.984	15.416	25.7081	25.5017	25.138
A0A265DVT4	3	14.9	38.62	15.405	23.7624	24.1846	23.9594
A0A265E2V4	3	22.5	20.196	15.401	27.9713	28.912	28.4459
A0A265E0C6	2	8.8	33.953	15.386	25.2317	26.0055	25.1942
A0A265DW90;A0A7U9C3C2	4	19.3	41.061	15.352	24.2217	24.6377	23.8445
A0A265E3U1	5	23.5	25.682	15.347	24.8172	25.276	25.3259
A0A265E0L8	9	11	145.25	15.332	26.6554	26.6753	26.9172
A0A265DZT8	2	23.2	12.401	15.325	25.1666	24.982	24.4571
A0A265DTN9	2	10.9	43.159	15.31	24.5724	25.4137	24.9999
A0A265DZN5	3	30.9	20.707	15.279	23.6154	23.7951	24.037
A0A265DTE4	4	25.4	31.797	15.266	24.6853	24.3022	24.4905
A0A265DZW2	5	38.3	24.572	15.258	26.3768	26.1987	25.8302
A0A265DVV7	2	7.1	30.494	15.215	25.608	25.6775	26.8348
A0A265DZH4	2	34.4	10.6	15.193	25.3177	25.8718	25.4536
A0A7U9BZ88;A0A265DW57	5	34.9	34.957	15.076	24.6403	24.347	24.8815
A0A265E342;A0A7U9C4N8	8	29.3	52.189	15.075	25.1671	25.1853	24.9336
A0A265E3G8	3	28.7	17.959	15.057	25.931	26.2055	26.3944
A0A265E0W1	3	15.2	18.123	15.037	25.8043	26.0156	25.3147
A0A265E0D6	5	20.5	40.44	15.013	26.5255	26.1719	26.4954
A0A265DY86	11	21.7	81.894	14.991	27.7082	27.1188	27.3096
A0A265DWP5	5	29	30.96	14.956	22.5056	22.2874	22.5404
A0A7U9C1B5;A0A265DXD8	3	15	31.728	14.95	23.9391	24.544	23.6609
A0A265DWZ7	2	6.2	51.266	14.901	23.9704	23.9293	23.93
A0A265DZF4;A0A7U9C3W0	4	25.8	13.808	14.891	27.8811	27.6004	26.5448
A0A265E0Q6	4	13.2	42.684	14.846	24.6199	24.8625	24.9042
A0A265DVR3	4	34.3	19.964	14.838	27.2046	26.4089	25.9314
A0A265E1L1	4	32.5	24.26	14.774	25.2155	25.3847	25.642
A0A265E0Y8	4	26.5	17.541	14.772	25.7905	24.768	24.7412
A0A7U9C0W6;A0A265DVG1	4	18.9	42.398	14.726	24.977	25.3022	25.0244
A0A265DU07	3	10	38.623	14.712	24.7028	24.5849	25.081
A0A265E146;A0A7U9GEL3	3	25.6	21.945	14.644	24.7988	25.1274	24.7294
A0A265DUU0	5	17.4	48.598	14.635	24.5725	25.3059	25.1129
A0A7U9C305;A0A265DYW0	5	16.4	47.638	14.624	24.449	23.8491	24.6609
A0A265E2G4	5	31.9	23.561	14.526	24.39	25.2538	24.3473
A0A265DWH8;A0A7U9GFN5	3	15.4	34.712	14.504	25.7667	25.0578	25.6771
A0A265E1L7	5	21.6	52.4	14.436	24.5953	25.2099	24.3947
A0A265E148;A0A7U9GFX6	6	13.8	48.328	14.423	24.4917	24.3012	24.132
A0A265DU30	2	9.7	14.704	14.417	28.5946	28.9111	28.6529
A0A265E337	2	32.3	10.733	14.363	25.0858	25.3944	24.7407
A0A265DZW8	2	19.2	24.516	14.346	24.1465	24.0413	25.0051
A0A265DVH4	2	6.2	47.59	14.337	23.3635	24.4852	23.6563
A0A265DXM4	4	6.1	39.262	14.326	26.6395	26.5656	25.3949
A0A265E0W6	4	36.5	17.903	14.321	25.4423	25.4316	24.0212
A0A265E1C4	4	10.5	60.957	14.283	25.0991	25.1033	25.4805
A0A265DW19	8	8.5	141.96	14.263	24.4934	24.9405	24.1754
A0A265DU08	7	19.7	52.318	14.247	24.7131	24.8307	24.5017
A0A265E367	4	8	70.972	14.212	26.626	26.9082	26.7803
A0A265DTK6	4	27	21.303	14.188	25.0412	24.6282	25.3192
A0A265DY75	3	21.3	30.318	14.183	24.6268	24.6105	24.3508
A0A265DWZ6	4	18.9	42.528	14.14	24.4488	24.8022	25.5397
A0A265E0V6	1	6.1	29.173	14.12	26.0805	27.1899	26.8653
A0A265DY37	3	13.6	37.566	14.071	25.2933	24.5063	24.7644
A0A265DY32	6	23.9	35.917	14.067	25.6238	25.9924	25.3222
A0A265DUU2	3	15.9	28.632	14.066	25.6357	24.7817	26.1531
A0A265DZL6	5	28.4	26.406	14.025	24.744	24.8043	24.7137
A0A265DT88	1	6	21.356	14.01	25.6077	25.7867	26.2145
A0A265E2Z8	1	14	9.7266	13.99	25.827	25.7759	25.9438
A0A265E3P1	1	3.8	39.496	13.953	24.059	23.9718	24.0419
A0A265E056	3	13.6	34.559	13.924	25.1382	24.3125	23.1993
A0A265E1K7	1	4.2	32.72	13.89	24.6745	25.0584	24.6742
A0A265E356	5	21.1	30.497	13.888	26.9992	27.6063	27.2896
A0A265E0T1	2	5.9	58.931	13.881	26.5536	26.5257	27.5046
A0A265E0F5	2	19.2	10.347	13.841	25.3338	25.3576	25.1431
A0A265E1J9	4	41.9	10.453	13.833	25.7405	25.935	25.7509
A0A265DX26	3	32.6	14.558	13.831	26.9235	27.4511	26.9025
A0A265DZH7	4	39.7	16.6	13.739	25.4153	25.4362	26.0814
A0A7U9C3B9;A0A265DTK1	3	19.7	24.869	13.712	25.7472	26.118	26.4529
A0A7U9C069;A0A265DW74	3	17	31.571	13.695	25.1102	24.6918	24.9855
A0A265DXI2	3	24	14.219	13.662	25.0011	25.6857	25.6038
A0A265DY01	1	10.4	12.706	13.652	24.1208	24.647	23.4432
A0A265DX69	6	25.5	35.294	13.643	26.2867	26.2367	26.0998
A0A7U9BYP5;A0A265E064	2	31.6	8.9124	13.624	24.1571	23.7918	24.4653
A0A265DYF5	5	30.2	21.856	13.568	26.457	26.2479	26.2359
A0A265DWE3	4	22.2	31.568	13.563	26.2848	25.5058	25.6135
A0A265DU93	5	28.8	28.874	13.541	25.4538	25.5431	25.7115
A0A265DTK8	2	16.4	14.451	13.515	26.773	27.3728	26.7511
A0A265DUT9	4	23.1	40.513	13.51	23.9212	25.1908	23.2275
A0A265DX74	2	13.6	27.351	13.477	25.8408	25.4211	25.7816
A0A265DVE6;A0A7U9C0R3	2	8	32.293	13.444	25.2139	24.7605	24.5968
A0A265DZ08	6	25.2	33.555	13.44	26.2664	26.4855	26.5605
A0A265DT82	4	18.6	35.643	13.425	26.5102	26.123	26.309
A0A265DZV2	2	24	16.931	13.421	25.1319	26.6006	25.3008
A0A265DYV8	4	24.6	27.454	13.388	26.2227	25.6871	25.1648
A0A265DXF7	3	14.4	29.761	13.341	24.2842	24.38	24.4674
A0A265DTJ1;A0A7U9BZD4	3	50.5	12.34	13.311	25.5412	24.0127	24.8572
A0A265E0B9;A0A7U9BY89	2	17.7	17.969	13.292	25.8341	26.7025	26.3518
A0A265DYK6;A0A7U9C3P5	3	17.5	19.965	13.258	24.591	25.0784	24.5663
A0A265E138	3	24.6	15.877	13.239	26.7362	27.0023	26.6984
A0A265DWF7	2	5.6	62.521	13.237	26.929	26.7131	26.8916
A0A265DUB4	2	20.1	19.454	13.191	25.582	26.8771	26.4515
A0A265E2B2	3	34.2	13.18	13.18	27.137	27.1299	27.0791
A0A265E416	3	17	33.173	13.163	24.6035	25.5951	23.7393
A0A265DTQ3	3	55.1	17.042	13.141	24.4616	24.6594	24.2731
A0A265DVY0	5	11.5	61.708	13.096	24.7002	24.7953	24.7209
A0A265DYP7;A0A7U9C4G9	4	28.5	15.013	13.095	27.3007	26.5858	26.6246
A0A265DYB8	3	22.3	32.491	13.039	24.4683	24.6816	24.9103
A0A265DX04	4	17.8	14.585	13.035	27.7063	27.7824	28.0152
A0A265E1R8	3	22.9	27.115	12.984	24.7723	25.082	25.6925
A0A265DW94	7	12.9	104.31	12.976	24.8102	24.4028	24.1711
A0A265E0C1	4	18.5	41.129	12.938	24.686	24.1023	24.2367
A0A7U9C3B3;A0A265DTG5	4	23.4	34.52	12.906	26.2795	25.3174	25.394
A0A265DUW4	3	32	13.753	12.88	25.1511	24.5305	25.204
A0A265DWY1	2	17.4	13.06	12.858	30.149	29.9655	30.1594
A0A265E084	3	20.7	30.643	12.803	23.7845	23.5642	23.831
A0A265DZY4	4	16.2	41.596	12.738	27.0742	27.6425	27.7044
A0A265E197	3	17	36.378	12.724	24.236	24.5709	24.7421
A0A265DZC9	3	28.7	18.356	12.697	25.0585	24.7706	24.3076
A0A265DYN1	8	16	78.148	12.691	24.7949	25.1757	24.6477
A0A265DWR2	2	11.7	34.77	12.684	25.1014	25.5875	24.6861
A0A265DWC4	3	13.6	38.206	12.611	22.4011	25.2437	22.5783
A0A7U9GJ42;A0A265E1Q9	3	19.6	21.295	12.528	24.3987	24.5082	24.1519
A0A265DY49;A0A7U9GHI5	3	19.3	21.191	12.495	24.4889	25.2408	24.6008
A0A7U9C7G8;A0A265DYS7	3	13.5	32.117	12.441	24.6996	24.0584	24.7005
A0A265DYW2	2	9.4	29.66	12.427	25.8023	25.9579	26.09
A0A265E3E3	4	24.4	33.332	12.421	24.767	24.1833	24.5812
A0A265DU09	6	19.4	63.291	12.399	25.0749	25.3849	24.8541
[truncated: 683 more rows]

## Sheet: Tabelle1
Acc. No.	Gene Names	Protein names	LFQ intensity Gd	LFQ intensity MGd	LFQ intensity NH4	Gd/NH	MGd/NH	MGd/Gd
A0A265E1W8	CE457_03975 KUC_1556	1,3-propanediol dehydrogenase (Alcohol dehydrogenase)	22.5191	NaN	23.3684	0.555046	#VALUE!	#VALUE!
A0A7U9BYQ7	KUC_3237	Molybdopterin molybdenumtransferase (EC 2.10.1.1)	22.935	NaN	23.5005	0.675723	#VALUE!	#VALUE!
A0A265E236	CE457_04140 KUC_1522	Tripartite tricarboxylate transporter substrate binding protein (UPF0065 protein in gbd 5'region)	23.2247	NaN	23.8195	0.662132	#VALUE!	#VALUE!
A0A7U9C3L0	KUC_0421	BAAT/Acyl-CoA thioester hydrolase C-terminal domain-containing protein	24.4844	NaN	21.0348	10.9253	#VALUE!	#VALUE!
A0A7U9GFZ4	KUC_0444	HTH cro/C1-type domain-containing protein	23.4089	NaN	22.1357	2.41694	#VALUE!	#VALUE!
A0A265DT85	CE457_18855 KUC_1848	L-arabinose-binding periplasmic protein (ABP)	22.3888	NaN	22.2468	1.10344	#VALUE!	#VALUE!
A0A265DUL2	CE457_15930 KUC_3555	Thiol:disulfide interchange protein	24.6767	NaN	24.3068	1.29225	#VALUE!	#VALUE!
A0A265DX07	CE457_12795 KUC_0202	ABC transporter permease (Inner membrane transport permease yhhJ)	23.0728	NaN	22.335	1.66761	#VALUE!	#VALUE!
A0A265DW53	CE457_14270 KUC_2036	Cobalt-precorrin-6A reductase (Precorrin-6A reductase)	22.3776	NaN	21.7995	1.4929	#VALUE!	#VALUE!
A0A265DWL6	CE457_11975 KUC_0039	31 kDa immunogenic protein (TRAP transporter substrate-binding protein)	22.51	NaN	21.0661	2.72047	#VALUE!	#VALUE!
A0A265DZ48	CE457_09835 KUC_1317	Uncharacterized protein	NaN	24.7582	24.6433	#VALUE!	1.08289	#VALUE!
A0A265DTQ4	CE457_18035 KUC_1835	TRAP transporter substrate-binding protein	NaN	23.7348	25.5086	#VALUE!	0.29243	#VALUE!
A0A265DXH3	CE457_11280 KUC_3768	BolA family transcriptional regulator	NaN	23.671	23.7515	#VALUE!	0.945691	#VALUE!
A0A265DWC9	CE457_14435 KUC_2644	Amino acid ABC transporter permease (Inner membrane amino-acid ABC transporter permease protein yecS)	NaN	22.8402	22.0999	#VALUE!	1.67054	#VALUE!
A0A265E004	CE457_07265 KUC_3271	TatD family deoxyribonuclease	NaN	22.5034	22.8554	#VALUE!	0.783468	#VALUE!
A0A265E3I8	CE457_02610	Uncharacterized protein	NaN	21.7968	22.223	#VALUE!	0.744193	#VALUE!
A0A265DY76	CE457_09290 KUC_1434	Transporter	NaN	21.7229	22.996	#VALUE!	0.413774	#VALUE!
A0A265DW85	trpA CE457_13395 KUC_2464	Tryptophan synthase alpha chain (EC 4.2.1.20)	NaN	21.6486	23.9692	#VALUE!	0.200183	#VALUE!
A0A265E155	CE457_05920 KUC_2684	S-(hydroxymethyl)glutathione dehydrogenase (EC 1.1.1.284)	28.4318	32.5542	28.8505	0.748073	13.0289	17.4167
A0A265E1N8	CE457_03615 KUC_1630	Amino acid ABC transporter substrate-binding protein (Cystine-binding periplasmic protein)	25.8946	29.8173	25.8605	1.02395	15.5281	15.1649
A0A265DXW2	CE457_09330 KUC_1426	Protein NMT1-like protein (Taurine ABC transporter permease)	24.5434	28.4315	20.602	15.3635	227.465	14.8055
A0A265DTQ0	CE457_18125 KUC_1817	ABC transporter ATP-binding protein (Spermidine/putrescine import ATP-binding protein PotA)	23.2039	27.078	20.0617	8.8284	129.45	14.6629
A0A265E2K6	CE457_03600 KUC_1633	Amino acid ABC transporter ATP-binding protein (Octopine permease ATP-binding protein P)	25.164	28.8545	NaN	#VALUE!	#VALUE!	12.9108
A0A265E1Q2	CE457_03605 KUC_1632	Amino acid ABC transporter permease (Putative glutamine ABC transporter permease protein glnM)	23.7554	27.033	NaN	#VALUE!	#VALUE!	9.69705
A0A265E2E2	CE457_03280 KUC_1697	DUF1449 domain-containing protein	22.2522	25.503	24.1452	0.269241	2.56284	9.51876
A0A265DUZ4	CE457_16255	Amino acid ABC transporter ATP-binding protein	24.6874	27.756	23.4449	2.36606	19.8494	8.38922
A0A265DTW8	CE457_17975 KUC_2333	Tryptophan synthase subunit beta like protein	22.807	25.8552	24.272	0.362232	2.99635	8.27191
A0A265DWC4	CE457_13640 KUC_2512	NAD(P)-dependent alcohol dehydrogenase (NADP-dependent alcohol dehydrogenase C 2)	22.4011	25.2437	22.5783	0.884422	6.34411	7.17316
A0A265E1G6	CE457_03175 KUC_1719	Cytosine permease	25.8015	28.5752	NaN	#VALUE!	#VALUE!	6.83869
A0A265E1C1	CE457_03095 KUC_1735	Nitrate reductase (Putative allantoin permease)	25.8959	28.6508	21.0699	28.3659	191.464	6.74978
A0A265E0S9	CE457_05355 KUC_2807	histidine kinase (EC 2.7.13.3)	21.314	24.0194	22.9844	0.314153	2.04905	6.52244
A0A265E4B6	CE457_02385 KUC_0318	Nitrate reductase	21.5049	24.2018	NaN	#VALUE!	#VALUE!	6.48409
A0A265E1L8	CE457_03620 KUC_1629	PLP-dependent aminotransferase family protein (Putative rhizopine catabolism regulatory protein mocR)	20.1567	22.829	NaN	#VALUE!	#VALUE!	6.37454
A0A265DTT5	CE457_18130 KUC_1816	Polyamine ABC transporter substrate-binding protein (Spermidine/putrescine-binding periplasmic protein 2)	25.5629	28.2097	24.389	2.25617	14.1297	6.2627
A0A265E1L9	CE457_03625 KUC_1628	Aspartate aminotransferase family protein (Taurine--pyruvate aminotransferase)	25.4175	27.9865	25.0766	1.26653	7.51533	5.93382
A0A265DWV5	CE457_12555 KUC_0153	Formate transporter	24.0842	26.6431	NaN	#VALUE!	#VALUE!	5.89227
A0A265E3Q3	CE457_02375 KUC_0320	Nitrite reductase large subunit	22.8272	25.3484	NaN	#VALUE!	#VALUE!	5.74062
A0A265DWF6	CE457_13770 KUC_2538	Circularly permuted type 2 ATP-grasp protein	27.038	29.2566	24.9136	4.36007	20.2936	4.65443
A0A265E158	CE457_05040	YecA family protein	22.7556	24.9157	23.5309	0.584291	2.61147	4.46947
A0A265DWW0	cynS CE457_12560 KUC_0154	Cyanate hydratase (Cyanase) (EC 4.2.1.104) (Cyanate hydrolase) (Cyanate lyase)	25.413	27.5474	21.6023	14.0326	61.6088	4.3904
A0A265DWI1	CE457_13695 KUC_2523	Flavin reductase family protein	25.3035	27.4156	26.6171	0.402322	1.73934	4.32325
A0A265DXC6	CE457_13765 KUC_2537	Alpha-E domain-containing protein	27.4976	29.6097	26.2355	2.39843	10.3684	4.323
A0A265DWN9	rmf CE457_12145 KUC_0066	Ribosome modulation factor (RMF)	25.727	27.7972	26.2736	0.684648	2.87505	4.19932
A0A265DTK3	CE457_18455 KUC_2154	DUF393 domain-containing protein	21.7616	23.8194	24.4196	0.158445	0.65967	4.16341
A0A265E1X2	menF CE457_03370 KUC_1679	Isochorismate synthase MenF (EC 5.4.4.2) (Isochorismate mutase)	21.3517	23.3438	21.9312	0.669209	2.66223	3.97818
A0A265DT66	CE457_18970 KUC_0001	Glycosyl transferase	29.5269	31.5003	27.1677	5.13107	20.1486	3.92678
A0A265E2C3	CE457_03180 KUC_1718	Cytosine deaminase (EC 3.5.4.1)	28.019	29.9894	26.8785	2.20457	8.63917	3.91875
A0A265DY30	CE457_09530 KUC_1382	Ammonium transporter	27.343	29.3082	22.6636	25.6239	100.051	3.90461
A0A265DUM4	CE457_15940 KUC_3557	Alpha-amylase (Sucrose phosphorylase)	26.2537	28.2062	25.2498	2.00549	7.76224	3.8705
A0A265DY04	urtA CE457_09285 KUC_1435	Aliphatic amidase expression-regulating protein (Urea ABC transporter substrate-binding protein)	28.6508	30.5825	23.3952	38.2034	145.749	3.81507
A0A265E1G9	CE457_03310	Aspartate aminotransferase family protein	24.2955	26.1916	23.3728	1.89569	7.05571	3.72197
A0A265DY34	CE457_09440 KUC_1403	Amino acid ABC transporter substrate-binding protein (General L-amino acid-binding periplasmic protein AapJ)	30.1428	31.9326	28.6522	2.81017	9.71602	3.45744
A0A265DTC6	CE457_18815 KUC_1805	C4-dicarboxylate ABC transporter substrate-binding protein	24.8114	26.5544	24.6788	1.09625	3.66962	3.34743
A0A265DVK4	CE457_15180 KUC_1908	Type VI secretion system-associated protein	23.576	25.2986	24.0017	0.744479	2.45693	3.3002
A0A265E1R9	CE457_03530 KUC_1648	D-amino acid dehydrogenase (D-amino acid dehydrogenase 3 small subunit)	22.3302	24.025	20.8994	2.69595	8.72744	3.23725
A0A265DXU0	raiA CE457_11340 KUC_3755	Putative sigma(54) modulation protein (Ribosomal subunit interface protein)	28.1551	29.842	28.67	0.699852	2.25327	3.21964
A0A265DWV7	CE457_12510 KUC_0143	Catalase (EC 1.11.1.6)	24.2257	25.908	23.1058	2.17333	6.97531	3.2095
A0A265DTS6	CE457_18080 KUC_1826	Aldehyde dehydrogenase	24.8562	26.5356	24.5664	1.22251	3.91559	3.20292
A0A265DY47	CE457_09670 KUC_1353	Universal stress protein (Universal stress protein YxiE)	25.7968	27.4382	24.3914	2.64891	8.26365	3.11964
A0A265E207	CE457_04255 KUC_1499	YfcC family protein	23.1266	24.7596	22.7518	1.29673	4.02175	3.10145
A0A265DYH5	CE457_10315 KUC_1217	Curli production assembly/transport component CsgE	23.3113	24.9404	23.1063	1.15274	3.56553	3.09309
A0A265E1C9	hydA CE457_03105 KUC_1732	D-hydantoinase/dihydropyrimidinase (Dihydropyrimidinase)	26.9982	28.579	23.2473	13.4628	40.2718	2.99135
A0A265DTR2	CE457_18090	Nucleoside transporter/FeoB GTPase Gate domain-containing protein	25.3105	26.8894	24.5727	1.66772	4.98197	2.98729
A0A7U9GF52	KUC_2448	(S)-2-haloacid dehalogenase (EC 3.8.1.2) (2-haloalkanoic acid dehalogenase) (Halocarboxylic acid halidohydrolase) (L-2-haloacid dehalogenase)	22.8292	24.3581	21.9994	1.77735	5.12891	2.88571
A0A265DVA5	CE457_15210 KUC_1914	Type VI secretion system-associated lipoprotein	24.3701	25.8914	25.6249	0.419036	1.20286	2.87054
A0A265DWM2	CE457_13850 KUC_2122	Uncharacterized protein	24.2087	25.725	25.5547	0.393382	1.12528	2.86054
A0A265E218	CE457_03170 KUC_1720	Sensor domain-containing diguanylate cyclase	22.1501	23.6412	22.829	0.624611	1.75582	2.81107
A0A265DUN9	CE457_15995 KUC_3568	Chemotaxis protein (Methyl-accepting chemotaxis protein II)	28.4243	29.9087	25.6541	6.8219	19.0883	2.79809
A0A265E3E4	CE457_02515	Response regulator receiver protein	24.3861	25.8624	24.1758	1.15687	3.21882	2.78235
A0A265DXS1	CE457_11590 KUC_3704	ABC transporter ATP-binding protein (Bicarbonate transport ATP-binding protein CmpD)	29.639	31.1133	20.1777	704.907	1958.68	2.77864
A0A265DZV2	CE457_06905 KUC_3197	Fimbrial protein (Prepilin-type cleavage/methylation domain-containing protein)	25.1319	26.6006	25.3008	0.889486	2.4619	2.76778
A0A265DTY0	CE457_18085 KUC_1825	5-guanidino-2-oxopentanoate decarboxylase (Acetolactate synthase large subunit)	25.3239	26.7774	24.1416	2.26936	6.21549	2.73887
A0A265DVF1	CE457_15175	Hcp1 family type VI secretion system effector	29.3406	30.7878	30.4262	0.471188	1.28486	2.72686
A0A7U9BYA2	KUC_3942	ABC transporter substrate-binding protein	26.0497	27.4909	NaN	#VALUE!	#VALUE!	2.71556
A0A265DZE6	CE457_09090 KUC_0821	DUF4426 domain-containing protein	24.5202	25.9607	26.1036	0.333685	0.905655	2.7141
A0A265DY88	CE457_09340 KUC_1423	Flagellin	21.2708	22.7106	21.4827	0.863398	2.34224	2.71282
A0A265E134	CE457_05675 KUC_2735	Cyclopropane-fatty-acyl-phospholipid synthase	24.0839	25.5153	24.3262	0.845433	2.28023	2.69711
A0A265DUT7	CE457_16270 KUC_3630	Amino acid ABC transporter (Cystine-binding periplasmic protein)	24.8858	26.3093	NaN	#VALUE!	#VALUE!	2.68242
A0A265DWD6	CE457_13665 KUC_2517	Uncharacterized protein	23.389	24.8005	24.2732	0.5418	1.44118	2.65999
A0A265DY24	CE457_09450 KUC_1401	Amino acid ABC transporter permease (Inner membrane amino-acid ABC transporter permease protein yhdY)	27.7803	29.1665	26.8792	1.86747	4.8814	2.61392
A0A265E075	CE457_07245 KUC_3267	Ammonia permease (Ammonium transporter)	23.932	25.3082	22.2396	3.2319	8.38961	2.59587
A0A265E183	fghA CE457_05925 KUC_2683	S-formylglutathione hydrolase (EC 3.1.2.12)	27.6749	29.0501	28.0643	0.763423	1.98037	2.59406
A0A265DYQ3	flgL CE457_07720 KUC_1121	Flagellar hook-associated protein 3	24.0719	25.4361	25.4669	0.38024	0.978911	2.57446
A0A265DUV1	CE457_16300 KUC_3638	5-methylthioadenosine/S-adenosylhomocysteine deaminase (Formimidoylglutamate deiminase)	23.2242	24.5789	23.0125	1.15804	2.96161	2.55743
A0A265DYM0	uca CE457_11605 KUC_3701	Urea carboxylase	31.2105	32.5609	21.2966	964.673	2459.72	2.5498
A0A7U9C557	KUC_1664	Na(+)/H(+) antiporter nhaC	23.6094	24.9393	23.4527	1.11471	2.80228	2.51391
A0A265DXP8	CE457_11610 KUC_3700	2OG-Fe(II) oxygenase (Isopenicillin N synthase)	28.2148	29.5354	NaN	#VALUE!	#VALUE!	2.4977
A0A265DT73	CE457_18965 KUC_0002	Mannosyl-3-phosphoglycerate phosphatase	26.4326	27.7503	25.032	2.64016	6.58117	2.49272
A0A265DUW5	cydD CE457_15400 KUC_3441	ATP-binding/permease protein CydD (Thiol reductant ABC exporter subunit CydD)	23.0328	24.3387	24.6312	0.330247	0.816478	2.47232
A0A265DYA5	CE457_09445	Amino acid ABC transporter permease	28.0519	29.3555	26.1336	3.77958	9.32982	2.46848
A0A265DWY4	CE457_12710 KUC_0184	Organic hydroperoxide resistance protein	27.3757	28.6791	27.7836	0.75369	1.86016	2.46807
A0A265DVX8	CE457_15710 KUC_3504	Putative pterin-4-alpha-carbinolamine dehydratase (PHS) (EC 4.2.1.96) (4-alpha-hydroxy-tetrahydropterin dehydratase) (Pterin carbinolamine dehydratase) (PCD)	24.149	25.4486	25.2899	0.453477	1.11625	2.46154
A0A265DUB4	CE457_17225 KUC_3421	Thioredoxin domain-containing protein	25.582	26.8771	26.4515	0.547365	1.34318	2.45391
A0A265DXW4	urtC CE457_09275 KUC_1437	High-affinity branched-chain amino acid transport system permease protein livM (Urea ABC transporter permease subunit UrtC)	27.0384	28.3316	NaN	#VALUE!	#VALUE!	2.45074
A0A7U9C2G6	KUC_0934	RNA polymerase subunit sigma-24	22.3372	23.6087	22.0857	1.19043	2.87396	2.41422
A0A265DXL8	CE457_11455 KUC_3732	Cold shock-like protein CspA (Cold-shock protein)	26.9181	28.1894	25.0187	3.73047	9.0045	2.41377
A0A265E1I8	CE457_03460 KUC_1662	Aspartate aminotransferase family protein	24.0818	25.3515	24.2938	0.863366	2.08169	2.41113
A0A265DUT9	hisC CE457_16250 KUC_3625	Histidinol-phosphate aminotransferase (EC 2.6.1.9) (Imidazole acetol-phosphate transaminase)	23.9212	25.1908	23.2275	1.61744	3.89977	2.41108
A0A265DZJ5	CE457_06310 KUC_3078	Polyribonucleotide nucleotidyltransferase	26.7636	28.0287	27.1319	0.774665	1.8619	2.40349
A0A265E1C2	CE457_03100 KUC_1733	Acyltransferase (Beta-ureidopropionase)	26.717	27.9772	NaN	#VALUE!	#VALUE!	2.39525
A0A265DYF8	CE457_10320	Helix-turn-helix transcriptional regulator	24.8234	26.083	23.3042	2.86629	6.86272	2.39429
A0A265DYG9	CE457_10305	Curli production assembly/transport component CsgG	27.2961	28.5416	27.229	1.04761	2.48376	2.37087
A0A7U9C4J0	KUC_1808	4-hydroxy-4-methyl-2-oxoglutarate aldolase	24.1537	25.3776	24.3771	0.856533	2.00064	2.33574
A0A265DZN2	flhD CE457_07825 KUC_1099	Flagellar transcriptional regulator FlhD	26.0621	27.2819	26.3314	0.829765	1.93259	2.32908
A0A265E1S4	CE457_03115 KUC_1730	Dihydrothymine dehydrogenase (Dihydrouracil dehydrogenase)	23.078	24.2786	NaN	#VALUE!	#VALUE!	2.29841
A0A265DVD8	CE457_15240 KUC_1920	Type VI secretion system ImpA domain-containing protein	23.9617	25.1608	24.039	0.947844	2.17619	2.29594
A0A265DV44	CE457_15855 KUC_3533	RNase III inhibitor (UPF0189 protein CT)	23.7604	24.958	24.4231	0.631696	1.44886	2.2936
A0A265DWK8	CE457_13470 KUC_2480	Uncharacterized protein	22.6938	23.889	22.5481	1.1063	2.53314	2.28974
A0A265E2U0	CE457_00995 KUC_0609	Anaphase-promoting complex subunit 3 (Type IV pilus biogenesis/stability protein PilW)	22.805	23.9958	23.3163	0.70157	1.60153	2.28278
A0A7U9C3M6	KUC_1582	TRAP transporter large permease protein	23.746	24.9317	23.8623	0.922556	2.09856	2.27472
A0A265DVP5	CE457_14635 KUC_2604	Phosphate starvation-inducible protein PhoH	24.9112	26.0962	24.1041	1.74963	3.97799	2.27362
A0A7U9BY81	ftsW KUC_3797	Probable peptidoglycan glycosyltransferase FtsW (PGT) (EC 2.4.1.129) (Cell division protein FtsW) (Cell wall polymerase) (Peptidoglycan polymerase) (PG polymerase)	22.6934	23.8721	24.4248	0.301168	0.681763	2.26373
A0A265DUB3	CE457_17210 KUC_3418	DUF2489 domain-containing protein	26.6749	27.8369	26.9139	0.847358	1.89608	2.23763
A0A265DVB9	CE457_15215 KUC_1915	Type VI secretion system-associated protein	25.1628	26.3114	25.5899	0.743729	1.64889	2.21705
A0A265DYL0	CE457_09455	Amino acid ABC transporter ATP-binding protein	29.0121	30.1581	27.4585	2.93558	6.49624	2.21293
A0A265E311	CE457_01825 KUC_0438	Esterase (Ferri-bacillibactin esterase BesA)	23.0705	24.209	23.8483	0.583255	1.28398	2.20141
A0A265DX95	CE457_10645 KUC_3899	HTH-type transcriptional regulator CueR (MerR family transcriptional regulator)	26.2544	27.3844	26.5123	0.836309	1.8304	2.18866
A0A265E2R1	CE457_01120	Acetylpolyamine amidohydrolase	23.8618	24.9892	24.6079	0.596207	1.3025	2.18465
A0A265DVH4	CE457_15015 KUC_1875	Flagellar hook-associated protein 2 (HAP2) (Flagellar cap protein)	23.3635	24.4852	23.6563	0.816277	1.77634	2.17615
A0A265E3K4	CE457_02760	Putative mRNA interferase YoeB	23.3498	24.4711	23.6439	0.815533	1.77418	2.17549
A0A265DVV9	CE457_14700 KUC_2591	Small-conductance mechanosensitive channel	22.0527	23.1706	NaN	#VALUE!	#VALUE!	2.17031
A0A265DUA0	ihfA himA CE457_17170 KUC_3410	Integration host factor subunit alpha (IHF-alpha)	28.9703	30.0882	29.2255	0.837911	1.81844	2.17021
A0A265DZG8	CE457_08625 KUC_0917	LysR family transcriptional regulator (Regulatory protein nocR)	24.7172	25.8335	25.1149	0.759054	1.64561	2.16798
A0A265E0X1	CE457_05640 KUC_2743	SulP family inorganic anion transporter (Sulfate transporter ybaR)	24.4811	25.5919	25.7055	0.427992	0.924336	2.1597
A0A265E0V6	tatC CE457_04820 KUC_2915	Sec-independent protein translocase protein TatC	26.0805	27.1899	26.8653	0.580442	1.25235	2.15758
A0A265DUE3	CE457_16455 KUC_2260	FAD assembly factor SdhE	24.3211	25.4295	24.9389	0.65168	1.405	2.15596
A0A265DXW6	CE457_11615 KUC_3699	DUF3445 domain-containing protein	27.789	28.8943	NaN	#VALUE!	#VALUE!	2.15152
A0A265DTE2	CE457_19005	Uncharacterized protein	23.7958	24.9	23.0575	1.66821	3.58638	2.14983
A0A265DVE9	CE457_14980 KUC_1867	TerB family tellurite resistance protein	24.2084	25.3063	23.9029	1.23583	2.64527	2.14048
A0A265DW45	CE457_13175	Amino acid ABC transporter permease	21.3058	22.4032	NaN	#VALUE!	#VALUE!	2.13972
A0A265E139	mtgA CE457_05930 KUC_2682	Biosynthetic peptidoglycan transglycosylase (EC 2.4.1.129) (Glycan polymerase) (Peptidoglycan glycosyltransferase MtgA) (PGT)	23.9855	25.065	24.1805	0.87356	1.84611	2.11331
A0A265DXX4	CE457_09325 KUC_1427	Nitrate ABC transporter ATP-binding protein	27.3081	28.3873	19.2009	275.751	582.632	2.1129
A0A265DTX4	CE457_17980	Type 1 secretion target domain protein	27.2368	28.3086	27.4703	0.850596	1.78794	2.10199
A0A265E3S7	CE457_01145	ABC transporter ATP-binding protein	25.616	26.6827	25.2371	1.30031	2.72371	2.09466
A0A265DW97	CE457_14300 KUC_2030	YtoQ family protein	27.3784	28.4398	27.4481	0.952867	1.98864	2.087
A0A265E286	CE457_04425	TolC family protein	21.4631	22.5198	21.8152	0.783489	1.6298	2.08018
A0A265DY12	CE457_09535 KUC_1381	Nitrogen regulatory protein P-II (Transcriptional regulator)	30.0435	31.1002	27.6207	5.36221	11.1542	2.08015
A0A265DWL9	CE457_13775 KUC_2539	IMP dehydrogenase	26.6557	27.6981	25.8847	1.7064	3.51465	2.05968
A0A265E0A9	ectC CE457_07455 KUC_3311	L-ectoine synthase (EC 4.2.1.108) (N-acetyldiaminobutyrate dehydratase)	30.4437	31.4737	30.8246	0.767944	1.56812	2.04198
A0A7U9BYY1	KUC_3503	Response regulator PleD	22.2491	23.2777	NaN	#VALUE!	#VALUE!	2.04004
A0A265DWW2	CE457_12625 KUC_0167	NUDIX hydrolase	25.525	26.5486	26.4147	0.539751	1.09727	2.03291
A0A265DU92	CE457_17045 KUC_3384	Intermembrane phospholipid transport system permease protein MlaE	24.532	25.551	25.0439	0.701309	1.42118	2.02646
A0A7U9GGC9	KUC_0108	Glycine betaine transporter opuD	24.1159	25.1343	24.7667	0.636924	1.29021	2.02568
A0A265E2X0	CE457_01165 KUC_0574	GntR family transcriptional regulator	23.9457	24.9631	22.6634	2.43234	4.92353	2.0242
A0A265DTJ3	CE457_18415 KUC_2162	Universal stress protein	28.4893	29.4966	28.1627	1.25398	2.52081	2.01024
A0A265DVC7	CE457_15265	DUF4123 domain-containing protein	23.7239	24.7203	24.421	0.616792	1.23047	1.99495
A0A265E416	CE457_02465 KUC_0302	Tripartite tricarboxylate transporter substrate binding protein (UPF0065 protein BP)	24.6035	25.5951	23.7393	1.82034	3.61946	1.98835
A0A265DYL5	ureB CE457_09245 KUC_1443	Urease subunit beta (EC 3.5.1.5) (Urea amidohydrolase subunit beta)	26.6328	27.6243	23.8366	6.94614	13.8102	1.98818
A0A265DX89	CE457_12635 KUC_0169	2OG-Fe(II) oxygenase (Prolyl 4-hydroxylase subunit alpha)	24.1359	25.1264	24.8382	0.61459	1.22118	1.98698
A0A265E359	CE457_01690 KUC_3935	TetR/AcrR family transcriptional regulator	25.2475	26.2344	26.0865	0.55902	1.10794	1.98192
A0A265DY40	CE457_10660 KUC_3896	Enoyl-CoA hydratase (EC 4.2.1.17)	24.4596	25.438	24.5101	0.965556	1.9024	1.97027
A0A265DTP6	CE457_18100 KUC_1822	Histidine kinase (Sigma L-dependent transcriptional regulator yqiR)	22.4286	23.4059	23.4927	0.478285	0.941624	1.96875
A0A265E3E1	CE457_02525 KUC_0290	Patatin	24.0132	24.9864	24.7583	0.596604	1.17129	1.96326
A0A265DW63	CE457_15080 KUC_1887	Cell division protein ZipA	23.9474	24.9127	23.9556	0.994346	1.94136	1.9524
A0A265E0P6	CE457_05255 KUC_2827	Allantoin permease (Putative allantoin permease)	26.3912	27.3561	25.5531	1.78762	3.48933	1.95194
A0A265DW10	CE457_13855	Histidine kinase	27.3842	28.3487	27.1463	1.17928	2.3012	1.95136
A0A265DXV4	CE457_11745 KUC_3672	ABC transporter permease (Sulfate transport system permease protein CysW)	23.9083	24.8707	25.1507	0.422657	0.823597	1.94862
A0A265DV18	CE457_15725 KUC_3507	MATE family efflux transporter (Putative multidrug resistance protein yoeA)	22.5589	23.5145	23.298	0.599147	1.16193	1.93931
A0A265E097	CE457_07550 KUC_3330	DUF2069 domain-containing protein	24.8766	25.8284	23.8971	1.97177	3.81417	1.93439
A0A265E379	CE457_02010	Cytochrome b	25.451	26.3988	25.9479	0.708647	1.36685	1.92882
A0A265E3K1	CE457_02095 KUC_0380	FhuE receptor (TonB-dependent siderophore receptor)	29.0786	30.0256	29.2695	0.876039	1.68897	1.92796
A0A265DUM1	CE457_18145 KUC_1813	Aldolase class 2 protein (Class II aldolase)	24.8098	25.7545	24.9083	0.933946	1.79771	1.92485
A0A265E2V4	CE457_01360 KUC_0531	Pilus assembly protein PilP	27.9713	28.912	28.4459	0.719658	1.38131	1.9194
A0A265DU52	CE457_16925 KUC_3360	Cell volume regulation protein A-like protein (K+/H+ antiporter)	25.5385	26.4747	25.6989	0.894817	1.71216	1.91341
A0A265E0P8	CE457_05095	Transcriptional regulator FNR	25.6908	26.6178	26.3846	0.618209	1.17542	1.90133
A0A265E1K4	CE457_03160 KUC_1722	Amino acid ABC transporter substrate-binding protein (Glutamate/aspartate periplasmic-binding protein)	23.9752	24.9019	24.1032	0.915099	1.73953	1.90092
A0A265DYN9	CE457_11710 KUC_3680	WD40 repeat domain-containing protein	25.3096	26.2359	25.9177	0.656071	1.24675	1.90033
A0A7U9GHL5	KUC_0034	Sodium-dependent transporter	21.336	22.2621	22.4971	0.447193	0.849686	1.90004
A0A265DXX1	urtE CE457_09265 KUC_1439	ABC transporter ATP-binding protein (High-affinity branched-chain amino acid transport ATP-binding protein LivF)	27.6916	28.6168	22.8535	28.6036	54.3175	1.89897
A0A265DXV1	urtB CE457_09280 KUC_1436	Branched-chain amino acid ABC transporter permease (High-affinity branched-chain amino acid transport system permease protein livH)	27.9215	28.8448	22.619	39.4642	74.8394	1.89639
A0A265DWH5	CE457_11830 KUC_0008	Outer membrane protein B	25.3729	26.2885	25.4259	0.963907	1.81834	1.88642
A0A265DVQ0	hutU CE457_16305 KUC_3639	Urocanate hydratase (Urocanase) (EC 4.2.1.49) (Imidazolonepropionate hydrolase)	24.7678	25.683	24.2746	1.40754	2.6544	1.88584
A0A265DZB5	nhaC CE457_08595 KUC_0924	Na(+)/H(+) antiporter nhaC (Na+/H+ antiporter NhaC)	21.634	22.5429	NaN	#VALUE!	#VALUE!	1.87753
A0A265DVD2	CE457_15250 KUC_1922	N-acetyltransferase	24.769	25.677	24.7949	0.982204	1.84313	1.87653
A0A7U9C522	KUC_0576	Oligopeptide transport system permease protein AppB	24.9267	25.8319	24.5745	1.27654	2.39069	1.87279
A0A265E2P8	CE457_01160 KUC_0575	Heme-binding protein A (Peptide ABC transporter substrate-binding protein)	26.3764	27.2815	24.9485	2.69058	5.03877	1.87274
A0A265E1N4	CE457_03315 KUC_1690	N-carbamoyl-L-amino acid hydrolase (Zn-dependent hydrolase)	25.9938	26.8978	25.5012	1.40696	2.63275	1.87124
A0A265DUM2	CE457_15980 KUC_3565	DUF945 domain-containing protein	24.3219	25.2213	24.6965	0.771304	1.43871	1.86529
A0A265DUN7	CE457_16840 KUC_2185	NADPH azoreductase (NADPH-dependent oxidoreductase)	26.2067	27.0998	26.1997	1.00487	1.8662	1.85716
A0A265E3E9	CE457_02150 KUC_0369	Protein fecR	25.4016	26.2907	26.1304	0.603403	1.11753	1.85204
A0A265DUU9	hutG CE457_16315 KUC_3641	N-formylglutamate deformylase	23.7467	24.6322	23.2534	1.40767	2.60043	1.84733
A0A265DUL0	guaD CE457_17295 KUC_3435	Guanine deaminase (Guanase) (EC 3.5.4.3) (Guanine aminohydrolase)	23.3592	24.243	23.3918	0.977649	1.80402	1.84526
A0A265E2T9	lptG CE457_00620 KUC_0686	LPS export ABC transporter permease LptG (Lipopolysaccharide export system permease protein lptG)	24.6648	25.5422	25.088	0.745724	1.36996	1.83709
A0A265DTD6	CE457_18665 KUC_1139	histidine kinase (EC 2.7.13.3)	23.1424	24.0189	24.3076	0.445885	0.818637	1.83598
A0A7U9GG75	KUC_0702	Putative diguanylate cyclase YcdT	22.8857	23.7588	22.5692	1.24526	2.28078	1.83158
A0A265E1T1	CE457_03585 KUC_1636	GntR family transcriptional regulator (HTH-type transcriptional regulator mcbR)	24.7643	25.6334	24.7739	0.993342	1.81438	1.82654
A0A265E0B9	CE457_06115	Outer membrane protein beta-barrel domain-containing protein	25.8341	26.7025	26.3518	0.698438	1.27516	1.82573
A0A265DUX5	CE457_15505 KUC_3463	4-hydroxy-4-methyl-2-oxoglutarate aldolase (HMG aldolase) (EC 4.1.1.112) (EC 4.1.3.17) (Oxaloacetate decarboxylase)	25.7252	26.5911	25.218	1.42127	2.59026	1.82249
A0A265DUA1	nqrD CE457_17610 KUC_1945	Na(+)-translocating NADH-quinone reductase subunit D (Na(+)-NQR subunit D) (Na(+)-translocating NQR subunit D) (EC 7.2.1.1) (NQR complex subunit D) (NQR-1 subunit D)	27.9096	28.7745	28.0897	0.882688	1.60745	1.82109
A0A265E2G4	CE457_00780 KUC_0652	Phosphatidylethanolamine N-methyltransferase (SAM-dependent methyltransferase)	24.39	25.2538	24.3473	1.03008	1.87457	1.81983
A0A265DX68	CE457_10655 KUC_3897	Methylcrotonoyl-CoA carboxylase	26.0366	26.898	26.135	0.934063	1.69704	1.81683
A0A265DX59	sdhC CE457_12465 KUC_0132	Succinate dehydrogenase cytochrome b556 subunit	29.3105	30.1658	30.95	0.320951	0.58065	1.80916
A0A265DUV0	CE457_16460	Uncharacterized protein	23.3104	24.1608	23.4091	0.933836	1.68372	1.80302
A0A265DXN6	CE457_11580 KUC_3706	Lipid kinase	28.3367	29.1868	NaN	#VALUE!	#VALUE!	1.80268
A0A265DYA1	recG CE457_09945 KUC_1294	ATP-dependent DNA helicase RecG (EC 3.6.4.12)	26.046	26.8923	26.5136	0.723211	1.30018	1.79779
A0A265DVY9	CE457_13925 KUC_2106	Helix-turn-helix domain-containing protein	22.5867	23.4305	22.5523	1.02409	1.838	1.79476
A0A7U9C0H1	KUC_2283	Anthranilate synthase component II	23.7185	24.5605	NaN	#VALUE!	#VALUE!	1.79258
A0A265DTN9	CE457_18430 KUC_2159	DUF2914 domain-containing protein	24.5724	25.4137	24.9999	0.743584	1.33224	1.79165
A0A265E2Z2	CE457_01765 KUC_0451	DUF697 domain-containing protein	24.3967	25.2374	25.6213	0.427901	0.766317	1.79087
A0A265DXQ8	CE457_11600 KUC_3702	Urea carboxylase	27.0135	27.8528	NaN	#VALUE!	#VALUE!	1.78919
A0A265E0V5	CE457_07010	Rrf2 family transcriptional regulator	23.4514	24.2898	24.8877	0.369511	0.660706	1.78805
A0A265DUC0	xdhA CE457_17280	Xanthine dehydrogenase small subunit	22.2774	23.1147	NaN	#VALUE!	#VALUE!	1.78665
A0A265DXR1	CE457_12420 KUC_0123	Transcriptional regulator	23.656	24.4931	24.6945	0.486833	0.869692	1.78643
A0A265E2N3	CE457_01095 KUC_0588	RidA family protein (RutC family protein)	25.4092	26.2462	26.144	0.600904	1.07337	1.78627
A0A265E0E4	CE457_04685 KUC_2945	Preprotein translocase subunit SecA	25.7398	26.5754	25.5363	1.15149	2.05489	1.78455
A0A265DVI1	sstT CE457_14525	Serine/threonine transporter SstT (Na(+)/serine-threonine symporter)	25.1949	26.0269	25.6734	0.717733	1.27765	1.78012
A0A7U9BZJ5	KUC_3501	Laminin subunit beta-2	26.5919	27.414	26.721	0.914392	1.61661	1.76797
A0A265DUM8	CE457_16775	Acetyl-CoA acetyltransferase	25.2843	26.1063	25.505	0.858161	1.51715	1.76791
A0A265E069	CE457_07630	Uncharacterized protein	26.6271	27.449	25.3627	2.40237	4.24661	1.76768
A0A265E482	CE457_02220 KUC_0354	Spermidine N(1)-acetyltransferase (Spermidine acetyltransferase)	24.9516	25.7724	25.2184	0.831164	1.46813	1.76636
A0A7U9C6M6	KUC_1350	2,3-diketo-L-gulonate-binding periplasmic protein yiaO	29.1927	30.0132	29.0001	1.14283	2.01818	1.76594
A0A265DYS3	CE457_10520 KUC_1177	Peptidase M23	23.9442	24.7608	24.8778	0.523566	0.922087	1.76117
A0A265DTL9	CE457_18340	Uncharacterized protein	26.1517	26.9671	26.8815	0.602993	1.06115	1.75981
A0A265DUT8	arsB CE457_16845 KUC_2184	Arsenical-resistance protein	22.4766	23.2911	22.7823	0.809019	1.42283	1.75871
A0A265E2G6	slmA CE457_00285 KUC_0755	Nucleoid occlusion factor SlmA	28.122	28.9365	28.0503	1.05098	1.84836	1.7587
A0A265DXU1	ureG CE457_09225 KUC_1447	Urease accessory protein UreG	27.0426	27.8567	25.8944	2.21634	3.89672	1.75817
A0A265E127	plsY CE457_05880 KUC_2692	Glycerol-3-phosphate acyltransferase (Acyl-PO4 G3P acyltransferase) (Acyl-phosphate--glycerol-3-phosphate acyltransferase) (G3P acyltransferase) (GPAT) (EC 2.3.1.275) (Lysophosphatidic acid synthase) (LPA synthase)	23.9579	24.7674	24.2836	0.797953	1.39846	1.75256
A0A265E1W0	mgtE CE457_03735	Magnesium transporter MgtE	23.1154	23.9241	24.2148	0.466723	0.817513	1.7516
A0A265DY66	ureE CE457_09235 KUC_1445	Urease accessory protein UreE	26.9549	27.7608	24.7938	4.47275	7.81915	1.74817
A0A265DYE8	atpE CE457_10205 KUC_1239	ATP synthase subunit c (ATP synthase F(0) sector subunit c) (F-type ATPase subunit c) (F-ATPase subunit c) (Lipid-binding protein)	27.9158	28.7208	27.1939	1.64936	2.88171	1.74716
A0A265E114	CE457_05585 KUC_2754	(S)-2-haloacid dehalogenase (EC 3.8.1.2) (2-haloalkanoic acid dehalogenase) (Halocarboxylic acid halidohydrolase) (L-2-haloacid dehalogenase)	23.8704	24.6681	24.276	0.75491	1.31223	1.73826
A0A265DXG3	CE457_10650 KUC_3898	Isovaleryl-CoA dehydrogenase	27.7482	28.545	28.0295	0.822834	1.42948	1.73727
A0A265DVC9	CE457_15185 KUC_1909	Type VI secretion protein	28.0115	28.8069	28.0491	0.974327	1.69102	1.73558
A0A265E345	CE457_01975 KUC_0405	Membrane-bound PQQ-dependent dehydrogenase, glucose/quinate/shikimate family (Quinoprotein glucose dehydrogenase A)	27.6826	28.4766	27.3483	1.26078	2.18605	1.73388
A0A265DXQ7	CE457_11660 KUC_3690	K+/H+ antiporter subunit F (Putative K(+)/H(+) antiporter subunit F)	23.4843	24.2707	24.2506	0.587926	1.01403	1.72476
A0A265DY58	recO CE457_10760	DNA repair protein RecO (Recombination protein O)	23.3233	24.1056	24.5737	0.420344	0.722908	1.7198
A0A265DXL6	CE457_11585 KUC_3705	Lipid kinase (Taurine transport system permease protein tauC)	29.0226	29.8036	NaN	#VALUE!	#VALUE!	1.71828
A0A265E0K2	tadA CE457_04900	tRNA-specific adenosine deaminase (EC 3.5.4.33)	25.4094	26.1895	25.6132	0.868277	1.49105	1.71725
A0A265DXL1	CE457_11345	PTS fructose transporter subunit IIA	25.1438	25.9217	25.4973	0.782683	1.34201	1.71463
A0A265E0C6	CE457_07155 KUC_3248	Acyltransferase (Putative acyltransferase yihG)	25.2317	26.0055	25.1942	1.02631	1.75483	1.70984
A0A265E3P9	CE457_02135 KUC_0372	Transporter	22.6253	23.3882	23.1928	0.674813	1.14511	1.69693
A0A7U9GI28	KUC_0519	16.7 kDa protein in recA 5'region	27.0641	27.8252	27.8229	0.590995	1.00156	1.6947
A0A265DTS3	CE457_18115 KUC_1819	Putative iron/ascorbate oxidoreductase	22.5511	23.3059	23.1344	0.667445	1.12626	1.68741
A0A265DY49	CE457_09680	TRAP transporter small permease protein	24.4889	25.2408	24.6008	0.925403	1.55835	1.68397
A0A265E1R7	CE457_05445 KUC_2786	histidine kinase (EC 2.7.13.3)	26.0835	26.8344	26.8748	0.577832	0.972371	1.68279
A0A265DVC1	vasA CE457_15195 KUC_1911	Type VI secretion system ImpG/VasA family protein	24.2005	24.9511	24.4756	0.826389	1.39048	1.68259
A0A265DZ66	CE457_08460 KUC_0952	Uncharacterized protein	24.4877	25.2354	24.3817	1.07622	1.80713	1.67915
A0A265E0R3	CE457_05180 KUC_2843	Protein glcG	26.8218	27.5678	26.8018	1.01393	1.70049	1.67712
A0A265E3G5	CE457_02510 KUC_0293	NAD(P)-dependent oxidoreductase	25.2886	26.0344	25.281	1.00525	1.6857	1.6769
A0A265DY20	CE457_09525 KUC_1384	Nitrogen regulatory protein P-II (Transcriptional regulator)	26.7652	27.5069	27.7188	0.516365	0.863416	1.6721
A0A265DXZ0	CE457_11595 KUC_3703	Urea carboxylase	29.9234	30.6648	NaN	#VALUE!	#VALUE!	1.67187
A0A265E0R0	CE457_05370	DNA-binding response regulator	25.5238	26.2641	25.9663	0.735833	1.22924	1.67054
A0A265DYJ9	CE457_10100 KUC_1260	Sensor protein QseC (EC 2.7.13.3)	26.2008	26.9394	26.5082	0.808072	1.34839	1.66865
A0A265DXQ5	atzF CE457_11620 KUC_3698	Allophanate hydrolase (Urea amidolyase)	30.7503	31.4873	23.1289	196.908	328.188	1.6667
A0A265DZ37	ntrC CE457_08495 KUC_0945	DNA-binding transcriptional regulator NtrC (Nitrogen regulation protein NR(I))	28.5893	29.3249	26.2606	5.02332	8.36436	1.66511
A0A265DUU0	CE457_17325 KUC_2003	Serine protease	24.5725	25.3059	25.1129	0.687574	1.14314	1.66257
A0A265E2N0	argB CE457_00290 KUC_0754	Acetylglutamate kinase (EC 2.7.2.8) (N-acetyl-L-glutamate 5-phosphotransferase) (NAG kinase) (NAGK)	27.5618	28.2912	28.0303	0.722723	1.19823	1.65793
A0A265DYT7	ureA CE457_09250 KUC_1442	Urease subunit gamma (EC 3.5.1.5) (Urea amidohydrolase subunit gamma)	25.6102	26.3389	22.7023	7.50495	12.4366	1.65712
A0A265DWW9	CE457_12650 KUC_0172	OsmC family peroxiredoxin (Peroxiredoxin osmC)	22.7748	23.5015	NaN	#VALUE!	#VALUE!	1.65487
A0A265DTL1	CE457_18195 KUC_2338	Agglutination protein (Outer membrane efflux protein BepC)	30.2148	30.941	30.2134	1.00096	1.65588	1.65428
A0A7U9C2N3	secE KUC_1037	Protein translocase subunit SecE	25.6186	26.3434	25.0907	1.44179	2.38282	1.65268
A0A265DX33	CE457_12550 KUC_0152	Fis family transcriptional regulator (Hydrogenase-4 transcriptional activator)	23.8844	24.609	NaN	#VALUE!	#VALUE!	1.65244
A0A7U9GH35	KUC_2522	Leu/Ile/Val-binding protein-like protein 2	25.7381	26.4625	26.3359	0.660794	1.0917	1.6521
A0A265E1R1	mobA CE457_03065 KUC_1741	Molybdenum cofactor guanylyltransferase (MoCo guanylyltransferase) (EC 2.7.7.77) (GTP:molybdopterin guanylyltransferase) (Mo-MPT guanylyltransferase) (Molybdopterin guanylyltransferase) (Molybdopterin-guanine dinucleotide synthase) (MGD synthase)	25.5802	26.3013	25.5838	0.997514	1.64436	1.64846
A0A7U9GGF8	KUC_0946	histidine kinase (EC 2.7.13.3)	27.2768	27.9937	25.4513	3.5444	5.82545	1.64357
A0A265E3G1	CE457_02625 KUC_0271	Histidine kinase	26.621	27.3375	25.6254	1.99394	3.27635	1.64316
A0A265DYU6	CE457_07925 KUC_1079	Flagellar motor protein MotB	24.3753	25.0914	24.593	0.85992	1.41265	1.64277
A0A265DW34	CE457_13105 KUC_2403	Glycine cleavage system transcriptional activator (LysR family transcriptional regulator)	23.9794	24.6929	24.855	0.545032	0.893755	1.63982
A0A7U9GGK2	KUC_2785	Nodulation protein nolG	24.154	24.8662	23.7489	1.32418	2.1694	1.63829
A0A265DVH7	CE457_15150 KUC_1902	Type II secretion system protein H (General secretion pathway protein H)	21.9425	22.6534	22.1739	0.851805	1.39426	1.63683
A0A7U9C0E8	KUC_2764	DUF3108 domain-containing protein	23.6189	24.3297	25.0168	0.379474	0.621115	1.63678
A0A265DTE5	CE457_18570 KUC_1160	Phasin domain-containing protein	25.2101	25.9203	25.7343	0.695335	1.13761	1.63607
A0A265DVP1	CE457_14800 KUC_2571	HTH-type transcriptional regulator pecS (MarR family transcriptional regulator)	23.7957	24.5057	NaN	#VALUE!	#VALUE!	1.63583
A0A265DUZ5	CE457_15565 KUC_3475	MBL fold metallo-hydrolase (Ribonuclease J 1)	26.5701	27.2791	26.687	0.922158	1.5075	1.63475
A0A265DUW6	hutI CE457_16310	Imidazolonepropionase (EC 3.5.2.7) (Imidazolone-5-propionate hydrolase)	22.8763	23.5853	20.857	4.05371	6.62665	1.63471
A0A265DUI0	CE457_16495 KUC_2253	DNA-binding response regulator (Response regulator gacA)	24.9997	25.7044	24.8469	1.11174	1.81187	1.62975
A0A265DVI7	CE457_15205 KUC_1913	Uncharacterized protein	25.9954	26.6946	26.1599	0.892244	1.44862	1.62357
A0A265E1N2	CE457_03675 KUC_1618	Hemin receptor (Outer membrane heme/hemoglobin receptor)	28.8904	29.5865	29.3627	0.720821	1.16779	1.62009
A0A7U9BZY8	KUC_3029	GGDEF domain-containing protein	25.8514	26.5469	26.6309	0.582583	0.943437	1.6194
A0A265DZI8	CE457_09065	histidine kinase (EC 2.7.13.3)	24.0006	24.6954	24.283	0.822221	1.33087	1.61863
A0A265DWV2	CE457_12305 KUC_0099	Nickel ABC transporter ATP-binding protein (Nickel import ATP-binding protein NikE)	23.6343	24.3289	24.3663	0.602099	0.974428	1.61839
A0A265DUM7	CE457_16700 KUC_2211	Class II glutamine amidotransferase (Glutamine amidotransferase yafJ)	25.818	26.5124	26.0288	0.864058	1.39821	1.6182
A0A7U9C334	KUC_0151	Outer membrane protein tolC	27.9444	28.6374	28.0485	0.93037	1.50409	1.61666
A0A265DVN3	CE457_14830	Glutathione S-transferase family protein	27.2619	27.9521	27.7533	0.711324	1.14776	1.61356
A0A265E1J6	CE457_03335 KUC_1686	Fumarate reductase subunit D	23.3225	24.0121	22.7025	1.53684	2.47872	1.61287
A0A265E3C3	CE457_02405 KUC_0314	2,5-didehydrogluconate reductase B (2,5-diketo-D-gluconic acid reductase B)	25.6896	26.3789	26.4168	0.604068	0.974093	1.61255
A0A265DV54	CE457_15915	Nuclear transport factor 2 family protein	26.8514	27.5379	27.0551	0.86833	1.39752	1.60943
A0A265E270	minC CE457_00100	Probable septum site-determining protein MinC	27.6728	28.3583	27.9183	0.843491	1.35654	1.60825
A0A265DXI2	acpS CE457_10750 KUC_3878	Holo-[acyl-carrier-protein] synthase (Holo-ACP synthase) (EC 2.7.8.7) (4'-phosphopantetheinyl transferase AcpS)	25.0011	25.6857	25.6038	0.658522	1.05844	1.6073
A0A265E1M8	CE457_03565	NAD(P)-dependent oxidoreductase	24.1276	24.8105	24.7913	0.631251	1.0134	1.60538
A0A265DYB1	CE457_09960 KUC_1291	RidA family protein (RutC family protein in vnfA 5'region)	26.7335	27.4148	26.486	1.18712	1.90367	1.6036
A0A265DWK9	CE457_13725 KUC_2529	NnrU family protein	23.1725	23.8531	22.3461	1.77327	2.84217	1.60278
A0A265E1H0	CE457_03350	Fumarate reductase flavoprotein subunit (EC 1.3.5.1)	25.2985	25.978	24.3931	1.87305	2.99991	1.60162
A0A265DZH2	CE457_06105 KUC_3035	O-methyltransferase (O-methyltransferase mdmC)	26.4292	27.106	26.7511	0.799992	1.27889	1.59862
A0A265E1F8	mmsA CE457_03305	Methylmalonate-semialdehyde dehydrogenase (CoA acylating)	26.128	26.8028	25.2023	1.89952	3.03243	1.59642
A0A7U9BZM6	KUC_2311	DUF3617 domain-containing protein	25.3501	26.0237	25.3164	1.02362	1.63274	1.59506
A0A265DZ87	CE457_08725 KUC_0896	histidine kinase (EC 2.7.13.3)	20.8378	21.5095	23.4887	0.159222	0.253623	1.59289
A0A265E0S2	CE457_05135 KUC_2851	CcoQ/FixQ family Cbb3-type cytochrome c oxidase assembly chaperone	24.613	25.2829	24.929	0.803281	1.27799	1.59096
A0A265E219	CE457_05965 KUC_2674	Universal stress protein	27.4479	28.1145	27.8058	0.780292	1.23859	1.58734
A0A265E1G5	CE457_03195 KUC_1715	PLP-dependent aminotransferase family protein (Putative rhizopine catabolism regulatory protein mocR)	22.2162	22.8803	22.2965	0.945878	1.49882	1.58458
A0A265E2H2	CE457_00625 KUC_0685	RDD family protein	25.3024	25.965	26.0529	0.594404	0.940876	1.58289
A0A265E3R5	tenA CE457_02745 KUC_0246	Aminopyrimidine aminohydrolase (EC 3.5.99.2)	26.9835	27.646	26.8307	1.11168	1.75964	1.58286
A0A265E3L5	CE457_02780	N-acetyltransferase	24.0611	24.7233	24.8973	0.560114	0.886364	1.58247
A0A7U9BY94	KUC_3679	Alpha/beta hydrolase	23.6871	24.3477	23.4969	1.1409	1.80351	1.58078
A0A265DZF9	rpsO CE457_09015 KUC_0838	Small ribosomal subunit protein uS15	29.3086	29.966	28.8933	1.33353	2.10329	1.57723
A0A7U9BY65	KUC_3634	Histidine ammonia-lyase (EC 4.3.1.3)	24.2888	24.9449	23.8371	1.36761	2.15508	1.5758
A0A265DW15	CE457_13840 KUC_2124	Bifunctional protein PutA [Includes: Proline dehydrogenase (EC 1.5.5.2) (Proline oxidase); Delta-1-pyrroline-5-carboxylate dehydrogenase (P5C dehydrogenase) (EC 1.2.1.88) (L-glutamate gamma-semialdehyde dehydrogenase)]	25.3853	26.0408	25.2687	1.08413	1.70771	1.57518
A0A265E3G4	CE457_01890 KUC_0424	Asp/Glu racemase (Glutamate racemase)	26.0704	26.7251	25.9414	1.09353	1.7215	1.57426
A0A265DZY3	CE457_07140	Sodium:alanine symporter family protein	29.994	30.6477	30.353	0.779713	1.22663	1.57318
A0A265DZL7	CE457_06200	Peptidase S8	24.297	24.9502	24.1752	1.08805	1.71115	1.57268
A0A265DU29	CE457_17480 KUC_1971	Diguanylate cyclase	24.0937	24.7445	24.1198	0.982062	1.54191	1.57007
A0A265DYM4	CE457_10415 KUC_1198	Phosphatidylglycerol--membrane-oligosaccharide glycerophosphotransferase (Phosphoglycerol transferase I)	24.7048	25.3531	24.6174	1.06248	1.66524	1.56732
A0A265E348	CE457_00080 KUC_0796	LysR family transcriptional regulator	21.578	22.2258	NaN	#VALUE!	#VALUE!	1.56684
A0A265DX50	CE457_10615 KUC_3905	Acyl-CoA dehydrogenase	26.74	27.3876	27.2471	0.703623	1.10227	1.56656
A0A265E2E0	CE457_00550 KUC_0700	Mercuric reductase (Pyridine nucleotide-disulfide oxidoreductase)	24.0309	24.6754	24.0449	0.990352	1.54807	1.56315
A0A265DV12	CE457_15660	Phasin family protein	29.3761	30.0192	29.149	1.17048	1.82791	1.56168
A0A7U9GII5	KUC_1901	Type IV pilin	23.6713	24.3132	23.427	1.18452	1.84829	1.56037
A0A265DZ00	CE457_07715 KUC_1122	Flagellar hook-associated protein 1	25.4249	26.0656	25.4849	0.959242	1.49556	1.55911
A0A7U9C5F0	KUC_0757	Cell division protein FtsX	24.6995	25.3396	25.0057	0.808769	1.26046	1.55849
A0A265E1U9	CE457_03845 KUC_1583	HDOD domain-containing protein	25.8942	26.5341	26.4211	0.694048	1.08145	1.55818
A0A265E2B8	CE457_00500	NAD(P)H-flavin reductase	26.6487	27.2854	27.2816	0.644867	1.00264	1.5548
A0A265DVE4	CE457_15430	ABC-type transport auxiliary lipoprotein component domain-containing protein	26.0871	26.7233	26.6559	0.674135	1.04776	1.55423
A0A265DXW7	ureD CE457_09255 KUC_1441	Urease accessory protein UreD	26.2209	26.8557	23.1837	8.20903	12.7459	1.55266
A0A265DWS6	CE457_12295 KUC_0097	ABC transporter permease (Peptide transport system permease protein)	25.2658	25.899	25.8541	0.665134	1.03162	1.551
A0A265DWG4	CE457_13285	EamA family transporter	30.2104	30.8406	29.5358	1.59611	2.47055	1.54785
A0A265DYC6	CE457_09550 KUC_1377	Ferrioxamine B receptor (TonB-dependent siderophore receptor)	26.6972	27.3268	27.0862	0.763686	1.1815	1.5471
A0A265DXZ7	CE457_09370 KUC_1417	Enoyl-CoA hydratase	24.3932	25.0223	24.8026	0.752904	1.16447	1.54664
A0A265DWB5	CE457_13280 KUC_2441	Sulfurylase	28.5202	29.1484	28.8558	0.792445	1.22483	1.54563
A0A265E2Y7	CE457_01305 KUC_0542	Blue light-and temperature-regulated antirepressor YcgF (EAL domain-containing protein)	24.437	25.0633	26.0202	0.33375	0.515165	1.54357
A0A265DVS7	CE457_13845 KUC_2123	AraC family transcriptional regulator (Putative transcriptional regulator lumQ)	23.4188	24.0444	23.5938	0.885782	1.36659	1.5428
A0A265DVM8	CE457_15295	YeeE/YedE family protein	26.8991	27.5211	27.2607	0.778295	1.19782	1.53903
A0A265DZG5	CE457_10510	2-octaprenyl-3-methyl-6-methoxy-1,4-benzoquinol hydroxylase	27.2641	27.884	27.7148	0.731672	1.12443	1.53679
A0A265DTR9	CE457_18210 KUC_2341	MFS transporter	28.3787	28.9981	28.7273	0.785333	1.20648	1.53626
A0A265DWP6	CE457_12225 KUC_0082	NUDIX domain-containing protein (Phosphatase nudJ)	24.9225	25.5409	25.1659	0.844779	1.29689	1.53519
A0A265DX53	CE457_10640 KUC_3900	ABC transporter ATP-binding protein (High-affinity branched-chain amino acid transport ATP-binding protein BraF)	24.2284	24.8433	24.6312	0.756398	1.15836	1.53142
A0A265E1L7	CE457_03430 KUC_1668	PLP-dependent aminotransferase family protein (Putative rhizopine catabolism regulatory protein mocR)	24.5953	25.2099	24.3947	1.14921	1.75961	1.53115
A0A265DZR1	CE457_06560 KUC_3127	ABC transporter substrate-binding protein (Manganese-binding lipoprotein mntA)	27.2013	27.8157	27.3216	0.92005	1.40845	1.53085
A0A265DY78	dtd CE457_09700 KUC_1347	D-aminoacyl-tRNA deacylase (DTD) (EC 3.1.1.96) (Gly-tRNA(Ala) deacylase) (EC 3.1.1.-)	25.3134	25.9239	25.6621	0.785262	1.19896	1.52682
A0A265DZB0	fur CE457_08875 KUC_0867	Ferric uptake regulation protein	29.3833	29.9928	29.9621	0.66951	1.02151	1.52576
A0A265E356	CE457_01285 KUC_0546	Alpha/beta hydrolase	26.9992	27.6063	27.2896	0.817628	1.2454	1.52318
A0A265DUY2	CE457_16195 KUC_3611	Malate transporter	23.2956	23.901	23.0754	1.16492	1.77238	1.52146
A0A7U9C1B5	KUC_3894	Pyruvate carboxyltransferase domain-containing protein	23.9391	24.544	23.6609	1.2127	1.84438	1.52089
A0A265E2P3	CE457_01150 KUC_0577	ABC transporter permease (Oligopeptide transport system permease protein AppC)	25.3195	25.9216	24.2165	2.1481	3.26071	1.51795
A0A265DTK8	CE457_18285 KUC_2356	Na(+)/H(+) antiporter subunit G (Na+/H+ antiporter subunit G)	26.773	27.3728	26.7511	1.01532	1.53865	1.51543
A0A265E0I3	mltF CE457_04905 KUC_2898	Membrane-bound lytic murein transglycosylase F (EC 4.2.2.n1) (Murein lyase F)	23.5309	24.1286	24.1124	0.668284	1.01136	1.51337
A0A265E4A5	CE457_02335 KUC_0328	Alpha/beta hydrolase (Non-heme chloroperoxidase)	26.0551	26.651	26.5113	0.728906	1.10169	1.51143
A0A265DWS3	CE457_13805 KUC_2545	Type IV secretion protein Rhs	25.4952	26.0909	25.2603	1.17684	1.77847	1.51122
A0A265DVA1	CE457_15020	Flagellar hook-associated protein 2 (HAP2) (Flagellar cap protein)	27.4045	28	27.4679	0.95696	1.44603	1.51106
A0A265DYX5	CE457_09460 KUC_1399	Enamine deaminase RidA (RutC family protein)	28.9766	29.5713	28.1865	1.72927	2.61149	1.51017
A0A265DUU6	CE457_16385 KUC_3655	Bifunctional glyoxylate/hydroxypyruvate reductase B (EC 1.1.1.79, EC 1.1.1.81) (Glyoxylate/hydroxypyruvate reductase B)	27.2494	27.844	27.6517	0.756663	1.14261	1.51006
A0A265E3N2	tpx CE457_02590 KUC_0277	Thiol peroxidase (Tpx) (EC 1.11.1.24) (Peroxiredoxin tpx) (Prx) (Thioredoxin peroxidase) (Thioredoxin-dependent peroxiredoxin)	24.5019	25.0952	25.3844	0.542397	0.818356	1.50878
A0A265E2J5	tsaC CE457_00935 KUC_0621	Threonylcarbamoyl-AMP synthase (TC-AMP synthase) (EC 2.7.7.87) (L-threonylcarbamoyladenylate synthase) (t(6)A37 threonylcarbamoyladenosine biosynthesis protein TsaC) (tRNA threonylcarbamoyladenosine biosynthesis protein TsaC)	24.4939	25.0865	24.9005	0.754398	1.13761	1.50798
A0A265DZZ9	CE457_06990 KUC_3215	Protein sirB2 (Regulator SirB)	21.7309	22.3197	NaN	#VALUE!	#VALUE!	1.50395
A0A265DTM5	pdhR CE457_18670 KUC_1138	Pyruvate dehydrogenase complex repressor (Transcriptional regulator PdhR)	25.5681	26.1561	26.3806	0.569427	0.855926	1.50314
A0A265E3D6	CE457_02120	Fe3+-hydroxamate ABC transporter permease FhuB	28.4001	28.988	29.3664	0.511804	0.769282	1.50308
A0A265DUB9	CE457_17260 KUC_3428	DUF2970 domain-containing protein	24.3665	24.9534	24.5499	0.880628	1.32273	1.50203
A0A265DUV7	pckA CE457_16030 KUC_3576	Phosphoenolpyruvate carboxykinase (ATP) (PCK) (PEP carboxykinase) (PEPCK) (EC 4.1.1.49)	28.9131	29.4998	29.0611	0.902498	1.35535	1.50178
A0A265DU37	CE457_17655 KUC_1936	LPS-assembly lipoprotein LptE	28.7112	29.2973	29.2926	0.668329	1.00327	1.50116
A0A265DXJ3	lptC CE457_11320 KUC_3759	LPS export ABC transporter periplasmic protein LptC	22.3719	22.9577	22.8966	0.69508	1.04322	1.50087
A0A265E1Z6	CE457_05865	Polynucleotide adenylyltransferase	24.7832	25.3684	25.1619	0.7691	1.15384	1.50024
A0A265DXS5	CE457_11725	Type IV secretion protein Rhs	25.7052	26.2902	25.143	1.47656	2.21481	1.49998
A0A265DX73	CE457_10725 KUC_3883	Nucleoside triphosphate pyrophosphohydrolase	25.7295	26.3141	26.5396	0.570313	0.855295	1.49969
A0A265DVR1	CE457_14420 KUC_2647	Crp/Fnr family transcriptional regulator	24.2457	24.8288	24.5847	0.790589	1.18437	1.49809
A0A265DTD1	CE457_18715 KUC_3925	Cobyrinic acid a,c-diamide synthase	26.1693	26.7515	26.3596	0.876473	1.31215	1.49708
A0A265E3M4	CE457_02615 KUC_0273	Molecular chaperone DnaJ (Reticulocyte-binding protein 2-like protein a)	26.0276	26.6075	26.3062	0.82441	1.23227	1.49473
A0A265DXS9	CE457_12540	MexE family multidrug efflux RND transporter periplasmic adaptor subunit	27.5235	28.1033	27.131	1.31263	1.96197	1.49469
A0A265DYJ0	CE457_10480 KUC_1184	5-formyltetrahydrofolate cyclo-ligase (EC 6.3.3.2)	24.4759	25.0549	25.1457	0.628611	0.938982	1.49374
A0A265DXG8	CE457_11210 KUC_3784	Stringent starvation protein B	22.2856	22.8624	22.8512	0.675681	1.00782	1.49157
A0A265DY82	ubiA CE457_09915	4-hydroxybenzoate octaprenyltransferase (EC 2.5.1.39) (4-HB polyprenyltransferase)	26.1704	26.7446	26.9885	0.567209	0.84446	1.4888
A0A265DX77	CE457_10705 KUC_3887	DUF1294 domain-containing protein	23.2978	23.8685	23.4319	0.911277	1.35348	1.48526
A0A7U9BZ85	lipA KUC_1959	Lipoyl synthase (EC 2.8.1.8) (Lip-syn) (LS) (Lipoate synthase) (Lipoic acid synthase) (Sulfur insertion protein LipA)	26.8399	27.4095	27.3018	0.72602	1.07749	1.4841
A0A265DZY4	CE457_06945 KUC_3205	Isoaspartyl dipeptidase (EC 3.4.19.-)	27.0742	27.6425	27.7044	0.646091	0.958025	1.4828
A0A265DTY5	CE457_17835	Phospholipase A1 (EC 3.1.1.32) (EC 3.1.1.4) (Phosphatidylcholine 1-acylhydrolase)	27.3865	27.9529	27.4383	0.964752	1.42863	1.48082
A0A265DX72	CE457_10715 KUC_3885	DUF924 domain-containing protein	25.2917	25.858	26.1765	0.541566	0.801907	1.48072
A0A265E144	CE457_05270 KUC_2824	Allantoinase PuuE (Chitin deacetylase 1)	26.2433	26.8069	26.1765	1.04737	1.54795	1.47794
A0A265DTN4	CE457_18235 KUC_2346	HIT-like protein (Histidine triad nucleotide-binding protein)	25.9456	26.5091	26.3479	0.756671	1.11829	1.47791
A0A265DYT8	CE457_07935 KUC_1077	Uncharacterized protein	23.1216	23.6847	23.4282	0.80855	1.19465	1.47752
A0A265E1A6	CE457_06060 KUC_2655	Integrase (Shufflon-specific DNA recombinase)	22.277	22.8392	22.9736	0.617029	0.911077	1.47655
A0A265DZV8	CE457_06575 KUC_3130	P-II family nitrogen regulator	25.5763	26.1383	26.3029	0.604322	0.892158	1.4763
A0A265DXJ9	lptA CE457_11325 KUC_3758	Lipopolysaccharide export system protein LptA	26.8051	27.3667	26.6544	1.1101	1.63836	1.47587
A0A265E2V3	CE457_01050 KUC_0598	Sec translocon accessory complex subunit YajC	30.9044	31.4653	31.3966	0.710956	1.04882	1.47522
A0A265DTT2	CE457_17755	NAD(P)/FAD-dependent oxidoreductase	28.3277	28.8843	28.5405	0.862866	1.26917	1.47088
A0A265E085	cls CE457_07295	Cardiolipin synthase	27.2861	27.842	27.2255	1.04289	1.5331	1.47006
A0A265DZH4	CE457_08920 KUC_0858	DUF2218 domain-containing protein	25.3177	25.8718	25.4536	0.910058	1.33624	1.4683
A0A265E2F5	CE457_00725 KUC_0663	AraC family transcriptional regulator (Transcriptional activator rhrA)	23.1866	23.7395	23.8105	0.648927	0.952012	1.46706
A0A265E1H6	CE457_03225	PLP-dependent aminotransferase family protein	23.6383	24.1912	24.3438	0.613236	0.899634	1.46703
A0A265DXG4	CE457_11225 KUC_3781	Cytochrome b	28.8206	29.373	29.3283	0.703331	1.03148	1.46657
A0A265E023	CE457_07160 KUC_3249	LysR family transcriptional regulator	23.2761	23.8272	23.4322	0.897429	1.31487	1.46515
A0A265DTM7	CE457_18650 KUC_1142	Gamma carbonic anhydrase family protein (Protein yrdA)	26.4391	26.9901	24.6824	3.37916	4.95078	1.46509
A0A7U9GHN6	KUC_0095	Protein XP55	26.3553	26.9051	26.1468	1.15544	1.69143	1.46388
A0A265DV58	rlmF CE457_15870 KUC_3536	Ribosomal RNA large subunit methyltransferase F (EC 2.1.1.181) (23S rRNA mA1618 methyltransferase) (rRNA adenine N-6-methyltransferase)	24.3416	24.8906	24.1469	1.1445	1.67456	1.46315
A0A265DV63	CE457_17205 KUC_3417	Flagellar motor protein MotB (Outer membrane porin F)	32.1986	32.7472	31.9341	1.20118	1.75702	1.46274
A0A265DTZ8	CE457_17710 KUC_2278	DUF4202 domain-containing protein	25.7759	26.3226	24.7847	1.98789	2.90371	1.4607
A0A265DX66	CE457_10680 KUC_3892	Class I SAM-dependent methyltransferase (Menaquinone biosynthesis methyltransferase ubiE)	23.6321	24.1785	NaN	#VALUE!	#VALUE!	1.46043
A0A265E3L1	CE457_02155 KUC_0368	Ferric-pseudobactin BN7/BN8 receptor (TonB-dependent siderophore receptor)	25.7831	26.3286	26.3901	0.656558	0.958247	1.4595
A0A265DV74	CE457_15530 KUC_3468	Hypoxanthine-guanine phosphoribosyltransferase (Hypoxanthine-guanine-xanthine phosphoribosyltransferase)	25.1051	25.6476	25.5179	0.751166	1.09408	1.45651
A0A265DZK4	CE457_06360 KUC_3088	Putative ABC transporter permease protein yurN (Sugar ABC transporter permease)	24.6569	25.1978	25.378	0.606664	0.882626	1.45488
A0A265E2Z0	CE457_01570 KUC_0489	Threonylcarbamoyl-AMP synthase	27.98	28.5187	28.2684	0.818818	1.1895	1.45271
A0A265E128	CE457_05810	Osmotically inducible protein C	29.1741	29.7125	29.3526	0.883636	1.28333	1.45233
A0A265E1Y2	phnW CE457_03810 KUC_1590	2-aminoethylphosphonate--pyruvate transaminase (EC 2.6.1.37) (2-aminoethylphosphonate aminotransferase) (AEP transaminase) (AEPT)	22.5011	23.0371	22.5417	0.972239	1.40975	1.45
A0A265DUV5	CE457_17440 KUC_1979	Nickel/dipeptide/oligopeptide ABC transporter substrate-binding protein (Periplasmic dipeptide transport protein)	28.5783	29.1142	28.2654	1.24214	1.80094	1.44986
A0A265DXQ0	CE457_11740 KUC_3673	DNA-binding protein	25.6553	26.1875	25.4736	1.13418	1.64023	1.44617
A0A265DTA3	CE457_18805 KUC_1803	Aldehyde dehydrogenase PuuC (Gamma-glutamyl-gamma-aminobutyraldehyde dehydrogenase)	23.8613	24.3934	24.0317	0.888571	1.28496	1.44609
A0A265E255	mtnB CE457_02825 KUC_1789	Methylthioribulose-1-phosphate dehydratase (MTRu-1-P dehydratase) (EC 4.2.1.109)	25.2653	25.7961	25.5861	0.800635	1.1567	1.44473
A0A7U9GFC6	KUC_2029	Transposase	24.1381	24.6661	24.2257	0.941074	1.35697	1.44193
A0A265DX26	CE457_12875 KUC_0218	6-carboxy-5,6,7,8-tetrahydropterin synthase (EC 4.1.2.50) (Queuosine biosynthesis protein QueD)	26.9235	27.4511	26.9025	1.01467	1.46266	1.44151
A0A265DTN5	CE457_18360 KUC_2173	Antibiotic biosynthesis monooxygenase	28.1503	28.6764	28.3681	0.859868	1.23827	1.44007
A0A265DY01	ubiK CE457_09540 KUC_1379	Ubiquinone biosynthesis accessory factor UbiK	24.1208	24.647	23.4432	1.59956	2.30346	1.44006
A0A265DWE9	CE457_13135 KUC_2410	Outer membrane lipoprotein Blc	25.1292	25.6532	25.4062	0.825324	1.18678	1.43795
A0A265DVG7	CE457_14460 KUC_2639	D-amino acid dehydrogenase 1 small subunit (FAD-binding oxidoreductase)	23.4291	23.9525	23.6969	0.830562	1.19385	1.4374
A0A265DYE5	CE457_10270 KUC_1226	Chloride channel protein-like protein (Cl-channel voltage-gated family protein)	23.5272	24.0493	24.1742	0.638582	0.917014	1.43602
A0A265E3Q4	CE457_01180 KUC_0569	DUF4194 domain-containing protein	25.4714	25.9929	26.1011	0.646332	0.927744	1.4354
A0A265E0V7	CE457_05575 KUC_2757	NAD-dependent succinate-semialdehyde dehydrogenase (Succinate-semialdehyde dehydrogenase)	27.0844	27.6048	27.8564	0.585597	0.83996	1.43437
A0A265DYP2	flgD CE457_07680 KUC_1129	Basal-body rod modification protein FlgD	26.4383	26.9579	26.0963	1.2675	1.81709	1.4336
A0A265DVD5	CE457_15270 KUC_3016	Toxin VasX N-terminal region domain-containing protein	26.0605	26.579	26.0056	1.03879	1.4881	1.43253
A0A265E4D2	CE457_02495 KUC_0296	Methyl-accepting chemotaxis protein (Methyl-accepting chemotaxis protein III)	28.8835	29.4001	28.5372	1.27135	1.8187	1.43053
A0A265DUL3	arsH CE457_16850 KUC_2183	Arsenical resistance protein ArsH	26.3306	26.847	26.0967	1.17603	1.68214	1.43035
A0A7U9GFH4	KUC_2194	Arsenical-resistance protein	22.5381	23.0543	24.6998	0.223505	0.319651	1.43018
A0A265DU03	CE457_17475 KUC_1972	Diguanylate cyclase (Putative diguanylate cyclase AdrA)	23.8624	24.3775	22.5548	2.47533	3.53746	1.42909
A0A265DTW0	CE457_17785 KUC_2294	Alpha-ketoglutarate-dependent dioxygenase AlkB (Alpha-ketoglutarate-dependent dioxygenase alkB-like protein 3)	24.1839	24.6981	24.4273	0.844732	1.20646	1.42822
A0A265DZ57	cysZ CE457_09885 KUC_1307	Sulfate transporter CysZ	25.3145	25.827	25.5852	0.828887	1.18244	1.42653
A0A7U9GG62	KUC_3141	Uncharacterized protein	24.5833	25.0958	24.4803	1.07405	1.53209	1.42646
A0A265E0W8	doeB CE457_05565 KUC_2760	N-alpha-acetyl diaminobutyric acid deacetylase DoeB	26.3487	26.8604	26.7234	0.771299	1.09964	1.4257
A0A265E1R3	CE457_03475 KUC_1659	FAD-binding oxidoreductase (Gamma-glutamylputrescine oxidoreductase)	26.1048	26.6154	26.8136	0.61181	0.871641	1.42469
A0A7U9GF19	KUC_3281	acylphosphatase (EC 3.6.1.7)	23.6905	24.2006	NaN	#VALUE!	#VALUE!	1.42414
A0A265DW67	recD CE457_13250 KUC_2435	RecBCD enzyme subunit RecD (EC 3.1.11.5) (Exonuclease V subunit RecD) (ExoV subunit RecD) (Helicase/nuclease RecBCD subunit RecD)	27.034	27.5439	27.3735	0.790316	1.12537	1.42395
A0A265DVL3	CE457_14680 KUC_2595	NAD(P)-dependent alcohol dehydrogenase (Zinc-type alcohol dehydrogenase-like protein)	27.7813	28.2907	28.2266	0.734384	1.04543	1.42355
A0A265DVR7	astB CE457_14760 KUC_2579	N-succinylarginine dihydrolase (EC 3.5.3.23)	25.1049	25.612	25.7284	0.649122	0.922506	1.42116
A0A265E0E6	CE457_04550 KUC_2972	Isomerase/hydrolase	28.5975	29.1041	29.2035	0.657026	0.933388	1.42063
A0A265DT96	CE457_18810	LysR family transcriptional regulator	26.1303	26.6364	25.9268	1.15149	1.63544	1.42029
A0A265DYQ1	fliS CE457_07805 KUC_1103	Flagellar secretion chaperone FliS	24.8806	25.3857	25.4462	0.675672	0.958942	1.41924
A0A265E076	CE457_07565 KUC_3333	GNAT family N-acetyltransferase	26.1168	26.6204	26.5472	0.742025	1.05207	1.41783
A0A265DVL7	astD CE457_14755 KUC_2580	N-succinylglutamate 5-semialdehyde dehydrogenase (EC 1.2.1.71) (Succinylglutamic semialdehyde dehydrogenase) (SGSD)	27.7561	28.2586	27.905	0.901922	1.27776	1.41671
A0A265DV39	CE457_15760 KUC_3514	SPOR domain-containing protein	27.8681	28.3705	28.018	0.90136	1.27678	1.41651
A0A265E2P9	CE457_00790	Phosphodiesterase	25.246	25.7465	25.4436	0.872026	1.23358	1.41461
A0A265DYQ9	CE457_07850 KUC_1094	Chemotaxis protein CheW	30.8973	31.3972	31.2971	0.757941	1.07186	1.41417
A0A265E2L7	bioA CE457_00855 KUC_0636	Adenosylmethionine-8-amino-7-oxononanoate aminotransferase (EC 2.6.1.62) (7,8-diamino-pelargonic acid aminotransferase) (DAPA AT) (DAPA aminotransferase) (7,8-diaminononanoate synthase) (DANS) (Diaminopelargonic acid synthase)	25.3077	25.8065	25.788	0.716848	1.01289	1.41298
A0A265DYG1	CE457_10245 KUC_1230	Amino acid ABC transporter permease (Glutamine transport system permease protein glnP)	26.5034	27.0021	27.4196	0.529878	0.748678	1.41292
A0A265DW18	CE457_15520	Phosphoenolpyruvate synthase (PEP synthase) (EC 2.7.9.2) (Pyruvate, water dikinase)	29.0253	29.5228	28.9471	1.05573	1.49041	1.41174
A0A265E0F2	hisF CE457_04475 KUC_2986	Imidazole glycerol phosphate synthase subunit HisF (EC 4.3.2.10) (IGP synthase cyclase subunit) (IGP synthase subunit HisF) (ImGP synthase subunit HisF) (IGPS subunit HisF)	27.048	27.5448	27.1599	0.925374	1.30577	1.41107
A0A265DX10	CE457_12880 KUC_0219	Dehydrogenase	23.8842	24.3805	23.9853	0.932318	1.31511	1.41058
A0A265DXW1	CE457_09210 KUC_1450	TRAP transporter large permease protein	24.801	25.297	25.4752	0.62667	0.883803	1.41032
A0A265E1N0	CE457_03670 KUC_1619	Hemin uptake protein HemP	27.1326	27.6283	27.3576	0.855614	1.20637	1.40995
A0A7U9C104	KUC_2664	Iron-regulated outer membrane virulence protein	24.9352	25.4292	25.6579	0.605965	0.853386	1.40831
A0A265DVC0	CE457_15260	Type IV secretion protein Rhs	26.9663	27.4598	26.7827	1.13573	1.59896	1.40787
A0A265DWH0	CE457_13490 KUC_2485	SAM-dependent methyltransferase	26.7883	27.2817	26.8566	0.953752	1.34266	1.40776
A0A265DVB5	CE457_15755 KUC_3513	Colicin V production protein	25.7179	26.2113	26.5632	0.556592	0.783535	1.40774
A0A265DVY4	CE457_14200	NAD(P)-dependent oxidoreductase	24.9483	25.4393	25.4036	0.729352	1.02505	1.40543
A0A265DWA1	azoR CE457_13095	FMN dependent NADH:quinone oxidoreductase (EC 1.6.5.-) (Azo-dye reductase) (FMN-dependent NADH-azo compound oxidoreductase) (FMN-dependent NADH-azoreductase) (EC 1.7.1.17)	26.2293	26.7188	27.2148	0.505085	0.709104	1.40393
A0A265DYK6	CE457_09650	DUF3426 domain-containing protein	24.591	25.0784	24.5663	1.01723	1.42612	1.40196
A0A265DVY7	CE457_14290 KUC_2032	Precorrin-6A synthase (Precorrin-6A synthase (Deacetylating))	25.347	25.8339	25.9864	0.642012	0.899726	1.40142
A0A7U9C103	KUC_2547	Uncharacterized protein	28.2952	28.7815	28.3146	0.986671	1.38216	1.40083
A0A265DWR2	CE457_12290 KUC_0096	ABC transporter permease (Oligopeptide transport system permease protein AppB)	25.1014	25.5875	24.6861	1.33357	1.86789	1.40067
A0A265E185	CE457_02900 KUC_1774	AraC family transcriptional regulator (HTH-type transcriptional regulator glxA)	20.7326	21.2185	NaN	#VALUE!	#VALUE!	1.40045
A0A265E2Y5	CE457_01660 KUC_0467	Uncharacterized protein	23.3119	23.7965	23.6654	0.782696	1.09516	1.39921
A0A265E1Z9	CE457_04125 KUC_1525	CoA-binding protein	22.1348	22.6191	23.4695	0.396487	0.554619	1.39883
A0A265DXE6	ftsA CE457_11115 KUC_3802	Cell division protein FtsA	28.3145	28.7985	28.63	0.803548	1.12388	1.39864
A0A265DVC2	clpV CE457_15225 KUC_1917	ClpV1 family T6SS ATPase (Protein ClpV1)	25.2843	25.7671	25.6257	0.789273	1.10301	1.3975
A0A265DUQ7	CE457_16750 KUC_2200	Inositol monophosphatase (Inositol-1-monophosphatase)	25.234	25.7162	25.5964	0.777861	1.08653	1.39682
A0A265DTE3	CE457_18565 KUC_1161	Dishevelled C-terminal domain-containing protein	22.6435	23.1244	23.5453	0.53519	0.746937	1.39565
A0A265E1D9	speD CE457_05805 KUC_2707	S-adenosylmethionine decarboxylase proenzyme (AdoMetDC) (SAMDC) (EC 4.1.1.50) [Cleaved into: S-adenosylmethionine decarboxylase beta chain; S-adenosylmethionine decarboxylase alpha chain]	27.4068	27.8872	28.0478	0.641295	0.894656	1.39508
A0A265DVD7	CE457_15370 KUC_2996	Acetolactate synthase small subunit (AHAS) (ALS) (EC 2.2.1.6) (Acetohydroxy-acid synthase small subunit)	29.256	29.7356	29.7673	0.701602	0.978256	1.39432
A0A265E1H1	CE457_03355 KUC_1682	Anion permease (L-tartrate/succinate antiporter)	26.0096	26.4882	24.3399	3.18149	4.43287	1.39333
A0A265E018	CE457_07300 KUC_3278	LysR family transcriptional regulator	28.0202	28.4983	28.1042	0.943406	1.31412	1.39296
A0A265DZN3	betI CE457_06390 KUC_3094	HTH-type transcriptional regulator BetI	25.4441	25.9218	25.5903	0.903601	1.25832	1.39256
A0A265E0H3	selD CE457_04450 KUC_2991	Selenide, water dikinase (EC 2.7.9.3) (Selenium donor protein) (Selenophosphate synthase)	26.6734	27.151	27.153	0.717216	0.99866	1.39241
A0A265E115	CE457_05720 KUC_2726	RidA family protein (RutC family protein yoaB)	27.4333	27.9099	28.1065	0.627128	0.872594	1.39141
A0A265DW91	CE457_13045	AsnC family transcriptional regulator	27.9751	28.4515	28.1113	0.909919	1.26597	1.3913
A0A265DZE1	mnmE trmE CE457_10345 KUC_1211	tRNA modification GTPase MnmE (EC 3.6.-.-)	24.2674	24.7432	24.8867	0.650979	0.905322	1.39071
A0A265E0L6	ccoP CE457_05130 KUC_2852	Cbb3-type cytochrome c oxidase subunit	27.7457	28.219	27.8081	0.957702	1.32957	1.3883
A0A265DTU4	CE457_17815	Carboxylate--amine ligase	27.6321	28.1028	27.8201	0.87787	1.21649	1.38573
A0A265DVN2	CE457_14860 KUC_2559	GGDEF domain-containing protein (Response regulator PleD)	23.73	24.2006	23.8969	0.890781	1.23432	1.38565
A0A265E3W2	CE457_01525 KUC_0498	Cytochrome c-type biogenesis protein	26.7604	27.2296	27.6762	0.530051	0.733762	1.38433
A0A265DWV3	sdhB CE457_12450	succinate dehydrogenase (EC 1.3.5.1)	30.5059	30.9728	30.9739	0.72295	0.999241	1.38217
A0A265E1Y6	CE457_03480 KUC_1658	Aminopeptidase P family protein	24.907	25.3722	25.1513	0.844197	1.16546	1.38056
A0A265E2V9	argA CE457_01600	Amino-acid acetyltransferase (EC 2.3.1.1) (N-acetylglutamate synthase) (AGS) (NAGS)	27.2083	27.6733	26.9639	1.18464	1.63514	1.38028
A0A265E1S0	CE457_03880 KUC_1576	Pantothenate permease (Sodium/pantothenate symporter)	23.5865	24.0513	24.0728	0.713857	0.985208	1.38012
A0A265E1K3	CE457_05225	Phasin family protein	28.9635	29.4271	28.884	1.0566	1.45709	1.37904
A0A265E0C2	CE457_07640 KUC_3348	GNAT family N-acetyltransferase	26.6889	27.1517	25.7856	1.87033	2.5778	1.37826
A0A265E1T7	pxpA CE457_03865	5-oxoprolinase subunit A (5-OPase subunit A) (EC 3.5.2.9) (5-oxoprolinase (ATP-hydrolyzing) subunit A)	25.6601	26.1228	25.7181	0.960578	1.32381	1.37814
A0A265DZ60	CE457_08590 KUC_0925	Universal stress protein (Universal stress protein F)	25.2461	25.7088	25.294	0.967307	1.33306	1.37811
A0A265DT97	CE457_18950 KUC_0006	FlgO domain-containing protein	27.1929	27.655	26.931	1.19906	1.65174	1.37753
A0A265E193	CE457_05975 KUC_2672	ABC transporter permease (Glycine betaine transport system permease protein opuAB)	26.1926	26.6544	26.1304	1.04408	1.43796	1.37726
A0A265E407	CE457_01745	Transcriptional regulator	23.9402	24.4014	24.4052	0.724458	0.997345	1.37668
A0A265E1D2	CE457_02980 KUC_1758	histidine kinase (EC 2.7.13.3)	25.5022	25.9625	25.5113	0.993707	1.36719	1.37585
A0A265E3U1	CE457_02595 KUC_0276	Gamma-glutamyl-gamma-aminobutyrate hydrolase (Glutamine amidotransferase-like protein)	24.8172	25.276	25.3259	0.702846	0.966025	1.37445
A0A265E162	CE457_05385 KUC_2801	C4-dicarboxylic acid transporter DauA (Sulfate transporter ychM)	25.2989	25.7559	24.738	1.47523	2.02498	1.37265
A0A265DY65	CE457_09415 KUC_1408	Protein phosphatase CheZ (EC 3.1.3.-) (Chemotaxis protein CheZ)	27.0735	27.5292	27.1348	0.958401	1.3144	1.37145
A0A265E1I7	CE457_03275	Flotillin	26.1264	26.582	26.3316	0.867423	1.18959	1.37141
A0A265E0I8	hisI CE457_07485 KUC_3317	Phosphoribosyl-AMP cyclohydrolase (PRA-CH) (EC 3.5.4.19)	27.7905	28.2461	27.8642	0.950188	1.30309	1.3714
A0A265DWH2	CE457_13810 KUC_2546	DUF4123 domain-containing protein	23.058	23.5133	NaN	#VALUE!	#VALUE!	1.37102
A0A265E2Z5	CE457_01715 KUC_0461	Restriction endonuclease	23.3705	23.8248	23.3144	1.03969	1.4245	1.37012
A0A265E121	ccoO CE457_05140 KUC_2850	Cytochrome-c oxidase, cbb3-type subunit II	28.5958	29.0488	28.477	1.08578	1.48631	1.36889
A0A265DWJ0	CE457_13750 KUC_2534	Uncharacterized protein	28.8798	29.3326	28.7073	1.12694	1.54246	1.36871
A0A265DY98	CE457_09955 KUC_1292	NAD(P)-dependent oxidoreductase (Protein yeeZ)	27.8106	28.2632	28.1472	0.791906	1.08369	1.36846
A0A265DV43	CE457_17100 KUC_3395	ABC transporter substrate-binding protein (Osmoprotectant uptake system substrate-binding protein osmF)	25.9858	26.4383	25.4318	1.46812	2.00899	1.36841
A0A265E0W5	CE457_05440 KUC_2787	DNA-binding response regulator (Transcriptional regulatory protein BaeR)	26.0146	26.467	26.2957	0.822973	1.12611	1.36834
A0A265DWB8	CE457_14010	LacI family transcriptional regulator	26.0679	26.5202	26.6483	0.668787	0.915041	1.36821
A0A265E0D3	CE457_07555 KUC_3331	Cytochrome B (Putative Ni/Fe-hydrogenase B-type cytochrome subunit)	24.3719	24.8237	24.7805	0.753349	1.03043	1.3678
A0A265E2N9	eutC CE457_00815 KUC_0644	Ethanolamine ammonia-lyase small subunit (EAL small subunit) (EC 4.3.1.7)	22.9309	23.3826	NaN	#VALUE!	#VALUE!	1.36761
A0A265E1L4	CE457_03215 KUC_1710	RNA polymerase sigma factor sigK	24.0478	24.4979	24.4513	0.756005	1.03283	1.36616
A0A265DUA2	CE457_17160 KUC_3408	Nitric oxide synthase	24.6645	25.1117	24.5998	1.04586	1.4259	1.36338
A0A265DW19	CE457_14245 KUC_2041	Aerobic cobaltochelatase subunit CobN (Cobaltochelatase subunit CobN)	24.4934	24.9405	24.1754	1.2466	1.69951	1.36332
A0A265DUB6	CE457_18420	Preprotein translocase subunit YajC	26.6276	27.0734	27.5427	0.530305	0.722316	1.36208
A0A265E352	CE457_01915 KUC_0418	XRE family transcriptional regulator	24.8669	25.3127	25.7479	0.543009	0.739605	1.36205
A0A265DTA6	CE457_18875 KUC_3354	Carboxylate--amine ligase	27.3926	27.8363	27.0749	1.24637	1.69513	1.36005
A0A265E325	CE457_01115 KUC_0584	TRAP transporter large permease protein	23.4593	23.9023	23.4437	1.01087	1.37427	1.35949
A0A265E2I4	pyp CE457_00830 KUC_0641	Photoactive yellow protein (PYP)	29.0729	29.5145	29.0168	1.03968	1.412	1.35812
A0A265E0Y9	mtnN CE457_07215 KUC_3260	5'-methylthioadenosine/S-adenosylhomocysteine nucleosidase (MTA/SAH nucleosidase) (MTAN) (EC 3.2.2.9) (5'-deoxyadenosine nucleosidase) (DOA nucleosidase) (dAdo nucleosidase) (5'-methylthioadenosine nucleosidase) (MTA nucleosidase) (S-adenosylhomocysteine nucleosidase) (AdoHcy nucleosidase) (SAH nucleosidase) (SRH nucleosidase)	28.9319	29.3721	28.9434	0.992058	1.346	1.35678
A0A265DU51	CE457_17530 KUC_1961	DUF493 domain-containing protein (UPF0250 protein)	26.5812	27.0201	27.1685	0.665562	0.902221	1.35558
A0A265DXZ1	CE457_12850 KUC_0212	FkbM family methyltransferase	22.701	23.1392	22.9414	0.846514	1.14694	1.3549
A0A265DY44	CE457_09495 KUC_1392	Host attachment protein	26.7954	27.2334	27.0829	0.819288	1.10995	1.35477
A0A265E129	ectA CE457_07445 KUC_3309	L-2,4-diaminobutyric acid acetyltransferase (DABA acetyltransferase) (EC 2.3.1.178)	27.3899	27.8278	28.0656	0.62605	0.848035	1.35458
A0A265DVB6	CE457_15135 KUC_1899	Peptidyl-prolyl cis-trans isomerase (EC 5.2.1.8)	23.4275	23.8629	24.0427	0.652856	0.88282	1.35224
A0A265DZZ8	CE457_07180 KUC_3253	Glutaredoxin-1 (GrxA family glutaredoxin)	23.9359	24.3707	24.6376	0.614842	0.831117	1.35176
A0A265E0M8	CE457_05205 KUC_2838	Gamma carbonic anhydrase family protein	25.5762	26.0102	25.2859	1.22292	1.65212	1.35097
A0A265DXH1	gmhA CE457_11200 KUC_3786	Phosphoheptose isomerase (EC 5.3.1.28) (Sedoheptulose 7-phosphate isomerase)	26.646	27.0799	27.1904	0.685668	0.926281	1.35092
A0A265DXZ2	CE457_09320 KUC_1428	ABC transporter permease (Putative ABC transporter permease protein)	22.7639	23.1976	NaN	#VALUE!	#VALUE!	1.35075
A0A265E2X1	CE457_00795 KUC_0648	Glucan biosynthesis protein D (Glucans biosynthesis protein G)	27.438	27.8713	27.4551	0.988261	1.33442	1.35027
A0A265DX57	CE457_10630 KUC_3902	ABC transporter permease (Leu/Ile/Val-binding protein-like protein 6)	24.3842	24.8124	23.8789	1.41942	1.90989	1.34554
A0A265E0Q1	CE457_05195 KUC_2840	Glycolate oxidase subunit GlcD	26.0024	26.4305	26.3942	0.762137	1.02544	1.34548
A0A265E0T4	CE457_04645	DUF4136 domain-containing protein	28.9615	29.3888	29.3808	0.747779	1.00558	1.34475
A0A265E3M1	eat CE457_00820	Ethanolamine permease	26.4979	26.9246	24.6172	3.68264	4.94988	1.34411
A0A265DV10	CE457_15465 KUC_3454	Cyclase	25.346	25.772	25.6543	0.807643	1.08501	1.34342
A0A265DWN0	infA CE457_12200 KUC_0077	Translation initiation factor IF-1	29.5275	29.9516	29.7083	0.882205	1.18365	1.3417
A0A265E0I6	CE457_04895 KUC_2900	Acyl-CoA thioesterase 2 (Acyl-CoA thioesterase II)	25.8374	26.2607	25.6654	1.12662	1.51088	1.34108
A0A265DVT4	CE457_14865 KUC_2558	SPFH/Band 7/PHB domain protein	23.7624	24.1846	23.9594	0.872364	1.16889	1.33992
A0A265E089	CE457_06215	LemA family protein	27.2359	27.6577	27.7955	0.678485	0.908911	1.33962
A0A7U9C0E9	KUC_2495	Outer-membrane lipoprotein LolB	27.7592	28.1808	27.9667	0.866036	1.16	1.33944
A0A265DTK0	CE457_18720 KUC_3924	Toxic anion resistance protein	26.7806	27.2015	27.1154	0.792902	1.06156	1.33883
A0A265DWE7	CE457_13685 KUC_2521	Methyl-accepting chemotaxis citrate transducer (Methyl-accepting chemotaxis protein)	27.4598	27.8797	27.6245	0.892132	1.1935	1.33781
A0A265E078	coaE CE457_06880 KUC_3192	Dephospho-CoA kinase (EC 2.7.1.24) (Dephosphocoenzyme A kinase)	26.1654	26.5851	26.3794	0.862149	1.15319	1.33758
A0A7U9C3F8	KUC_2805	histidine kinase (EC 2.7.13.3)	23.8223	24.2404	24.3014	0.717437	0.958598	1.33614
A0A265E4E9	CE457_02605 KUC_0274	Mechanosensitive ion channel family protein	25.0033	25.42	25.9442	0.520902	0.695331	1.33486
A0A265DW90	CE457_13360	DUF3541 domain-containing protein	24.2217	24.6377	23.8445	1.29881	1.73286	1.33418
A0A265DTW1	CE457_17920	Uncharacterized protein	26.7079	27.1232	27.3473	0.641991	0.856105	1.33352
A0A265DX61	CE457_10665 KUC_3895	Acetyl/propionyl/methylcrotonyl-CoA carboxylase subunit alpha	26.1726	26.5873	26.2637	0.938786	1.25146	1.33306
A0A265DWY5	rlmB CE457_13015	23S rRNA (guanosine-2'-O-)-methyltransferase RlmB (EC 2.1.1.185) (23S rRNA (guanosine2251 2'-O)-methyltransferase) (23S rRNA Gm2251 2'-O-methyltransferase)	25.8051	26.2191	25.9896	0.879929	1.17241	1.33239
A0A7U9BYK6	KUC_3859	Biopolymer transport protein exbD2	27.2325	27.646	27.9018	0.628823	0.837541	1.33192
A0A265DV79	CE457_15000 KUC_1871	Transcriptional regulator	29.3053	29.7182	31.0987	0.288493	0.384088	1.33136
A0A265E335	CE457_01170 KUC_0573	Acetylpolyamine aminohydrolase (Histone deacetylase family protein)	23.5403	23.9527	23.4985	1.02937	1.37001	1.33093
A0A265E1R6	CE457_03695 KUC_1613	ABC transporter ATP-binding protein (Hemin import ATP-binding protein HmuV)	26.712	27.1241	27.4966	0.580504	0.772403	1.33057
A0A265DW33	CE457_14345 KUC_2021	Peptidase C39 domain-containing protein	24.9065	25.3171	25.1117	0.867387	1.15297	1.32924
A0A265DWV4	CE457_14315	SIR2-like domain-containing protein	25.7013	26.1111	25.6958	1.00383	1.33357	1.32848
A0A265DZ35	csy2 CE457_08445 KUC_0976	Type I-F CRISPR-associated protein Csy2	23.2552	23.6649	24.7583	0.352796	0.468657	1.32841
A0A265DZU6	CE457_06735 KUC_3163	histidine kinase (EC 2.7.13.3)	28.7574	29.166	28.5904	1.12275	1.49029	1.32736
A0A265DVN4	mmsA CE457_14585 KUC_2614	Methylmalonate-semialdehyde dehydrogenase (CoA acylating)	26.9832	27.3896	27.2132	0.852625	1.13009	1.32542
A0A265DVL8	CE457_14720 KUC_2587	Uncharacterized protein	24.796	25.2013	25.0059	0.864542	1.14504	1.32445
A0A265DVZ1	cobO CE457_14230 KUC_2044	Corrinoid adenosyltransferase (EC 2.5.1.17) (Cob(II)alamin adenosyltransferase) (Cob(II)yrinic acid a,c-diamide adenosyltransferase)	26.7828	27.1865	27.2959	0.700735	0.92699	1.32288
A0A265E0I0	CE457_04660 KUC_2950	Nickel/cobalt efflux system	25.5515	25.9546	26.1259	0.671597	0.888033	1.32227
A0A265E320	CE457_01475 KUC_0508	Oxaloacetate decarboxylase beta chain (EC 7.2.4.2)	28.8981	29.3004	29.585	0.621206	0.82099	1.32161
A0A265E011	CE457_08475 KUC_0949	Uncharacterized protein	23.123	23.5253	23.5512	0.743199	0.982183	1.32156
A0A265E1D0	mtnD CE457_02835 KUC_1787	Acireductone dioxygenase (1,2-dihydroxy-3-keto-5-methylthiopentene dioxygenase) (DHK-MTPene dioxygenase) (Acireductone dioxygenase (Fe(2+)-requiring)) (ARD') (Fe-ARD) (EC 1.13.11.54) (Acireductone dioxygenase (Ni(2+)-requiring)) (ARD) (Ni-ARD) (EC 1.13.11.53)	26.4675	26.8687	26.5238	0.961685	1.27002	1.32062
A0A265DYN6	CE457_07755 KUC_1114	Flagellar protein FliL	30.3085	30.7083	30.6349	0.797517	1.05224	1.31939
A0A265E2C0	CE457_00065 KUC_0799	Aspartate aminotransferase (Cystathionine beta-lyase patB)	27.9287	28.3278	28.3336	0.755291	0.99598	1.31867
A0A265E105	metK CE457_05665	S-adenosylmethionine synthase (AdoMet synthase) (EC 2.5.1.6) (MAT) (Methionine adenosyltransferase)	24.6624	25.0602	25.3338	0.627894	0.827285	1.31756
A0A265DU50	CE457_16910 KUC_3358	Uncharacterized protein	26.5605	26.9581	26.987	0.744102	0.980227	1.31733
A0A7U9GGL6	KUC_0456	Ferrichrysobactin receptor	27.5801	27.9769	27.7465	0.891065	1.17315	1.31657
A0A265DTT6	CE457_17825 KUC_2302	TlyA family rRNA (Cytidine-2'-O)-methyltransferase	25.1614	25.5563	25.6432	0.716063	0.941533	1.31488
A0A265DUZ6	CE457_16110 KUC_3594	Efflux RND transporter periplasmic adaptor subunit	26.5014	26.8961	26.5435	0.971281	1.27687	1.31463
A0A265DZX2	cmk CE457_06845 KUC_3185	Cytidylate kinase (CK) (EC 2.7.4.25) (Cytidine monophosphate kinase) (CMP kinase)	26.0108	26.4043	26.2526	0.845693	1.11084	1.31353
A0A265DX86	pdxJ CE457_10755	Pyridoxine 5'-phosphate synthase (PNP synthase) (EC 2.6.99.2)	27.0685	27.4616	27.1795	0.92592	1.21599	1.31327
A0A265E2F2	menB CE457_03330 KUC_1687	1,4-dihydroxy-2-naphthoyl-CoA synthase (DHNA-CoA synthase) (EC 4.1.3.36)	26.2875	26.6782	25.6997	1.50299	1.97035	1.31095
A0A265DUR4	lgt CE457_16155 KUC_3603	Phosphatidylglycerol--prolipoprotein diacylglyceryl transferase (EC 2.5.1.145)	28.5712	28.9608	28.7768	0.867133	1.13598	1.31004
A0A265DYV1	CE457_08065 KUC_1051	Amino acid ABC transporter substrate-binding protein (Leucine-, isoleucine-, valine-, threonine-, and alanine-binding protein)	26.7193	27.1072	26.9978	0.824492	1.0788	1.30844
A0A7U9BXT9	KUC_3937	Transcriptional regulator AbiEi antitoxin N-terminal domain-containing protein	24.6241	25.0116	25.3117	0.620862	0.812208	1.30819
A0A7U9GGE7	KUC_2634	Rhizobactin receptor	29.5312	29.9187	29.7799	0.841657	1.101	1.30813
A0A265DVF7	CE457_14400 KUC_2650	DUF2326 domain-containing protein	25.8196	26.2067	26.1358	0.803176	1.05043	1.30784
A0A265E2D7	CE457_00210 KUC_0770	HTH-type transcriptional regulator zntR (MerR family transcriptional regulator)	24.2033	24.5901	23.9086	1.22665	1.6038	1.30746
A0A265DZE9	CE457_09105 KUC_0818	YggT family protein	28.7701	29.1562	28.9755	0.867306	1.13341	1.30682
A0A265DUT1	CE457_16175 KUC_3607	Outer membrane pore protein E (Porin)	33.6858	34.0708	33.809	0.91814	1.19894	1.30583
A0A265DXR6	CE457_11735 KUC_3674	DUF2183 domain-containing protein	25.1085	25.4928	25.1452	0.974911	1.27248	1.30523
A0A265E1K7	menA CE457_03375 KUC_1678	1,4-dihydroxy-2-naphthoate octaprenyltransferase (DHNA-octaprenyltransferase) (EC 2.5.1.74)	24.6745	25.0584	24.6742	1.00026	1.30514	1.3048
A0A7U9BYM0	KUC_3889	Anthranilate synthase component 1	29.7955	30.1781	30.0585	0.833322	1.08639	1.30368
A0A265DXX3	CE457_12745 KUC_0191	Glutathione S-transferase	29.3731	29.7544	29.5645	0.875788	1.14068	1.30246
A0A265DYN1	rep CE457_10080 KUC_1265	ATP-dependent DNA helicase Rep (EC 5.6.2.4) (DNA 3'-5' helicase Rep)	24.7949	25.1757	24.6477	1.1074	1.4419	1.30206
A0A265DVQ8	CE457_13875 KUC_2117	Bis(5'-nucleosyl)-tetraphosphatase prpE (Serine/threonine protein phosphatase)	25.747	26.127	25.968	0.857934	1.11647	1.30135
A0A265E249	minE CE457_00110 KUC_0790	Cell division topological specificity factor	28.5447	28.9246	28.2424	1.23311	1.60462	1.30128
A0A7U9C588	KUC_0667	THIF-type NAD/FAD binding fold domain-containing protein	26.7893	27.1688	27.0952	0.808956	1.05238	1.30091
A0A265E044	CE457_07280 KUC_3274	Peroxiredoxin	26.2633	26.6415	26.6197	0.781109	1.01522	1.29972
A0A265DUG3	CE457_16585	Serine/threonine protein phosphatase	26.8241	27.2009	27.0272	0.868685	1.12795	1.29846
A0A265E088	fur CE457_07480 KUC_3316	Ferric uptake regulation protein	25.767	26.1422	25.8549	0.940892	1.22036	1.29702
A0A265E384	CE457_01435 KUC_0515	Aspartokinase (EC 2.7.2.4)	32.0351	32.4095	32.577	0.686822	0.890359	1.29635
A0A265E339	CE457_00030 KUC_0806	Sel1 repeat family protein	23.4868	23.8609	NaN	#VALUE!	#VALUE!	1.29604
A0A265E2G0	CE457_03870	Allophanate hydrolase subunit 1	26.0314	26.4048	26.6675	0.643437	0.833502	1.29539
A0A265DZ29	thiM CE457_08370 KUC_0992	Hydroxyethylthiazole kinase (EC 2.7.1.50) (4-methyl-5-beta-hydroxyethylthiazole kinase) (TH kinase) (Thz kinase)	26.2899	26.663	27.0088	0.607539	0.786878	1.29519
A0A265DWB0	CE457_13155 KUC_2415	Hemerythrin	21.7719	22.1448	20.4269	2.54044	3.28965	1.29492
A0A265DUZ1	CE457_15615 KUC_3485	Riboflavin synthase (Riboflavin synthase alpha chain)	28.2106	28.5824	28.7908	0.668871	0.865508	1.29398
A0A265DTM1	CE457_18185 KUC_2336	Membrane fusion protein (MFP) family protein	28.1612	28.5329	28.4778	0.802981	1.03892	1.29383
A0A265DX31	CE457_12960 KUC_0229	HTH-type transcriptional activator ilvY (Transcriptional regulator IlvY)	26.5379	26.9093	27.5428	0.498302	0.644607	1.29361
A0A265DZL3	CE457_06290 KUC_3074	GGDEF domain-containing protein	24.7668	25.1379	24.9592	0.875134	1.13182	1.29332
A0A7U9C3B9	KUC_1162	Phosphatase yieH	25.7472	26.118	26.4529	0.613184	0.792837	1.29298
A0A265E0A3	CE457_07405 KUC_3300	UDP-glucose 6-dehydrogenase (EC 1.1.1.22)	26.5338	26.9041	26.8035	0.82948	1.07223	1.29265
A0A265E2N4	fmt CE457_00915 KUC_0625	Methionyl-tRNA formyltransferase (EC 2.1.2.9)	27.2005	27.5701	27.6426	0.736076	0.951032	1.29203
A0A265DY81	CE457_09840 KUC_1316	HTH-type transcriptional regulator hexR (MurR/RpiR family transcriptional regulator)	27.0501	27.4194	27.0053	1.03155	1.33249	1.29174
A0A265E096	CE457_04465	DUF416 domain-containing protein	25.3316	25.7004	26.1967	0.549003	0.708896	1.29124
A0A265DY32	CE457_09635 KUC_1360	2-hydroxyacid dehydrogenase (D-lactate dehydrogenase)	25.6238	25.9924	25.3222	1.23253	1.59126	1.29105
A0A265DTT0	CE457_18240	Phosphoribulokinase (EC 2.7.1.19)	26.6991	27.0674	26.7166	0.987939	1.2753	1.29087
A0A265E3F8	CE457_02445 KUC_0306	ABC transporter ATP-binding protein (Subtilin transport ATP-binding protein spaT)	22.1719	22.5396	22.1531	1.0131	1.30719	1.29029
A0A265DTN6	CE457_18330 KUC_2365	DUF393 domain-containing protein	23.4939	23.861	23.6465	0.899627	1.16031	1.28977
A0A265E1L0	CE457_03455 KUC_1663	Aldehyde dehydrogenase PuuC (Gamma-glutamyl-gamma-aminobutyraldehyde dehydrogenase)	25.8956	26.2623	26.1324	0.848625	1.09422	1.28941
A0A7U9GFF4	KUC_2193	Universal stress protein	27.3695	27.7359	27.2317	1.10025	1.41834	1.2891
A0A265E1S6	iolD CE457_03755 KUC_1601	3D-(3,5/4)-trihydroxycyclohexane-1,2-dione acylhydrolase (Decyclizing) (3D-(3,5/4)-trihydroxycyclohexane-1,2-dione hydrolase)	24.2421	24.6076	23.9536	1.22135	1.57356	1.28838
A0A265E028	CE457_07170	Succinyl-CoA--3-ketoacid-CoA transferase	27.8139	28.1782	28.0199	0.866922	1.11592	1.28722
A0A265E400	CE457_01735 KUC_0457	Bcr/CflA family efflux transporter	22.3097	22.6738	21.7169	1.50822	1.94122	1.28709
A0A265E281	CE457_02975 KUC_1759	Chemotaxis protein methyltransferase (Methylase)	25.437	25.7999	26.0801	0.640312	0.823447	1.28601
A0A265DYC7	CE457_10105 KUC_1259	Cystathionine beta-synthase, core	32.0562	32.4181	33.0088	0.516708	0.664028	1.28511
A0A265DZU4	CE457_06915 KUC_3199	Inositol-1-monophosphatase (EC 3.1.3.25)	27.3201	27.6818	27.9924	0.627519	0.806306	1.28491
A0A265DYB3	CE457_09995 KUC_1283	Transcriptional regulator	23.8779	24.239	24.4034	0.694728	0.892294	1.28438
A0A265DTV9	CE457_17910 KUC_2319	Class I poly(R)-hydroxyalkanoic acid synthase (Poly-beta-hydroxybutyrate polymerase)	28.8348	29.1949	28.3099	1.43892	1.84679	1.28346
A0A265DWQ9	CE457_12265 KUC_0091	Glycine zipper 2TM domain-containing protein (Outer membrane lipoprotein slyB)	32.3431	32.7027	32.6718	0.796253	1.02162	1.28303
A0A265E1P4	CE457_03680 KUC_1617	Heme degradation protein (Hemin transport protein hmuS)	30.4362	30.7932	31.053	0.652094	0.835181	1.28077
A0A265E354	CE457_02035 KUC_0393	Peptidase M75, Imelysin	27.6288	27.9857	28.119	0.711924	0.911738	1.28067
A0A7U9C004	KUC_2515	HTH-type transcriptional regulator CzcR	24.1492	24.5057	25.0518	0.534903	0.684866	1.28036
A0A265DY99	phoU CE457_09880 KUC_1308	Phosphate-specific transport system accessory protein PhoU	28.4747	28.8312	28.6405	0.89139	1.14128	1.28033
A0A265E0Y6	CE457_05740	Aldehyde dehydrogenase	26.3385	26.6939	26.6455	0.808316	1.0341	1.27933
A0A265DWZ6	trmA CE457_12160 KUC_0069	tRNA/tmRNA (uracil-C(5))-methyltransferase (EC 2.1.1.35) (tRNA (uracil(54)-C(5))-methyltransferase) (tRNA(m5U54)-methyltransferase) (RUMT) (tmRNA (uracil(341)-C(5))-methyltransferase)	24.4488	24.8022	25.5397	0.469473	0.599803	1.27761
A0A265DYH1	CE457_11350 KUC_3753	RNase adaptor protein RapZ (UPF0042 nucleotide-binding protein)	27.1476	27.5009	27.381	0.85062	1.08662	1.27744
A0A265DTK9	phaR CE457_18255 KUC_2350	Polyhydroxyalkanoate synthesis repressor PhaR	27.2145	27.5677	27.7534	0.688279	0.87921	1.2774
A0A265DY69	CE457_09710 KUC_1345	Universal stress protein	27.8743	28.2272	27.0386	1.78471	2.27927	1.27711
A0A7U9BY12	nrdR KUC_3558	Transcriptional repressor NrdR	26.4086	26.7601	26.6041	0.873258	1.1142	1.27592
A0A265DZR0	CE457_06760 KUC_3168	Carboxysome shell carbonic anhydrase	24.4131	24.7642	25.22	0.571633	0.729126	1.27552
A0A265E1N9	CE457_02965 KUC_1761	Frizzy aggregation protein frzCD (Methyl-accepting chemotaxis protein)	27.5756	27.9264	27.2473	1.25554	1.60122	1.27532
A0A265DVZ3	cobH CE457_14255 KUC_2039	Precorrin-8X methylmutase (EC 5.4.99.61)	28.6296	28.9801	28.8833	0.838739	1.06935	1.27495
A0A265E358	CE457_00135 KUC_0785	1-acyl-sn-glycerol-3-phosphate acyltransferase	25.0334	25.3835	25.4318	0.758699	0.96708	1.27466
A0A265DY54	aroQ CE457_09815	3-dehydroquinate dehydratase (3-dehydroquinase) (EC 4.2.1.10) (Type II DHQase)	29.2262	29.5748	28.4117	1.75869	2.23932	1.27329
A0A265E172	CE457_05435 KUC_2788	DNA-binding response regulator (Transcriptional regulatory protein qseB)	25.225	25.5732	25.0739	1.1104	1.41353	1.27299
A0A265DUW8	CE457_16080 KUC_3587	ABC transporter ATP-binding protein (Putative branched-chain amino acid transport ATP-binding protein LivG)	25.3897	25.7358	25.7188	0.796016	1.01184	1.27113
A0A265DZF1	CE457_08945 KUC_0852	Putative RNA-binding protein (Ribosome assembly protein YhbY)	27.1357	27.4803	27.2629	0.915616	1.16262	1.26977
A0A265DX78	CE457_10730 KUC_3882	GTP diphosphokinase (GTP pyrophosphokinase)	27.454	27.7985	27.7733	0.801482	1.01765	1.26972
A0A265DX63	CE457_10675 KUC_3893	AMP-binding protein (Acyl-CoA synthetase yngI)	26.7058	27.0492	26.9136	0.865844	1.09848	1.26868
A0A265E3A9	CE457_02175 KUC_0363	Ferrichrome-iron receptor (TonB-dependent siderophore receptor)	26.0158	26.3586	26.3692	0.782727	0.992721	1.26828
A0A265E205	CE457_04190 KUC_1512	ADP-ribosylglycohydrolase family protein	24.6984	25.0402	24.8448	0.903491	1.14506	1.26737
A0A265DVR6	CE457_14715	Glutathione peroxidase	26.7354	27.0764	27.0805	0.787274	0.997181	1.26663
A0A265DVE1	mviN murJ CE457_15115 KUC_1894	Probable lipid II flippase MurJ	25.3099	25.6502	25.8066	0.708731	0.897287	1.26605
A0A265E3X5	CE457_02750	Serine protease	28.2755	28.6156	28.6229	0.786003	0.994993	1.26589
A0A265DYD3	CE457_10095 KUC_1261	DNA-binding response regulator (Transcriptional regulatory protein qseB)	26.7904	27.13	27.0885	0.813328	1.02915	1.26536
A0A265DXJ7	CE457_12035 KUC_0051	ABC transporter ATP-binding protein	27.7161	28.0554	28.2805	0.676267	0.855539	1.26509
G9EDF6	CE457_13055 KUC_2385 KUC_2393	SpoVR family protein	25.3908	25.7296	25.8359	0.734544	0.929007	1.26474
A0A265DZU3	CE457_06855 KUC_3187	H-NS histone	31.7334	32.0714	31.8677	0.911114	1.15169	1.26405
A0A265DTR8	CE457_18190 KUC_2337	Toxin RTX-I translocation ATP-binding protein (Type I secretion system permease/ATPase)	26.8881	27.2256	26.7655	1.08871	1.3757	1.26361
A0A265E390	garD CE457_02250 KUC_0345	Galactarate dehydratase (Putative D-galactarate dehydratase)	22.9686	23.3061	23.5442	0.671043	0.847858	1.26349
A0A265DWX4	xylB CE457_14110	Xylulose kinase (Xylulokinase) (EC 2.7.1.17)	25.5726	25.9096	26.1374	0.67605	0.853929	1.26312
A0A7U9BZ49	KUC_3121	histidine kinase (EC 2.7.13.3)	25.5524	25.8892	25.9927	0.737018	0.930776	1.26289
A0A265DWN7	CE457_11915 KUC_0026	dTDP-6-deoxy-3,4-keto-hexulose isomerase	27.6568	27.9935	27.7329	0.948625	1.19792	1.26279
A0A265E1E5	CE457_03090 KUC_1736	LysR family transcriptional regulator	24.9053	25.2414	24.3133	1.50734	1.90281	1.26236
A0A265E021	CE457_06900 KUC_3196	Fimbrial protein (Prepilin-type cleavage/methylation domain-containing protein)	24.4866	24.8221	25.1881	0.614958	0.775917	1.26174
A0A265E357	CE457_02080 KUC_0383	Ferrichrome-iron receptor (TonB-dependent siderophore receptor)	29.277	29.6121	29.4328	0.897623	1.13239	1.26154
A0A265E197	mtnA CE457_02820 KUC_1790	Methylthioribose-1-phosphate isomerase (M1Pi) (MTR-1-P isomerase) (EC 5.3.1.23) (S-methyl-5-thioribose-1-phosphate isomerase)	24.236	24.5709	24.7421	0.704119	0.888069	1.26125
A0A265DT86	CE457_18895 KUC_3349	Phasin domain-containing protein	24.578	24.9117	23.9179	1.58016	1.99142	1.26026
A0A265DZS9	CE457_06870 KUC_3190	DNA replication terminus site-binding protein	22.7859	23.1185	23.1881	0.756684	0.952894	1.2593
A0A265E1A3	CE457_05590	Antibiotic biosynthesis monooxygenase	22.603	22.9345	22.7241	0.919465	1.15697	1.25831
A0A265DTI7	CE457_18180 KUC_2335	Helix-turn-helix transcriptional regulator	29.0595	29.3897	28.8882	1.12606	1.41569	1.25721
A0A265E146	wrbA CE457_07545	NAD(P)H:quinone oxidoreductase type IV	24.7988	25.1274	24.7294	1.04929	1.31774	1.25584
A0A7U9C4Q9	bpt KUC_0076	Aspartate/glutamate leucyltransferase (EC 2.3.2.29)	24.2362	24.5647	23.8093	1.34429	1.68803	1.25571
A0A7U9GEW7	KUC_3139	UPF0716 protein fxsA ()	25.8501	26.1759	26.402	0.682132	0.854971	1.25338
A0A265DVU1	CE457_14590 KUC_2613	Alcohol dehydrogenase (Choline dehydrogenase)	25	25.3255	25.363	0.777559	0.97437	1.25311
A0A265DY23	CE457_09585 KUC_1370	DUF423 domain-containing protein (UPF0382 membrane protein)	24.3871	24.7126	25.2194	0.561653	0.703775	1.25304
A0A265DUI7	CE457_17265 KUC_3429	DUF4124 domain-containing protein	27.5709	27.8964	27.638	0.954566	1.1961	1.25303
A0A265E394	CE457_01515 KUC_0500	C-type cytochrome biogenesis protein CcmF (Cytochrome c-type biosis protein CcmF)	26.4939	26.8192	26.99	0.70904	0.888363	1.25291
A0A7U9C0W6	KUC_3015	Uncharacterized protein	24.977	25.3022	25.0244	0.967679	1.21236	1.25285
A0A265DW26	CE457_13065 KUC_2395	Serine protein kinase PrkA	27.5504	27.8749	27.5508	0.999745	1.25192	1.25224
A0A265DV35	trpA CE457_15775 KUC_3517	Tryptophan synthase alpha chain (EC 4.2.1.20)	28.8261	29.1499	29.2972	0.721418	0.902895	1.25156
A0A265DWM7	pdxB CE457_12125 KUC_0062	Erythronate-4-phosphate dehydrogenase (EC 1.1.1.290)	25.5514	25.8751	26.2471	0.61742	0.772719	1.25153
A0A265E3A3	CE457_00350 KUC_0742	DNA-binding protein (Major cold shock protein CspA)	27.7227	28.0464	28.3035	0.668618	0.836784	1.25151
A0A265E055	CE457_07320 KUC_3282	2-hydroxyacid dehydrogenase (Glycerate dehydrogenase (EC 1.1.1.29))	28.3538	28.674	28.4918	0.908737	1.13458	1.24852
A0A265DW78	CE457_13270 KUC_2439	Cysteine synthase	31.5622	31.8814	31.7806	0.859478	1.07235	1.24767
A0A265E2T0	recA CE457_01420 KUC_0518	Protein RecA (Recombinase A)	30.0379	30.3564	30.3124	0.826746	1.03098	1.24703
A0A265DW01	CE457_15820 KUC_3526	LysR family transcriptional regulator	23.4287	23.7466	22.3753	2.07532	2.58703	1.24657
A0A265E3K3	CE457_00545 KUC_0701	Transcriptional regulator	24.9979	25.315	25.388	0.76306	0.950649	1.24584
A0A265DU30	CE457_17845 KUC_2306	Inner membrane protein yqjE	28.5946	28.9111	28.6529	0.960409	1.19604	1.24534
A0A265E132	CE457_05215 KUC_2836	Beta-etherase (Glutathione S-transferase)	27.745	28.0612	28.0327	0.819222	1.01996	1.24503
A0A265DZ74	CE457_08785 KUC_0884	DUF2835 domain-containing protein	24.2257	24.5417	24.8045	0.669511	0.833493	1.24493
A0A265DXK9	CE457_11285 KUC_3767	STAS domain-containing protein	27.2993	27.6153	27.7286	0.742592	0.924463	1.24491
A0A7U9GEL5	KUC_3610	Putative diguanylate cyclase YegE	25.9339	26.2499	26.1068	0.887065	1.10431	1.24491
A0A265DTE8	lldD CE457_18675 KUC_1137	L-lactate dehydrogenase (EC 1.1.-.-)	28.2329	28.5487	28.9817	0.595114	0.740747	1.24471
A0A265DYR6	motB CE457_07840 KUC_1096	Flagellar motor protein MotB (Motility protein B)	26.9143	27.23	27.1094	0.873541	1.08716	1.24455
A0A265E373	CE457_02130 KUC_0373	ABC transporter ATP-binding protein yojI (Multidrug ABC transporter permease/ATP-binding protein)	27.2352	27.5505	27.6807	0.734313	0.913731	1.24433
A0A265E3C5	CE457_02065 KUC_0387	Inositol-1-monophosphatase (EC 3.1.3.25)	23.5404	23.8554	23.6427	0.931512	1.15882	1.24402
A0A265DZU0	gabD CE457_06660 KUC_3148	NAD-dependent succinate-semialdehyde dehydrogenase (EC 1.2.1.16) (Succinate-semialdehyde dehydrogenase)	28.5473	28.862	28.3727	1.12864	1.40379	1.24379
A0A265DYY6	CE457_07665 KUC_1133	Flagella basal body P-ring formation protein FlgA	26.4217	26.7363	26.7205	0.812923	1.01103	1.2437
A0A265DZG1	map CE457_06195 KUC_3053	Methionine aminopeptidase (MAP) (MetAP) (EC 3.4.11.18) (Peptidase M)	25.6241	25.9383	25.6187	1.00378	1.24805	1.24335
A0A265DW96	CE457_13425 KUC_2471	Aldo/keto reductase (Auxin-induced protein)	22.1337	22.448	21.986	1.10786	1.37745	1.24334
A0A265DTR4	trpD CE457_17725 KUC_2282	Anthranilate phosphoribosyltransferase (EC 2.4.2.18)	28.1129	28.4263	28.714	0.659232	0.819203	1.24266
A0A265E1V8	CE457_03710 KUC_1610	HEAT repeat domain-containing protein	25.1295	25.4428	24.7222	1.32623	1.64787	1.24252
A0A265E0H7	CE457_06280	Group 1 truncated hemoglobin	25.9343	26.2462	26.2106	0.825695	1.02498	1.24136
A0A7U9BZ86	KUC_1925	Uncharacterized protein	25.6663	25.978	25.6611	1.00362	1.24566	1.24116
A0A265DXC3	CE457_11005 KUC_3825	HAD family hydrolase (Phosphoglycolate phosphatase)	26.0029	26.3138	25.917	1.06138	1.31666	1.24051
A0A265E215	argE CE457_04245 KUC_1501	Acetylornithine deacetylase	27.2224	27.5326	27.8231	0.659437	0.817612	1.23986
A0A265DU09	CE457_17740 KUC_2285	NADH-quinone oxidoreductase subunit F (NADH-quinone oxidoreductase subunit F 2)	25.0749	25.3849	24.8541	1.16536	1.44472	1.23971
A0A265E1R8	CE457_03830 KUC_1586	GntR family transcriptional regulator (Transcriptional regulator of 2-aminoethylphosphonate degradation operon)	24.7723	25.082	25.6925	0.528446	0.654993	1.23947
A0A265E1Y9	CE457_03860 KUC_1580	C4-dicarboxylate ABC transporter substrate-binding protein	26.3002	26.6092	26.0223	1.21246	1.50204	1.23884
A0A265E337	CE457_01560 KUC_0491	Protein yciI	25.0858	25.3944	24.7407	1.2702	1.57314	1.2385
A0A7U9BY68	KUC_3782	Cytochrome c1	25.649	25.9562	26.1537	0.704808	0.872049	1.23729
A0A7U9C3K9	KUC_2869	Protein sprT	23.2931	23.5998	23.1212	1.12653	1.39342	1.23691
A0A265DTZ4	CE457_17415 KUC_1984	LysR family transcriptional regulator	28.5941	28.9008	28.6361	0.971308	1.20137	1.23686
A0A265DX97	rpoE CE457_10805 KUC_3867	RNA polymerase sigma factor RpoE (RNA polymerase sigma-H factor)	26.7893	27.096	27.4843	0.617704	0.764007	1.23685
A0A7U9C5B8	KUC_1615	Hemin transport system permease protein hmuU	24.7085	25.0144	26.0247	0.401567	0.49644	1.23626
A0A265DYM2	pyrB CE457_10565 KUC_1168	aspartate carbamoyltransferase (EC 2.1.3.2) (Aspartate transcarbamylase)	29.1299	29.4352	29.3927	0.833449	1.02992	1.23574
A0A265DUH5	clpP CE457_17145 KUC_3405	ATP-dependent Clp protease proteolytic subunit (EC 3.4.21.92) (Endopeptidase Clp)	30.1261	30.4296	30.5685	0.735917	0.908247	1.23417
A0A7U9C5A2	moaA KUC_1739	GTP 3',8-cyclase (EC 4.1.99.22) (Molybdenum cofactor biosynthesis protein A)	25.6889	25.9916	26.0361	0.786106	0.969582	1.2334
A0A265E259	CE457_04250	FadR family transcriptional regulator	24.6149	24.9172	24.5821	1.02297	1.26147	1.23314
A0A265DVI9	CE457_14580 KUC_2615	HTH-type transcriptional regulator ilvR (LysR family transcriptional regulator)	24.7252	25.027	24.9598	0.849907	1.04768	1.2327
A0A7U9GEP8	KUC_3731	Uncharacterized protein	27.8497	28.1503	27.6766	1.12744	1.38866	1.23169
A0A265E1F3	CE457_02935 KUC_1767	DUF2170 domain-containing protein	27.1855	27.4859	27.4991	0.804586	0.990881	1.23154
A0A265E1F7	CE457_03260 KUC_1701	Ferrioxamine receptor (TonB-dependent siderophore receptor)	26.9317	27.2319	27.1522	0.858263	1.05679	1.23131
A0A265E2E7	rsmD CE457_00260	Ribosomal RNA small subunit methyltransferase D (EC 2.1.1.171)	25.0065	25.3065	26.1202	0.462086	0.568926	1.23121
A0A265DW41	CE457_14970 KUC_1865	Transport permease protein	24.7846	25.0846	NaN	#VALUE!	#VALUE!	1.23117
A0A265DUT5	CE457_16325 KUC_3643	ABC transporter permease	24.4521	24.7519	24.6217	0.889095	1.09444	1.23096
A0A265DTK2	CE457_18520 KUC_2140	ATP-dependent zinc protease (Ribosomal protein S6 modification protein)	25.9263	26.2256	26.2838	0.780487	0.96044	1.23056
A0A7U9C0Q0	KUC_2543	AsmA-like C-terminal domain-containing protein	27.0824	27.3812	27.025	1.04064	1.2801	1.2301
A0A265E1S7	CE457_03560 KUC_1642	Aldehyde dehydrogenase family protein (Putative aldehyde dehydrogenase ycbD)	23.6461	23.9443	23.9288	0.822093	1.01083	1.22959
A0A265DXB3	CE457_10840 KUC_3860	Protein TonB	26.9246	27.2225	27.7425	0.567243	0.697364	1.22939
A0A265DX01	CE457_12740 KUC_0190	YaeQ family protein	26.9247	27.2224	27.3003	0.770753	0.947422	1.22922
A0A7U9GGD2	KUC_0870	UPF0083 protein	25.6821	25.9775	26.171	0.712582	0.874496	1.22722
A0A265DY28	CE457_10610 KUC_3906	Enoyl-CoA hydratase/isomerase family protein	26.7304	27.0257	26.5712	1.11663	1.37026	1.22714
A0A265DYT0	CE457_07885 KUC_1087	Protein phosphatase CheZ (EC 3.1.3.-) (Chemotaxis protein CheZ)	27.7195	28.0146	27.3815	1.26394	1.55081	1.22697
A0A265DU35	CE457_17915 KUC_2320	Phasin family protein	30.0632	30.3567	29.6915	1.29384	1.58576	1.22562
A0A265DZP9	CE457_06650 KUC_3146	Uncharacterized protein	24.1736	24.4671	24.3281	0.898438	1.10114	1.22561
A0A265DU34	CE457_17570 KUC_1953	Murein L,D-transpeptidase	24.1531	24.4466	23.8682	1.21839	1.49321	1.22556
A0A265DXH4	CE457_10700 KUC_3888	Anthranilate synthase component II (Type 1 glutamine amidotransferase (EC 4.1.3.27))	27.499	27.7917	28.1059	0.656605	0.804278	1.2249
A0A265DVA4	CE457_15105 KUC_1892	GGDEF domain-containing protein (Response regulator PleD)	26.2633	26.5552	26.4483	0.879671	1.07693	1.22424
A0A265E1C8	CE457_04655 KUC_2951	DUF1007 domain-containing protein	24.6179	24.9097	25.199	0.668458	0.818288	1.22414
A0A265DXH8	lptB CE457_11330 KUC_3757	Lipopolysaccharide export system ATP-binding protein LptB	27.3416	27.6331	27.3397	1.0013	1.22555	1.22397
A0A265E2K7	opgH CE457_00800 KUC_0647	Glucans biosynthesis glucosyltransferase H (EC 2.4.1.-)	25.3815	25.673	25.5395	0.896232	1.09694	1.22395
A0A265DXI7	mlaD CE457_11295 KUC_3765	ABC transporter-binding protein (Outer membrane lipid asymmetry maintenance protein MlaD)	29.9532	30.2443	30.4838	0.692308	0.847087	1.22357
A0A265DW70	CE457_13220	RES protein	25.7538	26.0449	25.9818	0.853823	1.04468	1.22353
A0A265DU95	CE457_18660 KUC_1140	C4-dicarboxylate transport transcriptional regulatory protein dctD (Sigma-54-dependent Fis family transcriptional regulator)	25.7839	26.0745	25.5709	1.15912	1.41775	1.22313
A0A265E0S8	CE457_05275 KUC_2823	(S)-ureidoglycine aminohydrolase	26.5136	26.8032	27.0068	0.710471	0.868372	1.22225
A0A265DZE5	CE457_08765 KUC_0888	Glycoside hydrolase	24.4458	24.7352	24.7708	0.798296	0.975616	1.22212
A0A265E192	CE457_05535 KUC_2767	Semialdehyde dehydrogenase	23.9621	24.2514	24.1672	0.867456	1.06009	1.22207
A0A265DZD7	proC CE457_09110 KUC_0817	Pyrroline-5-carboxylate reductase (P5C reductase) (P5CR) (EC 1.5.1.2) (PCA reductase)	27.7225	28.0117	27.6501	1.05147	1.28486	1.22197
A0A265E3F2	nfi CE457_02580 KUC_0279	Endonuclease V (EC 3.1.21.7) (Deoxyinosine 3'endonuclease) (Deoxyribonuclease V) (DNase V)	25.3139	25.6029	25.9401	0.647893	0.791622	1.22184
A0A265DTU0	CE457_18295 KUC_2358	Na(+)/H(+) antiporter subunit E (Na+/H+ antiporter subunit E)	24.301	24.5893	25.5043	0.434268	0.53035	1.22125
A0A265DYC8	gmk CE457_09975 KUC_1288	Guanylate kinase (EC 2.7.4.8) (GMP kinase)	27.5498	27.8381	27.8449	0.815032	0.995312	1.22119
A0A265DYG6	CE457_09765 KUC_1333	DUF484 domain-containing protein	25.6943	25.9811	25.9503	0.837418	1.02162	1.21997
A0A265E3H0	cyoB CE457_02675 KUC_0260	Cytochrome bo(3) ubiquinol oxidase subunit 1 (EC 7.1.1.3) (Cytochrome o ubiquinol oxidase subunit 1) (Oxidase bo(3) subunit 1) (Ubiquinol oxidase polypeptide I) (Ubiquinol oxidase subunit 1)	29.7808	30.0673	29.8645	0.943652	1.1509	1.21962
A0A7U9C7P0	KUC_1921	Type VI secretion protein IcmF	25.9824	26.2685	26.2023	0.858621	1.04694	1.21932
A0A265E370	CE457_02000 KUC_0400	HTH-type transcriptional regulator dgdR (Transcriptional regulator)	23.2022	23.488	23.2697	0.954306	1.16335	1.21906
A0A265E1U8	CE457_03685 KUC_1616	Hemin ABC transporter substrate-binding protein (Hemin-binding periplasmic protein hmuT)	25.6208	25.9065	26.6769	0.480902	0.586243	1.21905
A0A265DWC3	CE457_13350 KUC_2455	Acetyltransferase (GNAT family N-acetyltransferase)	20.1293	20.4139	NaN	#VALUE!	#VALUE!	1.21807
A0A265E0R8	CE457_05220	Thiol:disulfide oxidoreductase	25.6178	25.9001	25.4517	1.12203	1.36454	1.21614
A0A265E367	CE457_01335 KUC_0536	Permease	26.626	26.9082	26.7803	0.898577	1.09266	1.21599
A0A265DX75	CE457_12810	Bleomycin resistance protein	23.0531	23.3348	23.8463	0.577058	0.701499	1.21565
A0A265DYX1	fliA CE457_07915 KUC_1081	RNA polymerase sigma factor FliA (RNA polymerase sigma factor for flagellar operon) (Sigma F) (Sigma-28)	25.4859	25.7675	25.8538	0.774876	0.941906	1.21556
A0A265DVT3	pfkB CE457_13980 KUC_2095	Phosphofructokinase	24.5623	24.8432	23.5395	2.03182	2.46855	1.21494
A0A265E141	CE457_05725 KUC_2725	HTH-type transcriptional regulator hexR (Transcriptional regulator HexR)	27.3876	27.6668	27.5635	0.885204	1.07421	1.21352
A0A7U9GF63	fumC KUC_3493	Fumarate hydratase class II (Fumarase C) (EC 4.2.1.2) (Aerobic fumarase) (Iron-independent fumarase)	26.3466	26.6256	26.6587	0.805503	0.977345	1.21334
A0A265E459	rpmE2 CE457_02055 KUC_0389	Large ribosomal subunit protein bL31B	24.9242	25.2028	26.4231	0.353812	0.429206	1.21309
A0A265DXL7	CE457_11475 KUC_3728	UPF0234 protein CE457_11475	28.5005	28.779	28.579	0.947056	1.14871	1.21292
A0A265E316	CE457_01730 KUC_0458	PhzF family phenazine biosynthesis protein	26.5078	26.7862	26.6	0.938054	1.13773	1.21286
A0A265DXD3	CE457_11055	DUF2062 domain-containing protein	22.7917	23.0687	23.1472	0.781577	0.94706	1.21173
A0A265E0T7	CE457_05470 KUC_2780	Alpha/beta hydrolase (Haloacetate dehalogenase H-1)	25.1738	25.4507	24.3702	1.74545	2.11473	1.21157
A0A265E0R1	CE457_04950 KUC_2889	quinolinate synthase (EC 2.5.1.72)	25.8748	26.1515	24.7171	2.231	2.70272	1.21144
A0A265DY83	CE457_09800 KUC_1326	Uroporphyrinogen-III synthase (EC 4.2.1.75)	25.1742	25.4499	25.6072	0.740717	0.896681	1.21056
A0A265E143	CE457_06040	ABC transporter ATP-binding protein	27.4007	27.6762	28.0136	0.65391	0.79149	1.2104
A0A265DVI4	CE457_15070	Glycosyltransferase family 2 protein	25.6588	25.9338	26.3051	0.638899	0.773059	1.20999
A0A265E349	xseA CE457_01640 KUC_0472	Exodeoxyribonuclease 7 large subunit (EC 3.1.11.6) (Exodeoxyribonuclease VII large subunit) (Exonuclease VII large subunit)	23.7344	24.0093	24.2059	0.721204	0.872617	1.20995
A0A265E3L4	CE457_00960 KUC_0616	DUF1439 domain-containing protein	25.4241	25.699	25.6924	0.830278	1.00459	1.20995
A0A265E3G8	CE457_02500 KUC_0295	L-azetidine-2-carboxylic acid acetyltransferase (N-acetyltransferase)	25.931	26.2055	26.3944	0.725255	0.877247	1.20957
A0A265DUK9	ihfB himD CE457_16450 KUC_2261	Integration host factor subunit beta (IHF-beta)	27.7446	28.019	27.608	1.09933	1.32962	1.20948
A0A265DZC5	CE457_08905 KUC_0861	ABC transporter ATP-binding protein (Iron(3+)-hydroxamate import ATP-binding protein FhuC)	27.0407	27.315	27.6684	0.647197	0.782721	1.2094
A0A265DYN0	CE457_11655 KUC_3691	Na(+)/H(+) antiporter subunit E1 (Na+/H+ antiporter subunit E)	23.9963	24.2704	24.4824	0.713938	0.863346	1.20927
A0A265E0Y7	CE457_05745 KUC_2721	N-acetyltransferase	24.3344	24.6082	24.8374	0.705617	0.853126	1.20905
A0A265DUP4	CE457_16045 KUC_3579	HTH-type transcriptional regulator dgdR (LysR family transcriptional regulator)	24.6854	24.9585	25.4453	0.59054	0.713639	1.20845
A0A265DV62	CE457_15570	Molybdopterin synthase catalytic subunit (EC 2.8.1.12) (MPT synthase subunit 2) (Molybdenum cofactor biosynthesis protein E) (Molybdopterin-converting factor large subunit) (Molybdopterin-converting factor subunit 2)	26.8964	27.1686	27.33	0.740443	0.894197	1.20765
A0A265DXI8	murA CE457_11275 KUC_3769	UDP-N-acetylglucosamine 1-carboxyvinyltransferase (EC 2.5.1.7) (Enoylpyruvate transferase) (UDP-N-acetylglucosamine enolpyruvyl transferase) (EPT)	29.2155	29.4859	29.6918	0.718835	0.867028	1.20616
A0A265DYY0	motA CE457_07835 KUC_1097	Flagellar motor stator protein MotA (Motility protein A)	27.6109	27.8812	27.9268	0.80337	0.968881	1.20602
A0A265DUD8	pgsA CE457_16485 KUC_2255	CDP-diacylglycerol--glycerol-3-phosphate 3-phosphatidyltransferase	25.5285	25.7951	25.5903	0.958055	1.15252	1.20298
A0A265E138	CE457_07495 KUC_3319	Fe-S cluster assembly protein SufE	26.7362	27.0023	26.6984	1.02654	1.23443	1.20252
A0A265DU74	CE457_17450 KUC_1977	Glutaredoxin	27.7732	28.0392	28.234	0.726576	0.873709	1.2025
A0A265DXT1	CE457_09165 KUC_1458	ApeA N-terminal domain-containing protein	25.8398	26.1057	26.2859	0.734058	0.882601	1.20236
A0A265DU36	sthA CE457_17630 KUC_1941	Soluble pyridine nucleotide transhydrogenase (STH) (EC 1.6.1.1) (NAD(P)(+) transhydrogenase [B-specific])	27.0037	27.2682	27.1619	0.896111	1.07645	1.20125
A0A265E1X1	CE457_05715 KUC_2727	Leucine-responsive regulatory protein (Lrp/AsnC family transcriptional regulator)	26.8838	27.1482	27.1488	0.83219	0.999597	1.20116
A0A265DU05	CE457_17405 KUC_1986	Outer membrane protein W	28.0462	28.3104	27.5377	1.42255	1.70843	1.20096
A0A265DZF7	CE457_10455 KUC_1190	3-deoxy-D-manno-octulosonic acid transferase (Kdo transferase) (EC 2.4.99.12) (Lipid IV(A) 3-deoxy-D-manno-octulosonic acid transferase)	23.4758	23.74	23.6735	0.871963	1.04716	1.20093
A0A265DU78	proA CE457_17485 KUC_1970	Gamma-glutamyl phosphate reductase (GPR) (EC 1.2.1.41) (Glutamate-5-semialdehyde dehydrogenase) (Glutamyl-gamma-semialdehyde dehydrogenase) (GSA dehydrogenase)	27.4622	27.7253	27.6208	0.895876	1.07515	1.20011
A0A265E1V0	CE457_03855 KUC_1581	TRAP transporter small permease protein	25.059	25.3218	24.2616	1.73788	2.08512	1.19981
A0A265DZV9	nth CE457_06765 KUC_3169	Endonuclease III (EC 4.2.99.18) (DNA-(apurinic or apyrimidinic site) lyase)	25.7886	26.0513	25.9535	0.891982	1.07018	1.19977
A0A265DXE7	CE457_10905	Electron transfer flavoprotein subunit alpha	29.1122	29.3733	29.1941	0.944773	1.13225	1.19844
A0A265E171	CE457_02845 KUC_1785	GGDEF domain-containing protein (Phytochrome-like protein cph2)	24.3331	24.5929	24.6723	0.790471	0.946477	1.19736
A0A265DXQ9	greB CE457_11790 KUC_3662	Transcription elongation factor GreB (Transcript cleavage factor GreB)	26.4264	26.6857	26.6959	0.829592	0.992916	1.19687
A0A7U9GGX2	KUC_0149	Efflux pump membrane transporter	28.1586	28.4178	27.8909	1.20387	1.44084	1.19684
A0A265E0K1	tatB CE457_04825 KUC_2914	Sec-independent protein translocase protein TatB	27.3839	27.6424	27.4078	0.983545	1.17657	1.19626
A0A265E0N1	CE457_05065 KUC_2865	Uncharacterized protein	25.959	26.2171	26.9196	0.513865	0.614519	1.19588
A0A265DZZ3	CE457_07000	nitric oxide dioxygenase (EC 1.14.12.17)	25.4935	25.7504	25.801	0.808016	0.965517	1.19492
A0A265DVC4	leuD CE457_15810 KUC_3524	3-isopropylmalate dehydratase small subunit (EC 4.2.1.33) (Alpha-IPM isomerase) (IPMI) (Isopropylmalate isomerase)	26.8746	27.1314	27.2324	0.780315	0.932395	1.1949
A0A265DXY7	CE457_09355 KUC_1420	Mechanosensitive channel protein	27.0388	27.2957	27.5025	0.725149	0.866467	1.19488
A0A265E184	CE457_05950 KUC_2677	Cyclic nucleotide-binding protein	26.5029	26.7598	26.8495	0.786463	0.939713	1.19486
A0A265DVQ5	CE457_14560 KUC_2619	DUF533 domain-containing protein (Inner membrane protein yebE)	27.6919	27.9484	27.5387	1.11207	1.32846	1.19459
A0A265DVW9	arcC CE457_14765 KUC_2578	Carbamate kinase	25.324	25.5804	24.6046	1.64653	1.9668	1.19451
A0A265E338	CE457_01920 KUC_0417	Glycine cleavage system transcriptional activator (LysR family transcriptional regulator)	24.5917	24.8478	25.0054	0.750684	0.896527	1.19428
A0A265DX90	CE457_10830 KUC_3862	Exodeoxyribonuclease III	26.0047	26.2595	26.2103	0.867133	1.03467	1.19321
A0A265E0K7	CE457_04665 KUC_2949	HIT domain-containing protein	26.0683	26.323	26.343	0.826641	0.986243	1.19307
A0A265DU00	trxA CE457_17690 KUC_2275	Thioredoxin	28.5699	28.8241	28.7957	0.855145	1.01985	1.19261
A0A265DV33	CE457_17050 KUC_3385	ABC transporter ATP-binding protein (Putative ribonucleotide transport ATP-binding protein mkl)	23.151	23.4051	23.2792	0.91498	1.09116	1.19255
A0A7U9C212	KUC_3369	NAD(+) diphosphatase (EC 3.6.1.22)	26.9409	27.1941	27.1458	0.867601	1.03408	1.19188
A0A265E0Y5	CE457_05735 KUC_2723	histidine kinase (EC 2.7.13.3)	25.3489	25.6005	25.5867	0.847998	1.00958	1.19055
A0A7U9C2S3	KUC_1084	Flagellar biosynthesis protein FlhF (Flagella-associated GTP-binding protein)	26.7387	26.9902	27.1255	0.764786	0.910463	1.19048
A0A265DV19	CE457_15525	Putative phosphoenolpyruvate synthase regulatory protein (PEP synthase regulatory protein) (PSRP) (EC 2.7.11.33) (EC 2.7.4.28) (Pyruvate, water dikinase regulatory protein)	25.8381	26.0896	26.0183	0.882573	1.05066	1.19045
A0A265E1V2	CE457_03270 KUC_1699	DNA repair protein	26.0657	26.3161	25.8627	1.15105	1.36923	1.18955
A0A265DXQ1	ddl CE457_11125 KUC_3800	D-alanine--D-alanine ligase (EC 6.3.2.4) (D-Ala-D-Ala ligase) (D-alanylalanine synthetase)	27.9248	28.1728	28.7708	0.55632	0.660684	1.1876
A0A265DXD2	tmk CE457_10945 KUC_3837	Thymidylate kinase (EC 2.7.4.9) (dTMP kinase)	26.0643	26.3119	26.3134	0.841404	0.998909	1.18719
A0A265DUD3	CE457_16955 KUC_3366	ArsR family transcriptional regulator (Transcriptional activator hlyU)	28.4901	28.7375	28.2299	1.19768	1.42173	1.18707
A0A265DTG3	CE457_18955 KUC_0005	DUF4823 domain-containing protein	25.9308	26.1778	25.3377	1.50849	1.79016	1.18672
A0A265DUA8	rplT CE457_17185 KUC_3413	Large ribosomal subunit protein bL20	30.5426	30.7874	29.0753	2.76501	3.27646	1.18497
A0A7U9C3T2	KUC_1655	Protein CrtK	25.1925	25.4365	24.7489	1.35992	1.61061	1.18434
A0A265DVL4	CE457_15235 KUC_1919	Type VI secretion system-associated protein	23.1269	23.3708	23.1438	0.988326	1.1704	1.18422
A0A265E3A0	CE457_02185 KUC_0361	Putative RNA polymerase sigma factor fecI (RNA polymerase subunit sigma)	21.8144	22.0576	NaN	#VALUE!	#VALUE!	1.18356
A0A265DV32	CE457_15440	Uncharacterized protein	26.7358	26.9788	27.47	0.601151	0.711419	1.18343
A0A265DXP6	leuA CE457_11630 KUC_3696	2-isopropylmalate synthase (EC 2.3.3.13) (Alpha-IPM synthase) (Alpha-isopropylmalate synthase)	27.3763	27.619	27.6601	0.821397	0.971899	1.18323
A0A265E0Q6	CE457_06730 KUC_3162	Signal transduction protein	24.6199	24.8625	24.9042	0.821136	0.971559	1.18319
A0A265DT67	CE457_18995 KUC_3026	Uncharacterized protein	22.8158	23.058	23.6191	0.573028	0.677801	1.18284
A0A265DYI8	CE457_10490	Cell division protein ZapA (Z ring-associated protein ZapA)	25.8215	26.0631	24.986	1.78447	2.10978	1.1823
A0A7U9C2D5	prpB KUC_2270	2-methylisocitrate lyase (2-MIC) (MICL) (EC 4.1.3.30) ((2R,3S)-2-methylisocitrate lyase)	27.2017	27.4432	27.0604	1.10289	1.3038	1.18217
A0A265DZI2	CE457_06315 KUC_3079	Glycerophosphoryl diester phosphodiesterase	25.9046	26.1453	25.9478	0.970505	1.14674	1.18159
A0A265E0Z2	CE457_05455	Efflux transporter periplasmic adaptor subunit	22.0725	22.3129	22.4438	0.77309	0.913303	1.18137
A0A265DWL8	prmC CE457_13520 KUC_2491	Release factor glutamine methyltransferase (RF MTase) (EC 2.1.1.297) (N5-glutamine methyltransferase PrmC) (Protein-(glutamine-N5) MTase PrmC) (Protein-glutamine N-methyltransferase PrmC)	24.2151	24.4548	24.6907	0.719165	0.849113	1.18069
A0A265E2A6	CE457_00245 KUC_0763	Uncharacterized protein	23.6504	23.8891	24.2455	0.661991	0.781096	1.17992
A0A265E065	CE457_07175 KUC_3252	2-oxoadipate dioxygenase/decarboxylase (EC 1.13.11.93) (2-hydroxyglutarate synthase)	24.8877	25.1263	24.9617	0.949964	1.12085	1.17989
A0A265DTD3	CE457_18625 KUC_1148	C4-dicarboxylate ABC transporter permease (TRAP transporter large permease protein)	25.3177	25.5559	25.7845	0.723563	0.853486	1.17956
A0A265E175	CE457_06025 KUC_2662	ABC transporter substrate-binding protein (Putative siderophore-binding lipoprotein yfiY)	28.1334	28.3716	29.0501	0.529721	0.624802	1.17949
A0A265DWC7	pth CE457_13565 KUC_2499	Peptidyl-tRNA hydrolase (PTH) (EC 3.1.1.29)	26.2455	26.4834	26.8179	0.672519	0.793094	1.17929
A0A265E2D0	ubiD CE457_00495	3-octaprenyl-4-hydroxybenzoate carboxy-lyase (EC 4.1.1.98) (Polyprenyl p-hydroxybenzoate decarboxylase)	27.1723	27.4082	27.2869	0.923602	1.08769	1.17767
A0A265DYL1	CE457_11555 KUC_3711	Sulfurtransferase	28.1706	28.4062	28.2291	0.960304	1.13063	1.17737
A0A265E242	CE457_00050 KUC_0802	Uncharacterized protein	24.4183	24.6537	25.3235	0.53396	0.628555	1.17716
A0A265DZI0	CE457_06235 KUC_3062	Glycine cleavage system transcriptional activator (LysR family transcriptional regulator)	24.0464	24.2811	24.3328	0.819924	0.964788	1.17668
A0A265DUI1	pstC CE457_16610 KUC_2229	Phosphate transport system permease protein	21.509	21.7428	23.0177	0.351416	0.413249	1.17595
A0A265DUG5	CE457_17090 KUC_3393	ABC transporter (Osmoprotectant uptake system ATP-binding protein yehX)	25.0599	25.2937	25.1856	0.916562	1.0778	1.17592
A0A265DV28	trpF CE457_15785 KUC_3519	N-(5'-phosphoribosyl)anthranilate isomerase (PRAI) (EC 5.3.1.24)	26.722	26.9557	26.4079	1.24319	1.46186	1.1759
A0A265E100	alr CE457_05795 KUC_2710	Alanine racemase (EC 5.1.1.1)	25.9631	26.1967	26.2193	0.837284	0.984511	1.17584
A0A265E4H9	CE457_02765	Antitoxin	22.6994	22.9331	22.9967	0.813807	0.956902	1.17583
A0A265E1N3	uraD CE457_05230 KUC_2832	2-oxo-4-hydroxy-4-carboxy-5-ureidoimidazoline decarboxylase (EC 4.1.1.97)	25.2956	25.5288	25.2391	1.03995	1.22241	1.17546
A0A265DXG1	ftsZ CE457_11110 KUC_3803	Cell division protein FtsZ	29.2605	29.4931	29.2979	0.974454	1.14488	1.1749
A0A265DZ23	CE457_08050 KUC_1054	Redoxin (Thiol-disulfide oxidoreductase resA)	25.7054	25.9369	26.2772	0.672795	0.789893	1.17405
A0A265DTS0	serS CE457_17705 KUC_2277	Serine--tRNA ligase (EC 6.1.1.11) (Seryl-tRNA synthetase) (SerRS) (Seryl-tRNA(Ser/Sec) synthetase)	28.2288	28.4593	28.475	0.843125	0.989172	1.17322
A0A265E025	CE457_07150 KUC_3247	Lipoprotein nlpD/lppB-like protein (Peptidase M23)	26.5892	26.8185	26.5772	1.00839	1.18208	1.17225
A0A265DWY3	CE457_12280 KUC_0094	Putative nickel-responsive regulator	25.2902	25.5192	25.2697	1.01436	1.18885	1.17201
A0A265DY97	fabG CE457_10970 KUC_3832	3-oxoacyl-[acyl-carrier-protein] reductase (EC 1.1.1.100)	29.848	30.0769	30.31	0.726016	0.8508	1.17188
A0A7U9BY57	KUC_3619	Protein CreA	24.4915	24.7201	24.8953	0.755848	0.885663	1.17175
A0A265E322	CE457_01930	rRNA (Guanine-N1)-methyltransferase	25.3797	25.6084	25.6731	0.815977	0.956116	1.17174
A0A265E2R3	CE457_01265 KUC_0550	2-octaprenyl-3-methyl-6-methoxy-1,4-benzoquinol hydroxylase (Monooxygenase)	27.9704	28.199	27.9381	1.02263	1.19824	1.17172
A0A265DUE2	CE457_17005 KUC_3376	Inner membrane ABC transporter permease protein yejB (Microcin C ABC transporter permease YejB)	25.4837	25.7118	24.7059	1.71451	2.00818	1.17129
A0A265E1T5	CE457_03990 KUC_1553	DNA-binding response regulator (Glycerol metabolism activator)	25.9225	26.1499	25.4987	1.34145	1.57048	1.17073
A0A7U9C102	lolA KUC_0073	Outer-membrane lipoprotein carrier protein	26.3362	26.5632	27.108	0.585676	0.68551	1.17046
A0A265DYA9	CE457_09620 KUC_1363	Tripartite tricarboxylate transporter TctB family protein	21.6127	21.8397	NaN	#VALUE!	#VALUE!	1.17039
A0A265DXA2	CE457_10900	Superoxide dismutase (EC 1.15.1.1)	28.8669	29.0937	28.809	1.041	1.21816	1.17019
A0A265DWL0	CE457_11985 KUC_0041	Lysyl aminopeptidase (Peptidase M42)	30.3025	30.5292	30.73	0.743515	0.870017	1.17014
A0A265DT50	CE457_19030 KUC_2131	Uncharacterized protein	25.0112	25.2377	24.2564	1.68737	1.9743	1.17004
A0A265DYD9	argH CE457_09785 KUC_1329	Argininosuccinate lyase (ASAL) (EC 4.3.2.1) (Arginosuccinase)	29.7941	30.02	29.9743	0.882556	1.03214	1.16949
A0A265E2R2	CE457_01320 KUC_0539	GntR family transcriptional regulator	26.2488	26.4746	26.2704	0.985125	1.15207	1.16947
A0A265E1N5	CE457_03720 KUC_1608	DUF3068 domain-containing protein	22.3646	22.5904	22.7181	0.782698	0.915329	1.16945
A0A7U9C3M7	KUC_1584	Diguanylate cyclase	25.7265	25.9509	25.526	1.1491	1.3425	1.1683
A0A265E1Q3	CE457_05335	DUF3394 domain-containing protein	27.7172	27.9407	27.727	0.993203	1.15962	1.16755
A0A265DWU1	CE457_12490 KUC_0138	Repressor protein C2 (Transcriptional regulator)	31.4186	31.6418	31.9387	0.697318	0.814028	1.16737
A0A265E030	pyrC CE457_07210 KUC_3259	Dihydroorotase (DHOase) (EC 3.5.2.3)	27.3519	27.5751	27.4178	0.955381	1.11523	1.16731
A0A7U9GHL3	KUC_1503	Fe(3+) dicitrate transport protein fecA	27.1312	27.3543	27.4092	0.824777	0.962688	1.16721
A0A265DZ53	CE457_07970	dTDP-4-dehydrorhamnose reductase	26.8589	27.0812	27.21	0.783962	0.91459	1.16663
A0A265DVG2	CE457_14410 KUC_2649	ABC-three component systems C-terminal domain-containing protein	23.816	24.0379	24.4786	0.631706	0.736761	1.1663
A0A265DYI1	CE457_10000 KUC_1282	Toxin HipA	22.0163	22.2373	NaN	#VALUE!	#VALUE!	1.16553
A0A265DUA3	pheS CE457_17180 KUC_3412	Phenylalanine--tRNA ligase alpha subunit (EC 6.1.1.20) (Phenylalanyl-tRNA synthetase alpha subunit) (PheRS)	28.8144	29.0348	29.4062	0.663509	0.773044	1.16508
A0A265DU81	CE457_17055 KUC_3386	MCE family protein	23.2982	23.5186	23.9125	0.653262	0.761051	1.165
A0A265DU25	CE457_17865 KUC_2310	AcrB/AcrD/AcrF family protein	20.8743	21.0943	21.3927	0.69817	0.813163	1.16471
A0A265DZT1	CE457_09120 KUC_0815	Twitching mobility protein (Type IV pili twitching motility protein PilT)	26.2593	26.4791	26.5604	0.811648	0.945223	1.16457
A0A265DUF9	xdhC CE457_17290 KUC_3434	Xanthine dehydrogenase accessory protein XdhC	23.5318	23.7515	23.1458	1.30675	1.52171	1.1645
A0A265DTV8	CE457_17820 KUC_2301	Uncharacterized protein	28.1709	28.3905	28.4586	0.81921	0.953941	1.16447
A0A265DZ08	CE457_09610 KUC_1365	LysR family transcriptional regulator (Transcriptional activator protein lysR)	26.2664	26.4855	26.5605	0.815561	0.949369	1.16407
A0A265E2X8	CE457_01520 KUC_0499	DsbE family thiol:disulfide interchange protein (Thiol:disulfide interchange protein DsbE)	26.9914	27.2106	27.6151	0.648994	0.755473	1.16407
A0A265DTH7	CE457_18505 KUC_2143	Protein sanA-like protein (SanA-like protein)	25.9153	26.1343	26.4428	0.693785	0.807529	1.16395
A0A265E0T0	CE457_05055 KUC_2867	DNA-binding response regulator (Glycerol metabolism activator)	29.0034	29.221	29.188	0.879873	1.02314	1.16282
A0A265DU76	CE457_17010 KUC_3377	ABC transporter permease (Inner membrane ABC transporter permease protein yejE)	25.6978	25.9153	26.0176	0.801175	0.931551	1.16273
A0A265DXW3	CE457_11795	SIMPL domain-containing protein	27.5916	27.8089	27.5958	0.997092	1.15924	1.16262
A0A265DUB0	CE457_17220 KUC_3420	Cytochrome B (Heme A synthase)	22.9925	23.2095	23.2393	0.842771	0.979539	1.16228
A0A265DUE7	CE457_17060 KUC_3387	ABC-type transport auxiliary lipoprotein component domain-containing protein	27.5472	27.764	27.3432	1.15182	1.33864	1.1622
A0A265E0M9	CE457_04790 KUC_2921	histidine kinase (EC 2.7.13.3)	25.7483	25.9651	25.7151	1.02331	1.18924	1.16215
A0A265DZX7	gcvT CE457_07145 KUC_3246	aminomethyltransferase (EC 2.1.2.10) (Glycine cleavage system T protein)	29.0629	29.2795	29.2404	0.884266	1.02748	1.16196
A0A265DYK3	hldE CE457_10450 KUC_1191	Bifunctional protein HldE [Includes: D-beta-D-heptose 7-phosphate kinase (EC 2.7.1.167) (D-beta-D-heptose 7-phosphotransferase) (D-glycero-beta-D-manno-heptose-7-phosphate kinase); D-beta-D-heptose 1-phosphate adenylyltransferase (EC 2.7.7.70) (D-glycero-beta-D-manno-heptose 1-phosphate adenylyltransferase)]	26.9906	27.2071	27.7383	0.595578	0.692005	1.1619
A0A265E048	CE457_07290 KUC_3276	Fumarate hydratase class I (EC 4.2.1.2)	27.9064	28.1228	27.9963	0.939571	1.09162	1.16182
A0A265E0E2	CE457_07615 KUC_3343	Calcium-gated potassium channel mthK (Calcium-gated potassium channel protein)	25.1798	25.3957	25.6931	0.700596	0.813681	1.16141
A0A265DVZ5	CE457_14070 KUC_2077	2-dehydro-3-deoxy-6-phosphogalactonate aldolase (EC 4.1.2.21)	26.9622	27.1778	26.9991	0.974802	1.13189	1.16115
A0A265DX11	CE457_12855 KUC_0213	Creatininase	25.1895	25.4041	25.3824	0.874825	1.01513	1.16039
A0A265E2B1	CE457_00095	DUF349 domain-containing protein	27.1368	27.3514	27.2229	0.942096	1.09314	1.16033
A0A265DXV9	CE457_11440 KUC_3735	DUF1232 domain-containing protein	24.8259	25.0399	24.662	1.12028	1.29948	1.15996
A0A265E3J4	ackA CE457_02700 KUC_0255	Acetate kinase (EC 2.7.2.1) (Acetokinase)	26.4758	26.6895	26.6699	0.874085	1.01367	1.1597
A0A265DV29	mobB CE457_15580	Molybdopterin-guanine dinucleotide biosynthesis protein B	24.4334	24.647	25.0577	0.648741	0.752283	1.1596
A0A265E1C5	CE457_02990 KUC_1756	Response regulator (Response regulator PleD)	26.9495	27.1631	27.0496	0.932977	1.08185	1.15957
A0A265DYB8	CE457_10055 KUC_1270	UPF0701 protein (YicC family protein)	24.4683	24.6816	24.9103	0.736133	0.853446	1.15936
A0A265DVN6	bamD CE457_15345	Outer membrane protein assembly factor BamD	29.9916	30.2038	30.3632	0.772934	0.895445	1.1585
A0A265E0G6	glnE CE457_04740 KUC_2933	Bifunctional glutamine synthetase adenylyltransferase/adenylyl-removing enzyme (ATP:glutamine synthetase adenylyltransferase) (ATase) [Includes: Glutamine synthetase adenylyl-L-tyrosine phosphorylase (EC 2.7.7.89) (Adenylyl removase) (AR) (AT-N); Glutamine synthetase adenylyl transferase (EC 2.7.7.42) (Adenylyl transferase) (AT) (AT-C)]	27.208	27.4196	27.2425	0.976382	1.13062	1.15797
A0A265E0W1	CE457_05570 KUC_2759	Leucine-responsive regulatory protein (Lrp/AsnC family transcriptional regulator)	25.8043	26.0156	25.3147	1.4041	1.62559	1.15774
A0A265DZP1	folE CE457_06655 KUC_3147	GTP cyclohydrolase 1 (EC 3.5.4.16) (GTP cyclohydrolase I) (GTP-CH-I)	27.7115	27.9225	27.3233	1.30876	1.51492	1.15752
A0A265E2X2	eno CE457_01400 KUC_0522	Enolase (EC 4.2.1.11) (2-phospho-D-glycerate hydro-lyase) (2-phosphoglycerate dehydratase)	30.8364	31.0468	30.9215	0.942669	1.09072	1.15705
A0A265DYY8	CE457_08015 KUC_1061	Short-chain dehydrogenase	27.1893	27.399	26.7758	1.33194	1.5403	1.15643
A0A265DV14	CE457_16370 KUC_3652	Mannitol dehydrogenase family protein	25.1208	25.3289	25.2374	0.922387	1.06548	1.15513
A0A265DWZ9	CE457_12805 KUC_0203	Class I SAM-dependent methyltransferase	24.5498	24.7572	25.0393	0.712296	0.822389	1.15456
A0A265E198	CE457_02995 KUC_1755	Chemotaxis protein CheW	24.5893	24.7957	23.9585	1.54849	1.78664	1.15379
A0A265DYZ5	CE457_09560 KUC_1375	ATP-dependent protease (Competence protein ComM)	26.6909	26.8968	27.2078	0.698858	0.806077	1.15342
A0A265DVQ4	CE457_13830 KUC_2126	Bifunctional protein PutA [Includes: Proline dehydrogenase (EC 1.5.5.2) (Proline oxidase); Delta-1-pyrroline-5-carboxylate dehydrogenase (P5C dehydrogenase) (EC 1.2.1.88) (L-glutamate gamma-semialdehyde dehydrogenase)]	27.5296	27.7352	27.6126	0.944109	1.08869	1.15314
A0A265DW65	CE457_13275 KUC_2440	Molybdenum cofactor biosynthesis protein MoeB (Putative adenylyltransferase/sulfurtransferase MoeZ)	32.4393	32.6442	32.631	0.875617	1.0092	1.15256
A0A265DVN1	astA CE457_14750 KUC_2581	Arginine N-succinyltransferase	25.9324	26.1367	26.4402	0.703305	0.810264	1.15208
A0A265DZ28	csy1 CE457_08440 KUC_0977	Type I-F CRISPR-associated protein Csy1	24.3899	24.5938	24.5075	0.921719	1.06164	1.1518
A0A265DX70	CE457_10635 KUC_3901	ABC transporter ATP-binding protein (High-affinity branched-chain amino acid transport ATP-binding protein LivF)	24.9482	25.1509	24.3429	1.52122	1.75079	1.15091
A0A265DZN9	CE457_06535 KUC_3122	Epimerase family protein (TIGR01777 family protein)	24.4219	24.6247	24.5658	0.90509	1.04168	1.15091
A0A265DYB9	argJ CE457_11085	Arginine biosynthesis bifunctional protein ArgJ [Cleaved into: Arginine biosynthesis bifunctional protein ArgJ alpha chain; Arginine biosynthesis bifunctional protein ArgJ beta chain] [Includes: Glutamate N-acetyltransferase (EC 2.3.1.35) (Ornithine acetyltransferase) (OATase) (Ornithine transacetylase); Amino-acid acetyltransferase (EC 2.3.1.1) (N-acetylglutamate synthase) (AGSase)]	28.9573	29.1598	29.0952	0.908855	1.04584	1.15073
A0A265DUQ8	CE457_16100 KUC_3591	Rsd/AlgQ family anti-sigma factor (Transcriptional regulatory protein AlgQ)	28.635	28.8371	28.7444	0.927017	1.06642	1.15038
A0A265DWA0	acnA CE457_15305 KUC_3009	Aconitate hydratase (Aconitase) (EC 4.2.1.3)	26.6473	26.8492	26.4094	1.17929	1.35645	1.15022
A0A7U9GHG1	KUC_1322	Protein hemY	28.8921	29.0934	28.962	0.952763	1.09535	1.14966
A0A265E0W7	CE457_05500 KUC_2774	Alanine:cation symporter family protein (Amino-acid carrier protein AlsT)	23.7054	23.9065	24.2654	0.678271	0.779729	1.14958
A0A265DZG6	CE457_09080	Aminotransferase (EC 2.6.1.-)	27.3634	27.5642	27.7208	0.780526	0.897111	1.14937
A0A265DXG2	CE457_10600 KUC_3908	Glutathione S-transferase family protein	28.8801	29.0799	29.2924	0.751414	0.863083	1.14861
A0A265DYB2	xth CE457_10065 KUC_1268	Exodeoxyribonuclease (Exodeoxyribonuclease III)	28.7489	28.9475	29.1375	0.763885	0.876609	1.14757
A0A265DTQ3	CE457_18460 KUC_2153	Phospholipid-binding protein (UPF0098 protein)	24.4616	24.6594	24.2731	1.13959	1.30711	1.14699
A0A265E1G0	CE457_03130	Uncharacterized protein	25.5059	25.7036	26.3276	0.565809	0.648871	1.1468
A0A265DW62	ilvD CE457_13215 KUC_2428	Dihydroxy-acid dehydratase (DAD) (EC 4.2.1.9)	27.5247	27.722	27.5698	0.96923	1.11123	1.14651
A0A265E0L4	CE457_04815 KUC_2916	Glyoxalase	28.8492	29.0463	28.8537	0.996887	1.14279	1.14636
A0A265DUG0	CE457_16590 KUC_2233	Anti-sigma factor antagonist	25.5689	25.766	25.7884	0.858888	0.984557	1.14632
A0A7U9C154	KUC_2724	Signaling protein ykoW	25.4285	25.6251	25.3333	1.06817	1.22417	1.14604
A0A265E3I7	CE457_02650 KUC_0266	deoxyribose-phosphate aldolase (EC 4.1.2.4) (2-deoxy-D-ribose 5-phosphate aldolase)	28.4113	28.6073	29.0858	0.62659	0.717753	1.14549
A0A265DWN5	htpX CE457_12110 KUC_0059	Protease HtpX (EC 3.4.24.-) (Heat shock protein HtpX)	28.9022	29.0971	29.2916	0.763468	0.873858	1.14459
A0A265E1J9	CE457_03400	RelE/ParE family toxin	25.7405	25.935	25.7509	0.992775	1.13611	1.14438
A0A265DY19	CE457_12615	DNA-binding transcriptional regulator	26.1464	26.3401	26.5171	0.773438	0.884553	1.14366
A0A265E1D3	CE457_03150 KUC_1724	HTH-type transcriptional repressor BepR (TetR family transcriptional regulator)	25.3215	25.5148	25.5214	0.870603	0.995452	1.1434
A0A265DWY7	CE457_12715 KUC_0185	Aspartate/glutamate racemase family protein	27.1724	27.3641	27.3133	0.906938	1.03586	1.14215
A0A265DVC5	CE457_15220 KUC_1916	Type IV secretion protein DotU	25.4138	25.6051	25.4121	1.00119	1.14319	1.14184
A0A265DTE0	CE457_18755 KUC_3918	Uncharacterized protein	25.7128	25.9039	26.0434	0.795246	0.90789	1.14165
A0A265DWQ3	CE457_12300 KUC_0098	ABC transporter ATP-binding protein (Oligopeptide transport ATP-binding protein oppD)	25.7859	25.9769	23.7995	3.96253	4.52343	1.14155
A0A265E383	CE457_02190 KUC_0360	Fe(2+)-dicitrate sensor, transmembrane component (Protein fecR)	25.6575	25.8481	26.2472	0.664478	0.75831	1.14121
A0A265DXV2	CE457_09145 KUC_1461	DUF4760 domain-containing protein	24.6896	24.8802	25.0651	0.770868	0.879722	1.14121
A0A265DU70	CE457_16940 KUC_3363	Abhydrolase domain-containing protein 11 (Alpha/beta hydrolase)	27.6355	27.826	27.5196	1.08362	1.23663	1.1412
A0A265DXR5	serB CE457_11670 KUC_3688	Phosphoserine phosphatase (EC 3.1.3.3) (O-phosphoserine phosphohydrolase)	28.3706	28.5609	28.2472	1.08933	1.24294	1.14101
A0A265DZA9	CE457_08800 KUC_0881	Glutathione S-transferase (Glutathione S-transferase 1)	28.2116	28.4017	28.7572	0.685114	0.781605	1.14084
A0A265E0L9	dacB CE457_04730 KUC_2935	D-alanyl-D-alanine carboxypeptidase dacC (D-alanyl-D-alanine carboxypeptidase/D-alanyl-D-alanine-endopeptidase)	27.134	27.3235	27.6562	0.696293	0.794014	1.14034
A0A265DYF9	CE457_11300	Intermembrane phospholipid transport system permease protein MlaE	27.26	27.4487	27.4873	0.854211	0.973584	1.13975
A0A265E2P7	ndk CE457_01005	Nucleoside diphosphate kinase (NDK) (NDP kinase) (EC 2.7.4.6) (Nucleoside-2-P kinase)	28.995	29.182	29.2984	0.810324	0.922482	1.13841
A0A265E0D1	CE457_06395	Choline ABC transporter substrate-binding protein	26.5659	26.7529	26.4636	1.0735	1.22203	1.13836
A0A265DVF8	CE457_15035 KUC_1879	Flagellin	27.9062	28.0926	26.495	2.65944	3.02643	1.138
A0A265DYS8	uvrA CE457_07955	UvrABC system protein A (UvrA protein) (Excinuclease ABC subunit A)	26.4516	26.6369	26.5037	0.964529	1.09669	1.13702
A0A265DX64	CE457_13420 KUC_2470	LysR family transcriptional regulator (Mau operon transcriptional activator)	25.3664	25.5506	25.2957	1.05026	1.19332	1.13621
A0A7U9C1B7	KUC_2713	DUF368 domain-containing protein	26.8976	27.0813	27.1382	0.846387	0.961343	1.13582
A0A265E2B9	CE457_00420 KUC_0729	Phosphatidate cytidylyltransferase (EC 2.7.7.41)	26.1689	26.3522	26.456	0.819506	0.930544	1.13549
A0A265DZQ7	srkA CE457_06645 KUC_3145	Stress response kinase A (EC 2.7.11.1) (Serine/threonine-protein kinase SrkA)	25.7033	25.8863	25.62	1.05942	1.20274	1.13528
A0A265E278	ffh CE457_00150 KUC_0782	Signal recognition particle protein (EC 3.6.5.4) (Fifty-four homolog)	28.6816	28.864	28.8602	0.883521	1.00265	1.13483
A0A265E0G0	CE457_04600 KUC_2962	ABC transporter ATP-binding protein (Spermidine/putrescine import ATP-binding protein PotA)	27.8707	28.0524	28.0201	0.901583	1.02259	1.13422
A0A265E1Z0	CE457_04265 KUC_1496	H-NS histone	26.6745	26.8561	26.3015	1.2951	1.46885	1.13416
A0A7U9C1Q9	KUC_1952	Lipoprotein	31.555	31.7362	29.9646	3.01136	3.41443	1.13385
A0A265DWG9	CE457_13790 KUC_2542	DUF3581 domain-containing protein	27.2658	27.4462	27.1857	1.05705	1.19783	1.13317
A0A265DTC3	yciH CE457_18555 KUC_1163	Translation initiation factor	25.8086	25.9888	25.713	1.06849	1.21065	1.13305
A0A265DWY6	CE457_12105	Pyridoxal phosphate-dependent aminotransferase (EC 2.6.1.2)	27.6232	27.803	27.715	0.938404	1.06296	1.13273
A0A265DZN5	CE457_06090 KUC_3032	Negative transcription regulator padR (PadR family transcriptional regulator)	23.6154	23.7951	24.037	0.746587	0.84564	1.13267
A0A7U9BYQ8	KUC_3361	Thiamine biosynthesis protein	26.7398	26.919	26.9164	0.884809	1.00182	1.13224
A0A265DT88	CE457_19025 KUC_2132	Uncharacterized protein	25.6077	25.7867	26.2145	0.656658	0.743396	1.13209
A0A265DY91	CE457_09965 KUC_1290	guanosine-3',5'-bis(diphosphate) 3'-diphosphatase (EC 3.1.7.2)	27.8834	28.0623	28.205	0.800175	0.905857	1.13207
A0A265E0H8	coaD CE457_04710 KUC_2939	Phosphopantetheine adenylyltransferase (EC 2.7.7.3) (Dephospho-CoA pyrophosphorylase) (Pantetheine-phosphate adenylyltransferase) (PPAT)	29.3359	29.5148	29.1538	1.13449	1.28432	1.13207
A0A265E0I4	CE457_04640 KUC_2954	Glycerate kinase	26.0752	26.2537	26.0546	1.01442	1.14801	1.13169
A0A265E2G2	CE457_03380 KUC_1677	Antibiotic biosynthesis monooxygenase (Heme-degrading monooxygenase isdG)	25.9767	26.1551	25.4291	1.46162	1.65404	1.13165
A0A265DY60	CE457_09730 KUC_1340	TRAP transporter small permease protein	27.9189	28.0973	28.0654	0.903415	1.02232	1.13162
A0A265E266	CE457_00025	NADP(H)-dependent aldo-keto reductase	29.3667	29.5451	29.569	0.869192	0.98359	1.13161
A0A265DV48	leuC CE457_15815 KUC_3525	3-isopropylmalate dehydratase large subunit (EC 4.2.1.33) (Alpha-IPM isomerase) (IPMI) (Isopropylmalate isomerase)	28.3292	28.5074	28.8367	0.703441	0.795932	1.13148
A0A265E074	CE457_07635	Carbonate dehydratase	26.3451	26.5231	25.621	1.65187	1.86887	1.13137
A0A265E382	CE457_02070 KUC_0386	AAA-ATPase-like domain-containing protein	26.6703	26.8483	26.6874	0.988248	1.11798	1.13127
A0A265DVQ2	CE457_14455 KUC_2640	GntR family transcriptional regulator	26.237	26.4146	26.5	0.833335	0.942481	1.13097
A0A265E3K2	CE457_02505 KUC_0294	LLM class flavin-dependent oxidoreductase	27.1801	27.3575	27.0354	1.10549	1.25016	1.13087
A0A265E0J7	CE457_04955	Putative beta-barrel assembly-enhancing protease (EC 3.4.-.-)	25.8156	25.9922	26.3895	0.671794	0.759234	1.13016
A0A265E3L9	CE457_02170	Iron dicitrate transport regulator FecR	25.2966	25.4727	25.8655	0.674125	0.761633	1.12981
A0A265E150	CE457_05980 KUC_2671	Glycine betaine transport ATP-binding protein opuAA (Glycine betaine/L-proline ABC transporter ATP-binding protein)	27.1627	27.3386	27.2288	0.955239	1.07909	1.12966
A0A265E1Q6	CE457_03780 KUC_1596	MurR/RpiR family transcriptional regulator	24.9021	25.0771	25.1015	0.870944	0.98325	1.12895
A0A7U9C157	pal KUC_3294	Peptidoglycan-associated protein	31.8947	32.0688	31.114	1.71791	1.93834	1.12831
A0A265DYW9	CE457_09405 KUC_1410	DnaJ-like protein djlA (Molecular chaperone DjlA)	26.8029	26.9769	26.9522	0.901725	1.01733	1.1282
A0A7U9BZ71	KUC_2038	Precorrin-2 C(20)-methyltransferase	24.5089	24.6829	25.2195	0.611073	0.689395	1.12817
A0A265DWF4	CE457_13515 KUC_2490	AsnC family transcriptional regulator (Leucine-responsive regulatory protein)	26.9474	27.121	26.895	1.03694	1.16955	1.12789
A0A265E0Y3	CE457_05430 KUC_2789	Sensor protein QseC (EC 2.7.13.3)	24.3873	24.5606	24.5556	0.889857	1.00345	1.12765
A0A265E3J9	CE457_02660 KUC_0264	Ion channel protein Tsx	25.9119	26.0851	25.7443	1.12314	1.26637	1.12753
A0A265DUS7	CE457_16215 KUC_3617	KAP NTPase domain-containing protein	25.8318	26.0049	25.9673	0.91033	1.02635	1.12745
A0A265E250	CE457_04420 KUC_1464	Restriction endonuclease	26.3051	26.4781	26.5126	0.866071	0.976404	1.12739
A0A265DVS8	CE457_13990	DNA-binding transcriptional regulator FruR	24.8998	25.0728	24.6605	1.18044	1.33078	1.12736
A0A265DU97	gap CE457_17590 KUC_1949	Glyceraldehyde-3-phosphate dehydrogenase (EC 1.2.1.-)	28.6434	28.8162	29.0956	0.730921	0.823902	1.12721
A0A265DZS1	CE457_09060 KUC_0828	Sigma-54-dependent Fis family transcriptional regulator (Transcriptional regulatory protein zraR)	25.5255	25.6962	25.8753	0.784699	0.883268	1.12561
A0A265E2A4	ftsY CE457_00265	Signal recognition particle receptor FtsY (SRP receptor) (EC 3.6.5.4)	27.5272	27.6976	28.0141	0.713543	0.803003	1.12537
A0A7U9GFD5	KUC_2059	Putative phosphoglycerate mutase gpmB	25.1556	25.3257	25.1655	0.993171	1.11748	1.12516
A0A265DYL3	CE457_10505 KUC_1180	2-octaprenyl-6-methoxyphenol hydroxylase (2-octaprenyl-6-methoxyphenyl hydroxylase)	26.2703	26.4396	26.6568	0.765009	0.860245	1.12449
A0A265DUQ5	CE457_16075 KUC_3586	ABC transporter ATP-binding protein (High-affinity branched-chain amino acid transport ATP-binding protein LivF)	24.9427	25.1119	24.5302	1.33102	1.49662	1.12441
A0A265E1L1	CE457_03575 KUC_1638	Arylsulfatase	25.2155	25.3847	25.642	0.744069	0.836618	1.12438
A0A265E0V9	hemN CE457_07060 KUC_3230	Coproporphyrinogen-III oxidase (EC 1.3.98.3)	25.8487	26.0177	25.9208	0.951261	1.0695	1.1243
A0A265DTI4	CE457_18405	Long-chain fatty acid--CoA ligase	27.3166	27.4844	27.9458	0.64654	0.726299	1.12336
A0A265DV41	CE457_15490	ATPase	27.4346	27.6019	27.3192	1.08331	1.21648	1.12293
A0A265DWE0	fadH CE457_13075	NADPH-dependent 2,4-dienoyl-CoA reductase (EC 1.3.1.34)	25.1363	25.3031	25.2581	0.918986	1.03165	1.12259
A0A7U9C2X4	gpmI KUC_1176	2,3-bisphosphoglycerate-independent phosphoglycerate mutase (BPG-independent PGAM) (Phosphoglyceromutase) (iPGM) (EC 5.4.2.12)	27.8252	27.992	27.8697	0.969623	1.08848	1.12258
A0A265E0Z7	CE457_05655 KUC_2740	Uncharacterized protein	25.8619	26.0281	25.1747	1.6101	1.80678	1.12215
A0A265E2Y9	CE457_00900 KUC_0628	Trk system potassium uptake protein TrkA	27.165	27.3313	27.7443	0.669306	0.751057	1.12214
A0A265E2F9	pepA CE457_00610 KUC_0688	Probable cytosol aminopeptidase (EC 3.4.11.1) (Leucine aminopeptidase) (LAP) (EC 3.4.11.10) (Leucyl aminopeptidase)	28.3665	28.5326	28.7112	0.787472	0.883587	1.12206
A0A265DZM6	CE457_06260 KUC_3067	MFS transporter (Transporter AmpG 4)	25.3314	25.4974	25.5429	0.863659	0.968968	1.12193
A0A265DUQ4	CE457_16095 KUC_3590	ABC transporter substrate-binding protein (Leu/Ile/Val-binding protein-like protein 6)	26.4702	26.6362	26.835	0.776585	0.871272	1.12193
A0A265DUP1	CE457_17750 KUC_2287	Phosphoglycolate phosphatase (PGP) (PGPase) (EC 3.1.3.18)	25.4567	25.6222	25.1637	1.22525	1.37416	1.12154
A0A265E2J3	CE457_00840 KUC_0639	Aromatic amino acid lyase (Histidine ammonia-lyase)	27.8569	28.022	27.2502	1.52283	1.70745	1.12123
A0A265DYS9	CE457_10335 KUC_1213	Cell envelope biogenesis protein OmpA (Inner membrane lipoprotein yiaD)	29.9982	30.1631	29.8897	1.07812	1.20872	1.12113
A0A265DWS5	CE457_12155 KUC_0068	glutamate dehydrogenase (EC 1.4.1.2)	28.6602	28.8251	28.7215	0.958408	1.07442	1.12105
A0A265DV61	apt CE457_15605 KUC_3483	Adenine phosphoribosyltransferase (APRT) (EC 2.4.2.7)	29.7581	29.9212	30.1364	0.769369	0.861464	1.1197
A0A265DTR1	CE457_18480	Fe-S cluster assembly protein SufB	26.9214	27.0835	27.0465	0.916962	1.02605	1.11896
A0A265E1H5	CE457_03245 KUC_1704	ABC transporter permease protein (Iron ABC transporter permease)	23.7296	23.8911	24.0625	0.79395	0.887956	1.1184
A0A265DZ02	CE457_08350 KUC_0996	4,5-DOPA dioxygenase extradiol-like protein (Dioxygenase)	25.5478	25.7089	25.5899	0.971229	1.08597	1.11814
A0A265DY27	CE457_09565 KUC_1374	Alpha/beta hydrolase (Monoglyceride lipase)	24.6451	24.8062	24.642	1.00214	1.12051	1.11812
A0A265DXA4	CE457_10875 KUC_3852	ADP-ribose pyrophosphatase (NUDIX domain-containing protein)	24.9894	25.1492	24.9242	1.0462	1.16877	1.11715
A0A265DUA5	CE457_17095 KUC_3394	ABC transporter permease (Osmoprotectant uptake system permease protein yehY)	22.5149	22.6747	22.7521	0.848352	0.947709	1.11712
A0A265DWF2	CE457_13735 KUC_2531	Sensor domain-containing diguanylate cyclase	25.5996	25.7593	25.4658	1.09722	1.22566	1.11706
A0A265DVH2	CE457_16855	protein-tyrosine-phosphatase (EC 3.1.3.48)	24.5675	24.7261	24.9403	0.772287	0.862055	1.11624
A0A7U9GFG0	KUC_2825	Hydantoin racemase	25.9035	26.0617	25.9232	0.9865	1.10082	1.11588
A0A265DUC1	CE457_17275	TetR family transcriptional regulator	25.8562	26.014	26.4569	0.659447	0.735669	1.11559
A0A7U9GEQ1	KUC_3746	Nucleoside triphosphate pyrophosphatase (EC 3.6.1.9) (Nucleotide pyrophosphatase) (Nucleotide PPase)	25.8089	25.9657	26.3346	0.694601	0.77434	1.1148
A0A265DUS9	rfaH CE457_16185 KUC_3609	Transcription/translation regulatory transformer protein RfaH (Transcriptional activator rfaH)	27.0588	27.2146	27.6455	0.665841	0.74176	1.11402
A0A265E016	CE457_06555 KUC_3126	Transcriptional regulator MntR (Manganese transport regulator)	27.1399	27.2957	27.5781	0.738085	0.82223	1.114
A0A265DYW2	fliP CE457_07735 KUC_1118	Flagellar biosynthetic protein FliP	25.8023	25.9579	26.09	0.8192	0.912527	1.11392
A0A265DW58	CE457_13000	DUF2232 domain-containing protein	24.3043	24.4588	25.4731	0.44479	0.495051	1.113
A0A265DUR6	thyA CE457_16160 KUC_3604	Thymidylate synthase (TS) (TSase) (EC 2.1.1.45)	26.8103	26.9646	27.5005	0.619759	0.689699	1.11285
A0A265DYM7	flgI CE457_07705 KUC_1124	Flagellar P-ring protein (Basal body P-ring protein)	25.4857	25.6398	26.209	0.605719	0.67398	1.1127
A0A265E0D2	CE457_04635	DNA starvation/stationary phase protection protein	30.76	30.9138	31.1465	0.764999	0.851031	1.11246
A0A265E2H1	CE457_00020 KUC_0808	UPF0246 protein CE457_00020	28.7954	28.9478	28.8906	0.9362	1.04051	1.11142
A0A265E2B5	CE457_00295 KUC_0753	Phosphomannomutase/phosphoglucomutase	28.1665	28.3174	28.2398	0.950471	1.05524	1.11023
A0A265DXN9	pgi CE457_11690 KUC_3684	Glucose-6-phosphate isomerase (GPI) (EC 5.3.1.9) (Phosphoglucose isomerase) (PGI) (Phosphohexose isomerase) (PHI)	26.937	27.0873	26.6334	1.2342	1.36974	1.10982
A0A265E2J9	CE457_00825 KUC_0642	CIA30 family protein	23.1935	23.3438	23.604	0.752361	0.83498	1.10981
A0A265DYQ8	rsmG CE457_10230 KUC_1234	Ribosomal RNA small subunit methyltransferase G (EC 2.1.1.170) (16S rRNA 7-methylguanosine methyltransferase) (16S rRNA m7G methyltransferase)	26.6264	26.7767	27.0272	0.757477	0.840609	1.10975
A0A265DWD0	CE457_13590 KUC_2504	Tail-specific protease	28.4948	28.6444	28.9542	0.727291	0.806799	1.10932
A0A265DWU8	dusA CE457_12505 KUC_0142	tRNA-dihydrouridine(20/20a) synthase (EC 1.3.1.91) (U20-specific dihydrouridine synthase) (U20-specific Dus) (tRNA-dihydrouridine synthase A)	25.0038	25.1529	25.5504	0.684656	0.759198	1.10888
A0A7U9C3F2	KUC_1448	UPF0761 membrane protein	24.0023	24.1512	24.1233	0.919558	1.01954	1.10872
A0A265DXP9	purA CE457_11485 KUC_3726	Adenylosuccinate synthetase (AMPSase) (AdSS) (EC 6.3.4.4) (IMP--aspartate ligase)	30.9572	31.1056	31.1887	0.851768	0.944025	1.10831
A0A265DWA5	CE457_13445 KUC_2475	Dihydrodipicolinate synthase (Dihydrodipicolinate synthase family protein)	27.1344	27.2827	27.4868	0.783284	0.868088	1.10827
A0A265E0F9	thrB CE457_04560 KUC_2970	Homoserine kinase (HK) (HSK) (EC 2.7.1.39)	27.5706	27.7185	27.9361	0.776176	0.859975	1.10796
A0A265DVJ9	CE457_14675 KUC_2596	ABC transporter ATP-binding protein	27.4134	27.5609	28.0059	0.663228	0.734612	1.10763
A0A265DZF5	CE457_08025 KUC_1059	Deoxyribodipyrimidine photo-lyase	26.3225	26.4697	26.6468	0.798686	0.884467	1.1074
A0A265DX47	CE457_10580 KUC_3912	Uncharacterized protein	27.4672	27.6138	27.4951	0.980865	1.08574	1.10692
A0A265E062	CE457_07390 KUC_3297	Phosphoglycolate phosphatase (Phosphoglycolate phosphatase 2)	24.9399	25.0856	24.9763	0.975066	1.07871	1.10629
A0A265DXR7	CE457_11650 KUC_3692	Monovalent cation/H+ antiporter subunit D (Putative K(+)/H(+) antiporter subunit D)	21.9534	22.0987	22.4548	0.70639	0.781241	1.10596
A0A265DZA7	rpmA CE457_08690	Large ribosomal subunit protein bL27	31.768	31.9122	32.1821	0.750473	0.82936	1.10512
A0A265DVC3	CE457_15010 KUC_1874	UDP-glucose 6-dehydrogenase (EC 1.1.1.22)	27.6162	27.7599	28.1376	0.696681	0.769658	1.10475
A0A265DWT2	CE457_13715 KUC_2527	Proline racemase	26.8001	26.9434	26.7153	1.06054	1.17127	1.10441
A0A7U9BZ48	KUC_3303	Translocation and assembly module subunit TamA (Autotransporter assembly factor TamA)	24.0475	24.1908	24.6751	0.647244	0.714809	1.10439
A0A265DX23	CE457_12915 KUC_0226	AraC family transcriptional regulator	25.2706	25.4138	24.9431	1.25484	1.38582	1.10438
A0A265E329	ccmE cycJ CE457_01510 KUC_0501	Cytochrome c-type biogenesis protein CcmE (Cytochrome c maturation protein E) (Heme chaperone CcmE)	24.8287	24.9715	25.9642	0.455159	0.502513	1.10404
A0A265DVZ6	CE457_14335 KUC_2023	ATP-dependent RNA helicase rhlE (ATP-dependent helicase)	26.9304	27.0729	27.4343	0.705227	0.778397	1.10375
A0A265E3M5	CE457_02285 KUC_0338	Amidohydrolase	26.8066	26.948	27.1106	0.81002	0.89345	1.103
A0A265DW30	rpsF CE457_13010 KUC_2373	Small ribosomal subunit protein bS6	29.2105	29.3518	29.7439	0.690925	0.762065	1.10296
A0A7U9BY71	KUC_3886	Pseudouridine synthase (EC 5.4.99.-)	24.6462	24.7875	25.5509	0.534157	0.589125	1.10291
A0A265DUY8	ggt CE457_15515 KUC_3465	Glutathione hydrolase proenzyme (EC 2.3.2.2) (EC 3.4.19.13) [Cleaved into: Glutathione hydrolase large chain; Glutathione hydrolase small chain]	24.4908	24.6316	23.9498	1.45498	1.60415	1.10252
A0A265E246	CE457_04410 KUC_1466	Ferrichrome receptor fcuA (TonB-dependent siderophore receptor)	28.9671	29.1071	29.1792	0.863263	0.951241	1.10191
A0A265DY52	CE457_09605 KUC_1366	GST N-terminal domain-containing protein	27.7654	27.9045	27.1942	1.48574	1.6361	1.10121
A0A265E2R6	CE457_01140 KUC_0579	FAD-binding oxidoreductase	26.7913	26.9303	26.7206	1.05019	1.15643	1.10117
A0A265DVN8	argF CE457_14770 KUC_2577	Ornithine carbamoyltransferase (OTCase) (EC 2.1.3.3)	27.6718	27.8099	26.4765	2.28983	2.51998	1.10051
A0A265DXE5	ppc CE457_10720	Phosphoenolpyruvate carboxylase (PEPC) (PEPCase) (EC 4.1.1.31)	29.3121	29.4488	29.355	0.970741	1.06717	1.09933
A0A265DTY2	CE457_18105	HTH lysR-type domain-containing protein	25.1044	25.2398	25.0735	1.02164	1.12218	1.09841
A0A265E073	CE457_08805 KUC_0880	GGDEF domain-containing protein	24.7689	24.9032	24.2994	1.38461	1.51964	1.09752
A0A265DT46	CE457_19065	Uncharacterized protein	24.145	24.279	24.7619	0.652056	0.715502	1.0973
A0A265DV06	CE457_17465	LysE family translocator	23.272	23.4055	23.6358	0.777121	0.852463	1.09695
A0A265E0E8	CE457_04495 KUC_2982	GNAT family N-acetyltransferase	27.4571	27.5906	27.526	0.953329	1.04574	1.09693
A0A265DXR0	nnrE nnrD CE457_11535 KUC_3715	Bifunctional NAD(P)H-hydrate repair enzyme (Nicotinamide nucleotide repair protein) [Includes: ADP-dependent (S)-NAD(P)H-hydrate dehydratase (EC 4.2.1.136) (ADP-dependent NAD(P)HX dehydratase); NAD(P)H-hydrate epimerase (EC 5.1.99.6)]	28.6217	28.7551	28.7058	0.94338	1.03479	1.09689
A0A265DZB9	dapB CE457_08925 KUC_0857	4-hydroxy-tetrahydrodipicolinate reductase (HTPA reductase) (EC 1.17.1.8)	27.7425	27.8758	27.8274	0.942854	1.03414	1.09681
A0A265DXV8	CE457_12695	TRAP transporter small permease protein	27.3633	27.4963	28.4847	0.459628	0.504007	1.09655
A0A265DVH5	glnQ CE457_14430 KUC_2645	Amino acid ABC transporter ATP-binding protein (Glutamine transport ATP-binding protein GlnQ)	26.0039	26.1365	26.4268	0.745965	0.817744	1.09622
A0A265E0G4	ppk1 ppk CE457_04805 KUC_2918	Polyphosphate kinase (EC 2.7.4.1) (ATP-polyphosphate phosphotransferase) (Polyphosphoric acid kinase)	26.6462	26.7783	26.492	1.1128	1.21949	1.09588
A0A265DYK1	rpiA CE457_10460 KUC_1189	Ribose-5-phosphate isomerase A (EC 5.3.1.6) (Phosphoriboisomerase A) (PRI)	27.8972	28.0291	28.3374	0.737027	0.807613	1.09577
A0A265DVJ1	CE457_14555 KUC_2620	Chromosome segregation protein SMC (Nuclease sbcCD subunit C)	23.2888	23.4206	21.9202	2.58221	2.82914	1.09563
A0A265DZJ4	CE457_06170	Kinesin	29.9943	30.1255	30.0356	0.971743	1.06424	1.09518
A0A265E1J4	CE457_03110 KUC_1731	Dihydropyrimidine dehydrogenase	30.9141	31.0447	30.4337	1.39516	1.52727	1.09469
A0A265E095	ruvB CE457_07345 KUC_3288	Holliday junction branch migration complex subunit RuvB (EC 3.6.4.12)	26.7077	26.8381	26.9577	0.840878	0.920439	1.09462
A0A265DXT0	CE457_11290 KUC_3766	Toluene tolerance protein (Toluene tolerance protein ttg2D)	28.6585	28.7885	28.9372	0.824319	0.902062	1.09431
A0A265E2S0	aroK CE457_01370 KUC_0529	Shikimate kinase (SK) (EC 2.7.1.71)	26.5491	26.6783	26.6421	0.937602	1.0254	1.09364
A0A265DYH0	CE457_09950 KUC_1293	Hydrogen peroxide-inducible genes activator (Hydrogen peroxide-inducible s activator)	27.3448	27.4733	27.6821	0.791503	0.865243	1.09317
A0A265DZF6	metXS CE457_09100 KUC_0819	Homoserine O-succinyltransferase (HST) (EC 2.3.1.46) (Homoserine transsuccinylase) (HTS)	26.5584	26.6869	27.138	0.669158	0.731465	1.09311
A0A7U9GGP5	selO KUC_0548	Protein adenylyltransferase SelO (EC 2.7.7.108)	25.5784	25.7068	25.768	0.876831	0.958419	1.09305
A0A265E117	ubiG CE457_07395	Ubiquinone biosynthesis O-methyltransferase (2-polyprenyl-6-hydroxyphenol methylase) (EC 2.1.1.222) (3-demethylubiquinone 3-O-methyltransferase) (EC 2.1.1.64)	29.1451	29.2733	28.9486	1.1459	1.25239	1.09293
A0A265E1G1	CE457_03300	TetR/AcrR family transcriptional regulator	26.9798	27.1077	27.4262	0.733851	0.801886	1.09271
A0A265DXU7	CE457_11680 KUC_3686	Methyl-accepting chemotaxis protein (Methyl-accepting chemotaxis protein II)	28.2099	28.3374	28.597	0.76463	0.835312	1.09244
A0A265DVM9	CE457_16180 KUC_3608	Alpha-D-glucose phosphate-specific phosphoglucomutase (EC 5.4.2.2) (Phosphoglucomutase)	28.1796	28.3068	28.4186	0.847301	0.925421	1.0922
A0A7U9C2M9	KUC_2413	Flavoprotein wrbA	27.6005	27.7272	27.5184	1.05852	1.15574	1.09184
A0A265DZJ3	CE457_06245 KUC_3064	DNA topoisomerase (EC 5.6.2.1) (Omega-protein) (Relaxing enzyme) (Swivelase) (Untwisting enzyme)	25.1318	25.2574	25.4195	0.819222	0.89369	1.0909
A0A7U9C2C6	KUC_0846	Protein-export membrane protein SecG	27.2599	27.3852	28.6525	0.380874	0.415428	1.09072
A0A265DWJ9	CE457_13670 KUC_2518	DUF1499 domain-containing protein	26.0447	26.1699	26.244	0.870966	0.949922	1.09065
A0A265DZ47	CE457_08550	sn-glycerol-3-phosphate ABC transporter ATP-binding protein UgpC	23.7469	23.8716	24.4826	0.600546	0.654765	1.09028
A0A265E1F2	CE457_03250 KUC_1703	ABC transporter ATP-binding protein	27.1448	27.2691	27.0992	1.03213	1.12499	1.08997
A0A265DXB5	CE457_10745 KUC_3879	histidine kinase (EC 2.7.13.3)	25.544	25.6683	25.8061	0.833864	0.908879	1.08996
A0A265DTU7	CE457_17795 KUC_2296	Lipoprotein	29.599	29.7231	29.6804	0.945129	1.03006	1.08986
A0A265E2E6	CE457_00600	DNA polymerase III subunit chi	25.1136	25.2375	24.9276	1.13763	1.23966	1.08969
A0A7U9C0B8	zapE KUC_3775	Cell division protein ZapE (Z ring-associated protein ZapE)	26.2486	26.3723	26.4657	0.860311	0.93733	1.08952
A0A265DX51	CE457_12655 KUC_0173	EamA family transporter	23.7509	23.874	23.855	0.930403	1.01325	1.08904
A0A265DYV4	CE457_08000 KUC_1064	Class I SAM-dependent methyltransferase (Cyclopropane-fatty-acyl-phospholipid synthase)	25.6149	25.7371	25.0784	1.45046	1.57864	1.08837
A0A265DX84	hemA CE457_13530 KUC_2493	Glutamyl-tRNA reductase (GluTR) (EC 1.2.1.70)	25.8149	25.9367	25.7454	1.04935	1.14183	1.08813
A0A265E1Q1	gabD CE457_03420 KUC_1670	NAD-dependent succinate-semialdehyde dehydrogenase (EC 1.2.1.16) (Succinate-semialdehyde dehydrogenase)	27.9366	28.058	27.9754	0.973475	1.05889	1.08774
A0A265E3H3	kduI CE457_02345 KUC_0326	4-deoxy-L-threo-5-hexosulose-uronate ketol-isomerase (EC 5.3.1.17) (5-keto-4-deoxyuronate isomerase) (DKI isomerase)	27.4553	27.5763	27.5316	0.94846	1.03144	1.08749
A0A265DU91	CE457_17130 KUC_3402	DNA-binding protein HU-beta (HU family DNA-binding protein)	32.2492	32.3691	32.4817	0.851124	0.924904	1.08669
A0A265DX94	CE457_13595 KUC_2505	Arsenical resistance operon repressor (Transcriptional regulator)	26.2723	26.3918	26.6494	0.76997	0.83651	1.08642
A0A265E3C9	CE457_02290 KUC_0337	NAD(P)-dependent oxidoreductase	27.6943	27.8138	28.0259	0.794687	0.863295	1.08633
A0A265DYA8	CE457_10005	DNA-3-methyladenine glycosylase 2 family protein	25.7869	25.9055	25.9054	0.921144	1.00011	1.08573
A0A265E252	minD CE457_00105	Septum site-determining protein MinD (Cell division inhibitor MinD)	29.9452	30.0638	30.1444	0.870997	0.945651	1.08571
A0A265DYY5	CE457_09510	Chemotaxis protein	23.9562	24.0741	24.4216	0.724234	0.785912	1.08516
A0A265DU08	cobQ CE457_17365 KUC_1995	Cobyric acid synthase	24.7131	24.8307	24.5017	1.15787	1.25621	1.08493
A0A7U9C4G2	KUC_1763	UPF0441 protein ygiB	26.9459	27.0635	26.9898	0.970062	1.05245	1.08493
A0A265E230	CE457_04090	MarR family transcriptional regulator	24.4915	24.6089	23.4389	2.07431	2.2502	1.08479
A0A265DZP2	CE457_07880 KUC_1088	Chemotaxis protein CheY (Response regulator)	28.9934	29.1107	29.4102	0.749065	0.812503	1.08469
A0A265E3P3	CE457_02550	LysR family transcriptional regulator	27.6911	27.8083	27.9344	0.844801	0.916299	1.08463
A0A265DZ63	CE457_08680 KUC_0906	Octaprenyl diphosphate synthase	27.5413	27.6585	27.879	0.791322	0.858289	1.08463
A0A265DZC2	CE457_10240	Amino acid ABC transporter ATP-binding protein	28.5679	28.6849	29.4099	0.557866	0.604985	1.08446
A0A7U9BY63	KUC_3869	Sigma factor AlgU regulatory protein MucB	27.3525	27.4694	27.4284	0.948732	1.02884	1.08444
A0A7U9GIV6	KUC_1323	Uroporphyrinogen-III C-methyltransferase	29.7171	29.8337	29.8972	0.882654	0.957005	1.08424
A0A265DT76	CE457_18915 KUC_3547	UPF0394 membrane protein	24.765	24.8813	24.5183	1.18647	1.28606	1.08393
A0A265E0J4	CE457_04695 KUC_2943	Short-chain fatty acid transporter (Short-chain fatty acids transporter)	26.6277	26.7436	27.1506	0.695952	0.754144	1.08362
A0A265DUV4	CE457_15390 KUC_3438	Adenine deaminase (ADE) (EC 3.5.4.2) (Adenine aminohydrolase) (AAH)	25.4827	25.5986	25.8405	0.780352	0.845591	1.0836
A0A7U9GF49	KUC_3446	Paraquat-inducible protein B	26.7811	26.8968	26.9971	0.860918	0.932811	1.08351
A0A265DXF9	galE CE457_11880 KUC_0018	UDP-glucose 4-epimerase (EC 5.1.3.2)	29.5862	29.7011	30.1971	0.654805	0.709106	1.08293
A0A265E3L7	CE457_00205 KUC_0771	Copper-exporting P-type ATPase A (Copper-translocating P-type ATPase)	24.6032	24.7178	23.8597	1.67429	1.8127	1.08267
A0A265E0D5	hisH CE457_04485 KUC_2984	Imidazole glycerol phosphate synthase subunit HisH (EC 4.3.2.10) (IGP synthase glutaminase subunit) (EC 3.5.1.2) (IGP synthase subunit HisH) (ImGP synthase subunit HisH) (IGPS subunit HisH)	28.7186	28.8329	28.8149	0.935434	1.01258	1.08247
A0A265E2A2	CE457_00040 KUC_0804	Cytokinin riboside 5'-monophosphate phosphoribohydrolase (EC 3.2.2.n1)	27.8829	27.9963	28.9373	0.48147	0.520844	1.08178
A0A265E3H7	CE457_02600 KUC_0275	Amidoligase enzyme	25.2334	25.3467	25.6076	0.771545	0.834604	1.08173
A0A7U9BZU4	purE KUC_2424	N5-carboxyaminoimidazole ribonucleotide mutase (N5-CAIR mutase) (EC 5.4.99.18) (5-(carboxyamino)imidazole ribonucleotide mutase)	27.9038	28.0168	27.7476	1.11435	1.20515	1.08148
A0A265E125	surE CE457_05770 KUC_2715	5'-nucleotidase SurE (EC 3.1.3.5) (Nucleoside 5'-monophosphate phosphohydrolase)	27.372	27.4835	27.3489	1.01615	1.09781	1.08037
A0A265E045	CE457_07270 KUC_3272	Folate-binding protein (tRNA-modifying protein ygfZ)	26.7068	26.8174	26.6933	1.0094	1.08985	1.0797
A0A265DXK5	CE457_12115 KUC_0060	Antitoxin higA-2 (Transcriptional regulator)	25.9821	26.0923	26.4901	0.703197	0.759013	1.07937
A0A7U9BZX2	KUC_2494	TPR repeat-containing protein	26.5411	26.6512	26.7264	0.879502	0.949204	1.07925
A0A7U9GJ42	KUC_1609	Uncharacterized protein	24.3987	24.5082	24.1519	1.18653	1.2801	1.07885
A0A265DVY8	accD CE457_15770 KUC_3516	Acetyl-coenzyme A carboxylase carboxyl transferase subunit beta (ACCase subunit beta) (Acetyl-CoA carboxylase carboxyltransferase subunit beta) (EC 2.1.3.15)	28.9308	29.0402	29.5755	0.639638	0.690024	1.07877
A0A265E3P4	deoB CE457_02640 KUC_0268	Phosphopentomutase (EC 5.4.2.7) (Phosphodeoxyribomutase)	26.2841	26.3932	26.6366	0.783236	0.844762	1.07855
A0A265E118	CE457_05830	Peptidylprolyl isomerase	27.83	27.939	28.3167	0.713688	0.769712	1.0785
A0A7U9C0N1	KUC_2922	Transcriptional regulatory protein rstA	28.3173	28.4261	28.6046	0.819458	0.883649	1.07833
A0A265E262	rimM CE457_00160 KUC_0780	Ribosome maturation factor RimM	25.8185	25.9269	26.4697	0.636767	0.686449	1.07802
A0A265E0T6	fabF CE457_05475 KUC_2779	3-oxoacyl-[acyl-carrier-protein] synthase 2 (EC 2.3.1.179)	24.2332	24.3403	24.0918	1.10291	1.18792	1.07708
A0A265DVP0	hutC CE457_16245 KUC_3624	Histidine utilization repressor	24.6802	24.7872	24.8919	0.863489	0.929977	1.077
A0A265DUP3	CE457_16015	Haloacid dehalogenase	27.3079	27.4146	26.9718	1.26235	1.35922	1.07674
A0A265DYA4	pyrE CE457_10070 KUC_1267	Orotate phosphoribosyltransferase (OPRT) (OPRTase) (EC 2.4.2.10)	28.3789	28.4849	28.664	0.820657	0.88322	1.07624
A0A265DXL4	CE457_10910 KUC_3845	Electron transfer flavoprotein subunit beta	31.1171	31.223	31.4275	0.806413	0.867837	1.07617
A0A265DYS2	flhC CE457_07830 KUC_1098	Flagellar transcriptional regulator FlhC	24.9419	25.0476	25.8787	0.522408	0.562104	1.07599
A0A265DXD4	murB CE457_11020 KUC_3822	UDP-N-acetylenolpyruvoylglucosamine reductase (EC 1.3.1.98) (UDP-N-acetylmuramate dehydrogenase)	26.1343	26.2393	26.4834	0.785066	0.844319	1.07547
A0A265DYV0	CE457_10445 KUC_1192	Glycosyl transferase (Glycosyltransferase)	26.7274	26.8321	27.0887	0.778463	0.837035	1.07524
A0A265DWE6	CE457_13720	Alcohol dehydrogenase	27.1157	27.2204	26.9224	1.14341	1.22942	1.07523
A0A7U9GJ54	KUC_1654	Cell division protein ZipA	27.6223	27.727	27.8026	0.882535	0.948914	1.07521
A0A265DXJ1	rsmH CE457_11175 KUC_3790	Ribosomal RNA small subunit methyltransferase H (EC 2.1.1.199) (16S rRNA m(4)C1402 methyltransferase) (rRNA (cytosine-N(4)-)-methyltransferase RsmH)	26.96	27.0642	27.3631	0.756242	0.812895	1.07491
A0A265DXM5	CE457_11465 KUC_3730	Lipid kinase YegS (Putative lipid kinase-like protein)	26.9595	27.0633	27.3244	0.776508	0.834463	1.07464
A0A265DXN0	CE457_11470 KUC_3729	Aminopeptidase N (EC 3.4.11.2)	28.9087	29.0116	28.9045	1.00288	1.07706	1.07396
A0A7U9GES8	KUC_2002	Band 7 domain-containing protein	27.4724	27.5751	26.9522	1.43423	1.54005	1.07378
A0A265DVE0	CE457_15335 KUC_3003	Bifunctional diguanylate cyclase/phosphodiesterase	22.5991	22.7014	22.0812	1.43185	1.5371	1.0735
A0A7U9C1J4	KUC_2818	Sulfate/thiosulfate import ATP-binding protein CysA	24.1451	24.2474	24.2708	0.916559	0.983895	1.07347
A0A265E0P5	dapA CE457_04975 KUC_2884	4-hydroxy-tetrahydrodipicolinate synthase (HTPA synthase) (EC 4.3.3.7)	29.0223	29.1245	28.9071	1.0831	1.16263	1.07344
A0A265DU68	CE457_17425 KUC_1982	ABC transporter ATP-binding protein (Oligopeptide transport ATP-binding protein oppD)	26.7651	26.867	26.6621	1.07402	1.15265	1.07321
A0A7U9C141	lpxL KUC_2709	Lipid A biosynthesis acyltransferase (EC 2.3.1.241) (Kdo(2)-lipid IV(A) acyltransferase)	26.3718	26.4731	26.58	0.86562	0.928568	1.07272
A0A265DVU0	CE457_14785 KUC_2574	DUF523 domain-containing protein	24.2175	24.3187	24.6374	0.747481	0.801816	1.07269
A0A265DX82	era CE457_10765 KUC_3875	GTPase Era	28.7343	28.8351	28.8707	0.90977	0.975635	1.0724
A0A265DYE4	CE457_10135 KUC_1253	Cation transporter (Metal tolerance protein C1)	26.1908	26.2915	25.7136	1.39207	1.49269	1.07228
A0A265DYD0	CE457_09725 KUC_1341	TRAP transporter large permease protein	26.2194	26.3196	26.8413	0.649818	0.696532	1.07189
A0A265DXN5	miaA CE457_11515	tRNA dimethylallyltransferase (EC 2.5.1.75) (Dimethylallyl diphosphate:tRNA dimethylallyltransferase) (DMAPP:tRNA dimethylallyltransferase) (DMATase) (Isopentenyl-diphosphate:tRNA isopentenyltransferase) (IPP transferase) (IPPT) (IPTase)	26.7379	26.8377	27.2791	0.687173	0.736415	1.07166
A0A265DZ43	CE457_07920 KUC_1080	Chemotaxis protein MotA	26.5888	26.6878	26.7044	0.922999	0.988569	1.07104
A0A265DUQ0	tpm CE457_17800 KUC_2297	Thiopurine S-methyltransferase (EC 2.1.1.67) (Thiopurine methyltransferase)	27.4913	27.5889	27.7093	0.859779	0.919978	1.07002
A0A7U9GGF6	KUC_0261	Ubiquinol oxidase subunit 2	28.6169	28.7142	28.944	0.797164	0.852777	1.06976
A0A265DY51	argE CE457_09630 KUC_1361	Acetylornithine deacetylase	26.3317	26.4289	26.3516	0.986301	1.05508	1.06973
A0A265DVE8	CE457_15300	NAD-dependent malic enzyme (EC 1.1.1.38)	29.5224	29.6195	30.0088	0.71381	0.763491	1.0696
A0A265E124	CE457_05645 KUC_2742	Universal stress protein	27.8269	27.9239	28.0665	0.846994	0.90587	1.06951
A0A7U9C1M0	KUC_2342	Blue-light photoreceptor	27.0598	27.1564	27.1996	0.907676	0.970545	1.06926
A0A265E355	CE457_01665 KUC_0466	Chemotaxis protein	24.2823	24.3789	24.7977	0.699605	0.74802	1.0692
A0A265DXF7	pabC CE457_10955 KUC_3835	aminodeoxychorismate lyase (EC 4.1.3.38)	24.2842	24.38	24.4674	0.880755	0.94124	1.06867
A0A265DXF8	murD CE457_11145 KUC_3796	UDP-N-acetylmuramoylalanine--D-glutamate ligase (EC 6.3.2.9) (D-glutamic acid-adding enzyme) (UDP-N-acetylmuramoyl-L-alanyl-D-glutamate synthetase)	27.0869	27.1822	27.2748	0.877879	0.9378	1.06826
A0A265DVY0	CE457_14225 KUC_2045	Magnesium chelatase	24.7002	24.7953	24.7209	0.985751	1.05291	1.06813
A0A265DXW9	hisZ CE457_11490 KUC_3725	ATP phosphoribosyltransferase regulatory subunit	28.0279	28.1218	27.9802	1.03365	1.10315	1.06723
A0A265E2Q2	CE457_01200 KUC_0563	Uncharacterized protein	27.3867	27.4799	26.9698	1.33498	1.42407	1.06673
A0A7U9C0T4	KUC_0009	Alpha/beta hydrolase	25.456	25.5492	25.4921	0.975294	1.04034	1.0667
A0A265DYC5	mgtE CE457_10170 KUC_1246	Magnesium transporter MgtE	25.7938	25.8866	26.1238	0.795571	0.848375	1.06637
A0A265DUP9	hslO CE457_16025 KUC_3574	33 kDa chaperonin (Heat shock protein 33 homolog) (HSP33)	28.0656	28.1578	28.2381	0.887302	0.945894	1.06603
A0A265E070	gyrA CE457_06825 KUC_3181	DNA gyrase subunit A (EC 5.6.2.2)	29.4981	29.5903	29.7262	0.853729	0.910093	1.06602
A0A265DXX7	CE457_09305 KUC_1431	Transcriptional regulatory protein	25.3821	25.4741	25.5811	0.87113	0.928503	1.06586
A0A265DW66	edd CE457_14130 KUC_2065	Phosphogluconate dehydratase (EC 4.2.1.12)	29.9606	30.0526	30.1343	0.886551	0.94493	1.06585
A0A265E2I7	ppx CE457_00485 KUC_0716	Exopolyphosphatase (EC 3.6.1.11)	27.8634	27.9548	27.8527	1.00747	1.07336	1.0654
A0A265DZZ2	CE457_07195 KUC_3256	Acid tolerance regulatory protein ActR (DNA-binding response regulator)	26.5973	26.6886	26.325	1.20778	1.28665	1.0653
A0A265DYR3	fliI CE457_07770 KUC_1111	Flagellum-specific ATP synthase (Flagellum-specific ATP synthase FliI)	27.109	27.1997	27.5135	0.75548	0.804489	1.06487
A0A265DXM1	gatB CE457_11420 KUC_3739	Aspartyl/glutamyl-tRNA(Asn/Gln) amidotransferase subunit B (Asp/Glu-ADT subunit B) (EC 6.3.5.-)	28.5819	28.6725	28.8444	0.833607	0.887674	1.06486
A0A265E366	CE457_02140 KUC_0371	Glutamate decarboxylase (EC 4.1.1.15)	26.3257	26.4162	25.6895	1.55428	1.65487	1.06472
A0A265E007	CE457_07250 KUC_3268	D-amino acid dehydrogenase small subunit (FAD-binding oxidoreductase)	27.4955	27.5858	27.2544	1.18189	1.25828	1.06463
A0A265DU93	lpxH CE457_17120 KUC_3400	UDP-2,3-diacylglucosamine hydrolase (EC 3.6.1.54) (UDP-2,3-diacylglucosamine diphosphatase)	25.4538	25.5431	25.7115	0.836416	0.88987	1.06391
A0A265DZJ2	CE457_09115 KUC_0816	Pyridoxal phosphate homeostasis protein (PLP homeostasis protein)	29.8023	29.8913	29.9344	0.912515	0.970566	1.06362
A0A7U9C0F5	KUC_2407	GDP-mannose-dependent alpha-mannosyltransferase	24.7274	24.8164	25.0403	0.804991	0.856199	1.06361
A0A265DU22	topA CE457_17555	DNA topoisomerase 1 (EC 5.6.2.1) (DNA topoisomerase I)	26.5752	26.6641	26.6866	0.92572	0.984538	1.06354
A0A265DZI5	tpiA CE457_08970 KUC_0847	Triosephosphate isomerase (TIM) (TPI) (EC 5.3.1.1) (Triose-phosphate isomerase)	28.9633	29.0517	29.3734	0.752545	0.800095	1.06319
A0A265DYD6	CE457_10220 KUC_1236	Probable chromosome-partitioning protein ParB	28.4113	28.4995	28.5319	0.919767	0.977765	1.06306
A0A265DYL7	CE457_07650 KUC_1136	C-factor (Short-chain dehydrogenase)	26.6053	26.6933	26.91	0.809596	0.860508	1.06289
A0A265E3A1	CE457_02305 KUC_0334	Oxidoreductase	23.0301	23.1178	23.8818	0.554143	0.588859	1.06265
A0A265DTU5	CE457_17685	Transcriptional regulator CysB	29.3118	29.3994	29.3348	0.984212	1.04583	1.0626
A0A265DVL0	CE457_16070 KUC_3585	Alpha/beta hydrolase (Putative arylformamidase)	26.3734	26.4604	26.5154	0.906289	0.962596	1.06213
A0A265E2S1	ilvE CE457_01130 KUC_0581	Branched-chain-amino-acid aminotransferase (BCAT) (EC 2.6.1.42)	27.3674	27.4542	27.3709	0.997638	1.05946	1.06197
A0A265DV03	CE457_16170 KUC_3606	ABC transporter substrate-binding protein (Protein proQ-like protein)	27.3188	27.4041	26.984	1.26119	1.33803	1.06093
A0A265DXI9	CE457_11380 KUC_3747	Ribonuclease E/G (Ribonuclease G)	27.1141	27.1974	27.4942	0.768368	0.814071	1.05948
A0A265DXB7	CE457_10915 KUC_3843	Electron transfer flavoprotein-ubiquinone oxidoreductase (ETF-QO) (EC 1.5.5.1)	28.8863	28.9696	28.7878	1.07062	1.13423	1.05941
A0A7U9GFQ9	nqrB KUC_1947	Na(+)-translocating NADH-quinone reductase subunit B (Na(+)-NQR subunit B) (Na(+)-translocating NQR subunit B) (EC 7.2.1.1) (NQR complex subunit B) (NQR-1 subunit B)	30.7004	30.7835	31.0685	0.774813	0.82073	1.05926
A0A265E3K0	CE457_02420 KUC_0311	DNA-binding response regulator (Phosphate regulon transcriptional regulatory protein phoB)	27.2135	27.2965	27.1044	1.07859	1.14242	1.05918
A0A265DVB0	trpS CE457_15170 KUC_1906	Tryptophan--tRNA ligase (EC 6.1.1.2) (Tryptophanyl-tRNA synthetase) (TrpRS)	28.849	28.9317	29.3025	0.730294	0.773369	1.05898
A0A265DVL6	ilvB CE457_15365 KUC_2997	Acetolactate synthase (EC 2.2.1.6)	29.8832	29.9658	30.1982	0.803815	0.851205	1.05896
A0A265DVW1	CE457_14060 KUC_2079	Solute:sodium symporter family transporter	28.8294	28.912	29.016	0.878664	0.930407	1.05889
A0A265DVU4	CE457_14660	ATP-dependent RNA helicase	27.8288	27.9112	27.7917	1.02608	1.08638	1.05877
A0A265E1L5	CE457_03240 KUC_1705	Fructose-bisphosphate aldolase (EC 4.1.2.13) (Fructose-bisphosphate aldolase class 1)	29.128	29.2103	29.0562	1.05104	1.11268	1.05865
A0A7U9C3W7	KUC_2699	Protein ApaG	26.8956	26.9775	27.341	0.734412	0.777294	1.05839
A0A265DUF7	CE457_16580 KUC_2235	ABC transporter	28.9515	29.0331	28.9586	0.995111	1.05304	1.05821
A0A265DXH2	CE457_11930 KUC_0029	Lipopolysaccharide biosynthesis protein	27.9347	28.0158	28.0311	0.935325	0.989465	1.05788
A0A7U9C2H8	KUC_2330	Acyl-CoA thioesterase I	24.7197	24.8006	24.9914	0.828307	0.876093	1.05769
A0A265E187	CE457_02905 KUC_1773	GntR family transcriptional regulator	25.2742	25.3542	23.3355	3.83363	4.05206	1.05698
A0A265DXY6	ureC CE457_09240 KUC_1444	Urease subunit alpha (EC 3.5.1.5) (Urea amidohydrolase subunit alpha)	29.4874	29.5671	26.6954	6.9261	7.31921	1.05676
A0A265E3F4	CE457_02585 KUC_0278	GMP synthase (GMP synthase subunit A)	25.0921	25.1717	25.5379	0.734193	0.775843	1.05673
A0A265E170	CE457_04715	Beta-ketoacyl synthase	27.8052	27.8837	28.0869	0.822623	0.868643	1.05594
A0A265DZE3	dnaJ CE457_08895 KUC_0863	Chaperone protein DnaJ	27.2982	27.3767	27.7329	0.739857	0.781234	1.05593
A0A265E4I9	dxr CE457_00425 KUC_0728	1-deoxy-D-xylulose 5-phosphate reductoisomerase (DXP reductoisomerase) (EC 1.1.1.267) (1-deoxyxylulose-5-phosphate reductoisomerase) (2-C-methyl-D-erythritol 4-phosphate synthase)	26.5736	26.652	26.7801	0.866662	0.915047	1.05583
A0A265E2K4	CE457_00890 KUC_0630	TraB family protein	28.0057	28.084	28.6917	0.621561	0.656249	1.05581
A0A265DWP2	CE457_12250 KUC_0087	GNAT family N-acetyltransferase (UPF0039 protein)	25.2656	25.3435	25.8157	0.68296	0.720853	1.05548
A0A265E0Q8	ccoN CE457_05145	cytochrome-c oxidase (EC 7.1.1.9)	26.1822	26.2599	26.0858	1.06909	1.12823	1.05532
A0A265DV20	CE457_15650 KUC_3492	Endonuclease	24.0383	24.1157	24.1547	0.922467	0.973335	1.05514
A0A265E3G7	CE457_02540 KUC_0287	Murein L,D-transpeptidase (Putative L,D-transpeptidase YcbB)	24.0805	24.1575	24.1944	0.924103	0.974787	1.05485
A0A265E0J8	CE457_04615 KUC_2959	TRAP transporter small permease protein	25.0745	25.1514	20.9115	17.9137	18.8948	1.05476
A0A265DUL4	CE457_16880 KUC_2176	3-hydroxyacyl-CoA dehydrogenase (3-hydroxyacyl-CoA dehydrogenase type-2)	26.764	26.8406	26.8677	0.93059	0.981382	1.05458
A0A7U9GF07	cpoB KUC_3295	Cell division coordinator CpoB	26.0032	26.0798	26.0572	0.963321	1.0158	1.05447
A0A265DX04	CE457_12815 KUC_0205	DUF4870 domain-containing protein	27.7063	27.7824	28.0152	0.807247	0.851002	1.0542
A0A265E027	CE457_07305 KUC_3279	ADP-ribose pyrophosphatase (EC 2.7.7.1, EC 3.6.1.-)	25.0367	25.1124	25.1162	0.946383	0.997361	1.05387
A0A265DUD7	CE457_17020	Pseudouridine synthase (EC 5.4.99.-)	26.0892	26.1644	26.3694	0.823464	0.867575	1.05357
A0A265E2D9	CE457_00505 KUC_0709	Phospho-2-dehydro-3-deoxyheptonate aldolase (EC 2.5.1.54)	26.354	26.4286	27.0223	0.629235	0.662644	1.05309
A0A265E2N8	CE457_01105 KUC_0586	2,3-diketo-L-gulonate-binding periplasmic protein yiaO (ABC transporter substrate-binding protein)	26.4197	26.4936	26.1145	1.23558	1.30052	1.05256
A0A265DZE8	glyS CE457_10395 KUC_1202	Glycine--tRNA ligase beta subunit (EC 6.1.1.14) (Glycyl-tRNA synthetase beta subunit) (GlyRS)	29.0724	29.1461	29.4957	0.745753	0.784816	1.05238
A0A265DZM7	CE457_07855 KUC_1093	Methyl-accepting chemotaxis protein (Methyl-accepting chemotaxis protein I)	28.6466	28.7201	29.1062	0.727205	0.765206	1.05226
A0A265DV77	hda CE457_15665 KUC_3495	DnaA regulatory inactivator Hda (DnaA-like protein hda)	26.1122	26.1846	25.7408	1.29368	1.36022	1.05143
A0A265DWN3	rlmL CE457_12140 KUC_0065	Ribosomal RNA large subunit methyltransferase K/L [Includes: 23S rRNA m2G2445 methyltransferase (EC 2.1.1.173) (rRNA (guanine-N(2)-)-methyltransferase RlmL); 23S rRNA m7G2069 methyltransferase (EC 2.1.1.264) (rRNA (guanine-N(7)-)-methyltransferase RlmK)]	27.9763	28.0486	28.2591	0.822008	0.864249	1.05139
A0A265DWD7	lnt CE457_13635 KUC_2511	Apolipoprotein N-acyltransferase (ALP N-acyltransferase) (EC 2.3.1.269)	27.2449	27.3166	27.6219	0.770032	0.809247	1.05093
A0A265DTR0	rimK CE457_18515 KUC_2141	Probable alpha-L-glutamate ligase (EC 6.3.2.-)	28.7374	28.809	29.0494	0.805519	0.84652	1.0509
A0A265DVU3	CE457_15480 KUC_3457	6-carboxy-5,6,7,8-tetrahydropterin synthase (EC 4.1.2.50) (Queuosine biosynthesis protein QueD)	25.1707	25.2415	25.7248	0.681075	0.715337	1.05031
A0A265DV34	asd CE457_15800 KUC_3522	Aspartate-semialdehyde dehydrogenase (ASA dehydrogenase) (ASADH) (EC 1.2.1.11) (Aspartate-beta-semialdehyde dehydrogenase)	31.3318	31.4024	31.3904	0.960141	1.00831	1.05017
A0A265E2V7	CE457_01135 KUC_0580	Aminotransferase (Histidinol-phosphate aminotransferase)	28.4267	28.4971	28.3672	1.04208	1.09421	1.05002
A0A265E0N3	fabG CE457_06620 KUC_3140	3-oxoacyl-ACP reductase (EC 1.1.1.100) (3-oxoacyl-reductase)	29.1195	29.1896	29.2377	0.921333	0.967222	1.04981
A0A265DVV7	CE457_14090 KUC_2073	Carbohydrate ABC transporter permease (Putative ABC transporter permease protein y4oR)	25.608	25.6775	26.8348	0.42726	0.448329	1.04931
A0A7U9GFY5	truD KUC_2716	tRNA pseudouridine synthase D (EC 5.4.99.27) (tRNA pseudouridine(13) synthase) (tRNA pseudouridylate synthase D) (tRNA-uridine isomerase D)	25.7778	25.847	26.1008	0.799413	0.838725	1.04918
A0A265E314	CE457_01870 KUC_0428	GDYXXLXY domain-containing protein	25.0183	25.0873	NaN	#VALUE!	#VALUE!	1.049
A0A265DYI6	CE457_10225 KUC_1235	ParA family protein	28.8635	28.9324	29.1482	0.820899	0.861019	1.04887
A0A265DXK3	CE457_11530 KUC_3716	tRNA threonylcarbamoyladenosine biosynthesis protein TsaE (t(6)A37 threonylcarbamoyladenosine biosynthesis protein TsaE)	24.5913	24.66	25.172	0.668624	0.701268	1.04882
A0A265E3W1	CE457_02695 KUC_0256	Phosphate acetyltransferase (EC 2.3.1.8) (Phosphotransacetylase)	26.7401	26.8085	26.8545	0.923767	0.968601	1.04853
A0A265DVK7	CE457_14655 KUC_2600	Cys-tRNA(Pro)/Cys-tRNA(Cys) deacylase (EC 4.2.-.-)	28.166	28.234	28.3073	0.906758	0.950473	1.04821
A0A265E287	CE457_00230 KUC_0766	VacJ	26.1461	26.214	26.5662	0.747373	0.783384	1.04818
A0A7U9BYR1	KUC_3071	Putative diguanylate cyclase YcdT	23.3272	23.394	22.4328	1.85887	1.94701	1.04742
A0A265DXI4	hisG CE457_11270 KUC_3770	ATP phosphoribosyltransferase (ATP-PRT) (ATP-PRTase) (EC 2.4.2.17)	28.0015	28.0683	28.3161	0.804039	0.84213	1.04738
A0A265DZ38	lysA CE457_09775 KUC_1331	Diaminopimelate decarboxylase (DAP decarboxylase) (DAPDC) (EC 4.1.1.20)	27.6917	27.7584	28.1287	0.738662	0.773587	1.04728
A0A265DZR4	CE457_07980	Beta-ketoacyl-[acyl-carrier-protein] synthase I	28.8663	28.9325	29.3942	0.693569	0.726154	1.04698
A0A265E0B4	CE457_04455 KUC_2990	tRNA 2-selenouridine synthase (tRNA 2-selenouridine(34) synthase MnmH)	25.6378	25.7038	25.7334	0.935846	0.97969	1.04685
A0A7U9C5M0	KUC_0530	Fimbrial assembly protein pilQ	25.4514	25.5173	25.7759	0.798597	0.835949	1.04677
A0A265DZ89	proB CE457_08700 KUC_0901	Glutamate 5-kinase (EC 2.7.2.11) (Gamma-glutamyl kinase) (GK)	26.6377	26.7036	26.7799	0.9061	0.948451	1.04674
A0A265DVV8	ung CE457_15595 KUC_3481	Uracil-DNA glycosylase (UDG) (EC 3.2.2.27)	28.3541	28.4198	28.3958	0.971459	1.01676	1.04663
A0A265E3J3	CE457_02785 KUC_0238	LysR family transcriptional regulator (Putative HTH-type transcriptional regulator ltrA)	25.5887	25.6539	25.9201	0.794755	0.831468	1.04619
A0A265DVV5	CE457_14055 KUC_2080	2-dehydro-3-deoxy-phosphogluconate aldolase (EC 4.1.2.14)	32.1216	32.1862	32.1796	0.960591	1.00458	1.0458
A0A265DXK6	CE457_11365	DUF615 domain-containing protein	27.3045	27.3686	27.6089	0.809771	0.846555	1.04543
A0A265DXK0	cobO CE457_11480 KUC_3727	Corrinoid adenosyltransferase (EC 2.5.1.17) (Cob(II)alamin adenosyltransferase) (Cob(II)yrinic acid a,c-diamide adenosyltransferase)	27.0291	27.0922	26.9166	1.08107	1.12946	1.04476
A0A265DXL5	gatA CE457_11415 KUC_3740	Glutamyl-tRNA(Gln) amidotransferase subunit A (Glu-ADT subunit A) (EC 6.3.5.7)	29.084	29.1471	29.1144	0.979129	1.0229	1.04471
A0A265E053	aspS CE457_07330 KUC_3285	Aspartate--tRNA(Asp/Asn) ligase (EC 6.1.1.23) (Aspartyl-tRNA synthetase) (AspRS) (Non-discriminating aspartyl-tRNA synthetase) (ND-AspRS)	30.8812	30.9443	31.2094	0.796496	0.832099	1.0447
A0A265DUZ2	CE457_15610 KUC_3484	NCS2 family permease (Permease)	28.528	28.5911	27.9334	1.51004	1.5775	1.04467
A0A265DWD2	CE457_13630 KUC_2510	Magnesium and cobalt efflux protein CorC (Magnesium/cobalt efflux protein)	27.7117	27.7747	27.8887	0.884552	0.923987	1.04458
A0A265DYP0	CE457_10495 KUC_1182	UPF0149 protein	24.8582	24.921	24.3236	1.44851	1.513	1.04452
A0A265E1A0	hisB CE457_04490 KUC_2983	Imidazoleglycerol-phosphate dehydratase (IGPD) (EC 4.2.1.19)	28.62	28.6828	27.8097	1.75356	1.83156	1.04448
A0A265DTP9	sufC CE457_18485	ABC transporter ATP-binding protein	28.1426	28.205	28.4231	0.823271	0.859666	1.04421
A0A265E0S5	uraH CE457_05235 KUC_2831	5-hydroxyisourate hydrolase (HIU hydrolase) (HIUHase) (EC 3.5.2.17)	24.6022	24.6641	24.5831	1.01333	1.05773	1.04382
A0A265E2X5	CE457_01610 KUC_0481	Aspartate aminotransferase family protein	23.5464	23.6073	23.7788	0.851237	0.887924	1.0431
A0A265DUX1	CE457_16005 KUC_3570	Oxidoreductase	27.7836	27.8444	28.0113	0.854033	0.890774	1.04302
A0A265DZL6	sfsA CE457_09085 KUC_0822	Sugar fermentation stimulation protein homolog	24.744	24.8043	24.7137	1.02122	1.0648	1.04267
A0A265E0S1	CE457_05000	nicotinate-nucleotide diphosphorylase (carboxylating) (EC 2.4.2.19) (Quinolinate phosphoribosyltransferase [decarboxylating])	26.831	26.8911	27.0196	0.877472	0.914811	1.04255
A0A265DTH0	sufT CE457_18500 KUC_2144	Putative Fe-S cluster assembly protein SufT (UPF0195 protein yitW)	24.8374	24.8968	25.0919	0.838236	0.873525	1.0421
A0A265DUM6	CE457_16575 KUC_2236	3-oxoacyl-synthase 3 (Beta-ketoacyl-ACP synthase III)	28.3338	28.3933	28.3299	1.0027	1.04487	1.04206
A0A265DVJ3	CE457_14570 KUC_2617	Aldehyde dehydrogenase-like protein yneI (Succinate-semialdehyde dehydrogenase)	27.4352	27.4944	27.1956	1.1806	1.23011	1.04193
A0A265E288	mutM fpg CE457_00325 KUC_0747	Formamidopyrimidine-DNA glycosylase (Fapy-DNA glycosylase) (EC 3.2.2.23) (DNA-(apurinic or apyrimidinic site) lyase MutM) (AP lyase MutM) (EC 4.2.99.18)	24.5724	24.6315	25.3095	0.599933	0.625039	1.04185
A0A265E0N0	purC CE457_04985 KUC_2882	Phosphoribosylaminoimidazole-succinocarboxamide synthase (EC 6.3.2.6) (SAICAR synthetase)	30.5749	30.6339	30.8824	0.808023	0.841771	1.04177
A0A265E241	radA CE457_04445	DNA repair protein RadA	25.3437	25.4027	25.8521	0.702988	0.732343	1.04176
A0A265DZ86	argE CE457_08570 KUC_0929	Acetylornithine deacetylase	27.5168	27.5743	28.049	0.691477	0.7196	1.04067
A0A265E304	guaB CE457_01645 KUC_0471	Inosine-5'-monophosphate dehydrogenase (IMP dehydrogenase) (IMPD) (IMPDH) (EC 1.1.1.205)	30.1582	30.215	30.2092	0.965279	1.00403	1.04014
A0A265E0K3	CE457_05015 KUC_2875	Acetyltransferase component of pyruvate dehydrogenase complex (EC 2.3.1.12)	31.0053	31.0618	31.068	0.957445	0.995647	1.0399
A0A265DXP4	CE457_11070 KUC_3812	Agamatine deiminase (Agmatine deiminase)	25.3587	25.4151	25.7613	0.756496	0.786668	1.03988
A0A265DVY1	CE457_14275 KUC_2035	Bifunctional cobalt-precorrin-7 (C(5))-methyltransferase/cobalt-precorrin-6B (C(15))-methyltransferase (Precorrin-6Y C(5,15)-methyltransferase)	25.4782	25.5344	25.8609	0.76702	0.797476	1.03971
A0A265DVJ7	CE457_14605 KUC_2610	Carboxylesterase (Carboxylesterase 2)	28.7471	28.803	29.0366	0.818167	0.850508	1.03953
A0A265E3D0	CE457_00525 KUC_0705	Lactoylglutathione lyase	25.4262	25.4821	25.6761	0.840969	0.874189	1.0395
A0A265DYI5	waaF CE457_10410 KUC_1199	ADP-heptose--LPS heptosyltransferase 2 (Lipopolysaccharide heptosyltransferase II)	26.7874	26.8431	27.0943	0.808417	0.840243	1.03937
A0A265E371	CE457_02020 KUC_0396	Chromosome initiation inhibitor (LysR family transcriptional regulator ArgP)	27.463	27.5183	27.5822	0.920723	0.956704	1.03908
A0A265DW68	CE457_13070 KUC_2396	L-threonine aldolase (EC 4.1.2.48)	27.2564	27.3109	27.5526	0.814386	0.845727	1.03848
A0A265E0Q3	hisA CE457_04480 KUC_2985	1-(5-phosphoribosyl)-5-[(5-phosphoribosylamino)methylideneamino] imidazole-4-carboxamide isomerase (EC 5.3.1.16) (Phosphoribosylformimino-5-aminoimidazole carboxamide ribotide isomerase)	28.8417	28.8949	29.1073	0.831858	0.863103	1.03756
A0A265DZ40	glnA CE457_08480 KUC_0948	Glutamine synthetase (EC 6.3.1.2)	33.8137	33.8668	31.5313	4.86499	5.04736	1.03749
A0A265DWF8	CE457_13740	Sodium:solute symporter	25.9279	25.9807	25.8723	1.03927	1.07805	1.03731
A0A265DUW7	CE457_15450 KUC_3451	L-asparaginase 1	26.883	26.9354	27.0989	0.861	0.892862	1.03701
A0A265DWZ1	CE457_12330 KUC_0104	Putative glucose-6-phosphate 1-epimerase (EC 5.1.3.15)	26.6245	26.6768	26.7144	0.939606	0.974298	1.03692
A0A265DXL2	CE457_12170 KUC_0071	Hemerythrin-like domain-containing protein	27.9679	28.02	27.8605	1.07723	1.11691	1.03684
A0A265DWZ5	CE457_13085 KUC_2399	Hydrolase (UPF0012 hydrolase yhcX)	27.5153	27.5664	27.9272	0.751596	0.778709	1.03607
A0A7U9C3H1	glmM KUC_0848	Phosphoglucosamine mutase (EC 5.4.2.10)	29.7754	29.8263	30.2829	0.703414	0.728651	1.03588
A0A265E0G8	CE457_06220 KUC_3059	Peptidase (Protease HtpX-like protein)	24.4939	24.5442	24.6497	0.89761	0.929486	1.03551
A0A265E2B6	glnD CE457_00380 KUC_0736	Bifunctional uridylyltransferase/uridylyl-removing enzyme (UTase/UR) (Bifunctional [protein-PII] modification enzyme) (Bifunctional nitrogen sensor protein) [Includes: [Protein-PII] uridylyltransferase (PII uridylyltransferase) (UTase) (EC 2.7.7.59); [Protein-PII]-UMP uridylyl-removing enzyme (UR) (EC 3.1.4.-)]	26.5956	26.6455	26.8579	0.833758	0.863109	1.0352
A0A265E0G9	CE457_04650 KUC_2952	DUF3568 domain-containing protein	28.4605	28.5104	27.7871	1.59475	1.65088	1.0352
A0A265E0J3	CE457_04965 KUC_2886	AI-2E family transporter (Permease perM-like protein)	25.8282	25.8772	26.3483	0.697314	0.721414	1.03456
A0A265DUU4	CE457_16165 KUC_3605	Dihydrofolate reductase (EC 1.5.1.3)	26.9077	26.9567	27.0181	0.926349	0.958356	1.03455
A0A265DUV9	ribB CE457_15955 KUC_3560	3,4-dihydroxy-2-butanone 4-phosphate synthase (DHBP synthase) (EC 4.1.99.12)	28.993	29.0416	29.3434	0.784339	0.811204	1.03425
A0A7U9GFA9	KUC_2043	Cobyrinic acid A,C-diamide synthase	25.786	25.8342	26.4359	0.637321	0.659011	1.03403
A0A265DVX7	cobW CE457_14240 KUC_2042	Cobalamin biosynthesis protein CobW (Protein CobW)	28.941	28.9887	28.9222	1.01317	1.04724	1.03363
A0A265DUG8	prpD CE457_16425 KUC_2266	2-methylcitrate dehydratase (EC 4.2.1.79)	25.9417	25.9889	25.5274	1.33268	1.37699	1.03325
A0A265DY15	cmoB CE457_11700 KUC_3682	tRNA U34 carboxymethyltransferase (EC 2.5.1.-)	25.2775	25.3246	25.46	0.881164	0.910435	1.03322
A0A265DU06	rpe CE457_17760 KUC_2289	Ribulose-phosphate 3-epimerase (EC 5.1.3.1)	27.3642	27.4111	27.9722	0.656084	0.677768	1.03305
A0A265E3I4	CE457_02730 KUC_0249	Alcohol dehydrogenase (NAD(P)-dependent alcohol dehydrogenase)	29.0909	29.1377	27.3691	3.29842	3.40727	1.033
A0A265DX18	CE457_12870 KUC_0217	Glycosyl transferase family 1	25.3698	25.4165	25.2273	1.10382	1.14017	1.03293
A0A265DY36	CE457_09260 KUC_1440	Diguanylate cyclase DosC (EC 2.7.7.65) (Direct oxygen-sensing cyclase)	27.0863	27.1327	26.7455	1.26646	1.30788	1.0327
A0A265DYM9	CE457_10250 KUC_1229	Amino acid ABC transporter substrate-binding protein (Glutamine-binding periplasmic protein)	29.5532	29.5985	29.5979	0.969492	1.00043	1.03191
A0A265DWI6	CE457_11885	Glycosyltransferase 2-like domain-containing protein	27.4006	27.4458	27.8706	0.721975	0.744957	1.03183
A0A265DWN6	CE457_12175 KUC_0072	Replication-associated recombination protein A	26.3465	26.3913	26.4293	0.944251	0.973973	1.03148
A0A265DYV3	CE457_07810 KUC_1102	Flagellar protein FliT	22.7359	22.7806	22.3187	1.33538	1.37737	1.03144
A0A265DVW3	CE457_14105 KUC_2070	ABC transporter ATP-binding protein	27.6926	27.7367	27.9934	0.811795	0.83702	1.03107
A0A265DTY1	potA CE457_17890	Spermidine/putrescine import ATP-binding protein PotA (EC 7.6.2.11)	27.3986	27.4421	27.7381	0.79029	0.814499	1.03063
A0A265E1N7	CE457_05280 KUC_2822	Ureidoglycolate hydrolase (Ureidoglycolate lyase (EC 3.5.1.116))	24.2255	24.2689	24.3168	0.938698	0.967363	1.03054
A0A265E497	CE457_02280 KUC_0339	Isomerase yitF (Mandelate racemase)	26.606	26.6487	26.3482	1.19563	1.23156	1.03006
A0A265DWA8	CE457_14365	DUF1456 domain-containing protein	26.9247	26.9672	27.311	0.765059	0.78794	1.02991
A0A265DY48	engB CE457_09750 KUC_1336	Probable GTP-binding protein EngB	27.5067	27.5491	27.8379	0.794873	0.818633	1.02989
A0A265DZN0	CE457_06540 KUC_3123	DUF3750 domain-containing protein	23.7142	23.7566	24.482	0.587317	0.604856	1.02986
A0A265E0N9	CE457_04840	Ubiquinone biosynthesis regulatory protein kinase UbiB	31.1901	31.2323	31.3709	0.882179	0.908357	1.02967
A0A265DVS2	CE457_13880	Rhomboid family intramembrane serine protease	28.1698	28.2113	28.1952	0.982527	1.01123	1.02921
A0A265DZI6	CE457_06080 KUC_3030	2OG-Fe dioxygenase family protein	25.2297	25.2709	24.7639	1.38113	1.42111	1.02895
A0A265DWX6	queF CE457_12025	NADPH-dependent 7-cyano-7-deazaguanine reductase (EC 1.7.1.13) (7-cyano-7-carbaguanine reductase) (NADPH-dependent nitrile oxidoreductase) (PreQ(0) reductase)	27.1381	27.1791	27.6533	0.699702	0.719883	1.02884
A0A265DXE1	sppA CE457_11000 KUC_3826	Na(+)/H(+) antiporter nhaA (Signal peptide peptidase SppA)	27.0059	27.0465	26.7046	1.23224	1.26735	1.02849
A0A265E2F3	CE457_00530 KUC_0704	META domain-containing protein	28.8643	28.9048	28.7993	1.04609	1.07586	1.02846
A0A265DXI5	CE457_10930 KUC_3840	TatD family deoxyribonuclease	26.2933	26.3338	26.3335	0.97253	1.00019	1.02844
A0A265DXL9	CE457_11395 KUC_3744	Cell shape-determining protein MreC (Cell shape protein MreC)	26.6157	26.6561	26.9931	0.769801	0.79166	1.0284
A0A265DU58	CE457_16960 KUC_3367	Protease SohB (Putative protease sohB)	27.0341	27.0743	26.2466	1.72612	1.77485	1.02823
A0A265DXB1	CE457_10925	DUF1285 domain-containing protein	25.6281	25.6676	25.578	1.03532	1.06405	1.02775
A0A265DYQ0	CE457_07800 KUC_1105	Phosphohydrolase	28.9346	28.9739	29.0972	0.893416	0.918073	1.0276
A0A265DZL9	CE457_06545 KUC_3124	Antitoxin Xre-like helix-turn-helix domain-containing protein	23.0006	23.0395	23.2564	0.837515	0.860409	1.02734
A0A265DV55	CE457_15415 KUC_3444	Calcium/sodium antiporter (Inner membrane protein yrbG)	26.1054	26.1437	26.1186	0.990927	1.01755	1.02687
A0A265DV02	gpt CE457_15600 KUC_3482	Xanthine-guanine phosphoribosyltransferase (XGPRT) (EC 2.4.2.22) (Xanthine phosphoribosyltransferase)	29.8007	29.8359	29.3129	1.40224	1.43694	1.02474
A0A265DVS5	CE457_14665 KUC_2598	non-specific serine/threonine protein kinase (EC 2.7.11.1)	27.7302	27.765	28.5216	0.577801	0.591893	1.02439
A0A265E1I3	fdhD CE457_03060 KUC_1742	Sulfur carrier protein FdhD	25.7852	25.8189	26.3708	0.666398	0.68214	1.02362
A0A265E2G7	CE457_00665 KUC_0676	ABC transporter substrate-binding protein (Glutathione-binding protein gsiB)	26.0996	26.1331	26.394	0.815447	0.834567	1.02345
A0A265DW23	nadK CE457_13870	NAD kinase (EC 2.7.1.23) (ATP-dependent NAD kinase)	26.6239	26.6573	26.7424	0.921172	0.942728	1.0234
A0A265DWG1	CE457_13430 KUC_2472	NAD(P)-dependent oxidoreductase	26.633	26.6661	26.8676	0.849898	0.869662	1.02325
A0A265DTU8	cysT CE457_17770 KUC_2291	Sulfate transport system permease protein CysT	25.918	25.9503	25.8674	1.03574	1.05917	1.02262
A0A265E303	CE457_01580 KUC_0487	Ion transporter (Potassium voltage-gated channel subfamily D member 1)	25.9725	26.0043	25.5729	1.3191	1.34855	1.02233
A0A265DVV4	putP CE457_13835 KUC_2125	Sodium/proline symporter (Proline permease)	26.962	26.9936	26.3177	1.56301	1.59756	1.02211
A0A265E467	CE457_02110	Cytochrome B	26.3191	26.3502	26.7282	0.75309	0.769516	1.02181
A0A265DXA3	CE457_10785	Serine peptidase	29.8059	29.8369	29.939	0.911833	0.931642	1.02172
A0A265DWW6	mnmA CE457_12230	tRNA-specific 2-thiouridylase MnmA (EC 2.8.1.13)	26.8851	26.9151	27.0082	0.91821	0.937546	1.02106
A0A265DYA6	pstA CE457_09870 KUC_1310	Phosphate transport system permease protein PstA	23.6844	23.7141	23.6594	1.01751	1.03865	1.02077
A0A265DTC7	CE457_19015 KUC_2135	5-methylcytosine-specific restriction enzyme A (HNH endonuclease)	25.4403	25.4697	25.6713	0.852066	0.869601	1.02058
A0A265DY17	CE457_09515	LysR family transcriptional regulator	26.1805	26.2082	26.6246	0.735005	0.74928	1.01942
A0A265DU77	CE457_18550 KUC_1164	NERD domain-containing protein	28.2621	28.2894	28.7468	0.714679	0.728333	1.0191
A0A265E220	CE457_03640 KUC_1625	AcrB/AcrD/AcrF family protein (Nodulation protein nolG)	28.0816	28.1087	28.8233	0.598038	0.609406	1.01901
A0A265E0M5	ccoG CE457_05125 KUC_2853	Cytochrome c oxidase accessory protein CcoG (Nitrogen fixation protein fixG)	27.5968	27.6239	27.5685	1.01979	1.03914	1.01897
A0A265E071	CE457_07440 KUC_3308	Glutathione reductase (Glutathione-disulfide reductase)	27.4597	27.4864	27.6903	0.852295	0.868178	1.01864
A0A265DYJ7	CE457_09930 KUC_1298	DNA-binding protein HU-alpha (HU family DNA-binding protein)	29.076	29.1026	29.3723	0.81437	0.829523	1.01861
A0A7U9GFV6	KUC_2625	Uncharacterized protein	25.8144	25.841	26.5603	0.596322	0.607408	1.01859
A0A265E3H9	CE457_02735 KUC_0248	DUF3352 domain-containing protein	28.7092	28.7355	29.1389	0.742421	0.756107	1.01843
A0A265DTY7	CE457_17385 KUC_1991	MoxR family ATPase	26.5716	26.5973	26.9472	0.770809	0.784681	1.018
A0A265E392	fhuF CE457_02125	Siderophore-iron reductase FhuF	26.6306	26.6559	27.2185	0.665343	0.677126	1.01771
A0A265DYC3	glmS CE457_10115 KUC_1257	Glutamine--fructose-6-phosphate aminotransferase [isomerizing] (EC 2.6.1.16) (D-fructose-6-phosphate amidotransferase) (GFAT) (Glucosamine-6-phosphate synthase) (Hexosephosphate aminotransferase) (L-glutamine--D-fructose-6-phosphate amidotransferase)	29.6448	29.6699	30.0664	0.746598	0.759699	1.01755
A0A265E4C5	CE457_02440 KUC_0307	Methyl-accepting chemotaxis citrate transducer (Methyl-accepting chemotaxis protein)	22.8152	22.8401	22.6413	1.12806	1.14767	1.01739
A0A265E2Q5	CE457_01090 KUC_0589	AraC family transcriptional regulator (Putative transcriptional regulator lumQ)	24.7761	24.8009	25.304	0.693549	0.705572	1.01733
A0A265DYJ1	glyQ CE457_10400	Glycine--tRNA ligase alpha subunit (EC 6.1.1.14) (Glycyl-tRNA synthetase alpha subunit) (GlyRS)	30.1235	30.1482	30.3477	0.856045	0.870829	1.01727
A0A265DWA2	CE457_13510 KUC_2489	Molybdopterin-synthase adenylyltransferase MoeB (Sulfur carrier protein moaD adenylyltransferase)	24.6458	24.6704	25.1481	0.70596	0.718143	1.01726
A0A265E0F5	CE457_07325 KUC_3284	Zinc ribbon domain-containing protein	25.3338	25.3576	25.1431	1.14136	1.16031	1.0166
A0A265DV60	purF CE457_15750	Amidophosphoribosyltransferase (ATase) (EC 2.4.2.14) (Glutamine phosphoribosylpyrophosphate amidotransferase) (GPATase)	29.9746	29.9983	29.8704	1.07486	1.09269	1.01659
A0A265E2L3	hisS CE457_00980 KUC_0612	Histidine--tRNA ligase (EC 6.1.1.21) (Histidyl-tRNA synthetase) (HisRS)	29.3468	29.3705	29.8432	0.708857	0.720599	1.01657
A0A265DVP6	CE457_14500 KUC_2631	Achromobactin-binding periplasmic protein (Iron ABC transporter substrate-binding protein)	25.0885	25.1115	25.0672	1.01488	1.03115	1.01603
A0A265DYS5	CE457_07845 KUC_1095	Chemotaxis protein CheA (EC 2.7.13.3)	29.7689	29.7918	30.0808	0.805601	0.818458	1.01596
A0A265DTW5	ahpC CE457_17900 KUC_2317	Alkyl hydroperoxide reductase C (EC 1.11.1.26) (Peroxiredoxin) (Thioredoxin peroxidase)	30.6338	30.6559	30.8748	0.846166	0.859219	1.01543
A0A265E2V5	CE457_01490 KUC_0505	Cytochrome c biosis ATP-binding export protein CcmA (Heme ABC exporter ATP-binding protein CcmA)	24.5962	24.6182	25.4484	0.553912	0.56243	1.01538
A0A265E1M7	CE457_03630 KUC_1627	NAD(P)-dependent oxidoreductase (Serine 3-dehydrogenase)	30.5673	30.589	30.7742	0.86637	0.879492	1.01515
A0A265DWA9	CE457_13475	Zinc-ribbon domain-containing protein	25.8546	25.8761	25.9275	0.950721	0.965011	1.01503
A0A265E326	CE457_01865 KUC_0429	DUF4401 domain-containing protein	23.7153	23.7362	23.7586	0.970476	0.984639	1.01459
A0A265DZH7	CE457_10560 KUC_1169	Putative pre-16S rRNA nuclease (EC 3.1.-.-)	25.4153	25.4362	26.0814	0.630209	0.639406	1.01459
A0A265DTE1	CE457_18640 KUC_1145	oligopeptidase A (EC 3.4.24.70)	28.3244	28.3445	28.6259	0.811457	0.822828	1.01401
A0A265E0L8	CE457_05060 KUC_2866	histidine kinase (EC 2.7.13.3)	26.6554	26.6753	26.9172	0.834056	0.845656	1.01391
A0A7U9C202	KUC_0101	Putative lipoprotein nlpC-like protein	24.6237	24.6434	25.3071	0.622691	0.631266	1.01377
A0A265DTC8	gapA CE457_18585 KUC_1157	Aldehyde dehydrogenase (EC 1.2.1.12) (D-erythrose-4-phosphate dehydrogenase)	25.8065	25.8258	24.3669	2.71255	2.74906	1.01346
A0A265DUB2	tig CE457_17150 KUC_3406	Trigger factor (TF) (EC 5.2.1.8) (PPIase)	30.3171	30.336	30.6964	0.768794	0.778908	1.01316
A0A265DZ80	CE457_08385 KUC_0989	DUF2007 domain-containing protein	24.9955	25.0144	25.3383	0.788511	0.79886	1.01312
A0A265DYZ0	secY CE457_08300	Protein translocase subunit SecY	30.6074	30.6259	31.1195	0.70123	0.710275	1.0129
A0A265DWU4	CE457_12515 KUC_0144	Succinylglutamate desuccinylase	26.8886	26.9068	27.0173	0.914604	0.926236	1.01272
A0A265E342	CE457_02030	Thiol oxidoreductase	25.1671	25.1853	24.9336	1.17566	1.19061	1.01271
A0A265DYV9	rplK CE457_08145 KUC_1035	Large ribosomal subunit protein uL11	31.7311	31.7494	32.3222	0.663831	0.672266	1.01271
A0A265DZ12	CE457_08400 KUC_0986	HTH-type transcriptional activator AmpR (LysR family transcriptional regulator)	24.3253	24.3431	24.4202	0.936304	0.947973	1.01246
A0A265DZQ0	pfp CE457_06710 KUC_3158	Pyrophosphate--fructose 6-phosphate 1-phosphotransferase (EC 2.7.1.90) (6-phosphofructokinase, pyrophosphate dependent) (PPi-dependent phosphofructokinase) (PPi-PFK) (Pyrophosphate-dependent 6-phosphofructose-1-kinase)	29.4656	29.4828	29.4511	1.01014	1.02222	1.01196
A0A265E0I9	ubiE CE457_04850 KUC_2909	Ubiquinone/menaquinone biosynthesis C-methyltransferase UbiE (EC 2.1.1.163) (EC 2.1.1.201) (2-methoxy-6-polyprenyl-1,4-benzoquinol methylase) (Demethylmenaquinone methyltransferase)	29.1253	29.1423	29.0106	1.08275	1.09561	1.01189
A0A265E0T5	pyk CE457_05285 KUC_2821	Pyruvate kinase (EC 2.7.1.40)	29.5219	29.5385	29.297	1.16869	1.18215	1.01152
A0A265E1E7	CE457_03255 KUC_1702	ABC transporter substrate-binding protein	24.0819	24.0976	24.2019	0.920194	0.930248	1.01093
A0A265E1P2	CE457_03540 KUC_1646	2,3-diketo-L-gulonate-binding periplasmic protein yiaO (TRAP transporter substrate-binding protein DctP)	27.6416	27.6572	26.0431	3.02841	3.06138	1.01089
A0A265DTI8	ettA CE457_18225 KUC_2344	Energy-dependent translational throttle protein EttA (EC 3.6.1.-) (Translational regulatory factor EttA)	29.6682	29.6833	29.8913	0.856731	0.865718	1.01049
A0A265E363	CE457_01720 KUC_0460	Restriction endonuclease subunit R (Type III restriction-modification system enzyme re)	25.4402	25.4552	25.5979	0.896466	0.905819	1.01043
A0A265E0Y1	CE457_05555 KUC_2763	Glyoxylate/hydroxypyruvate reductase A	27.8693	27.8841	27.9336	0.956429	0.966259	1.01028
A0A265DU18	CE457_17420 KUC_1983	ABC transporter ATP-binding protein (Oligopeptide transport ATP-binding protein ykfD)	27.108	27.1224	27.1224	0.990075	1	1.01002
A0A265DYA3	CE457_10015 KUC_1279	Alcohol dehydrogenase	26.4052	26.4192	26.4859	0.945545	0.954791	1.00978
A0A265DU71	CE457_17015 KUC_3378	ABC transporter ATP-binding protein	27.4724	27.4864	27.3259	1.10694	1.1177	1.00972
A0A265E002	cas1 CE457_08425 KUC_0980	CRISPR-associated endonuclease Cas1 (EC 3.1.-.-)	24.7735	24.7875	24.7789	0.996318	1.00598	1.00969
A0A265E245	iolB CE457_03790 KUC_1594	5-deoxy-glucuronate isomerase	26.389	26.4024	26.4892	0.932917	0.941622	1.00933
A0A7U9C637	KUC_0786	HTH-type transcriptional regulator MT1864/Rv1816-like C-terminal domain-containing protein	26.6057	26.6186	26.8272	0.857647	0.865374	1.00901
A0A265DVK9	argD CE457_14740 KUC_2583	Acetylornithine aminotransferase (ACOAT) (EC 2.6.1.11)	28.839	28.8517	29.1146	0.826113	0.833442	1.00887
A0A265DVL2	CE457_14625 KUC_2606	Hydrogenase-4 component B	22.2269	22.2388	NaN	#VALUE!	#VALUE!	1.00825
A0A265E136	CE457_05990 KUC_2669	Sigma-54-dependent Fis family transcriptional regulator (Type 4 fimbriae expression regulatory protein pilR)	28.976	28.9877	29.4245	0.732788	0.738783	1.00818
A0A265DYW8	gshB CE457_10550 KUC_1171	Glutathione synthetase (EC 6.3.2.3) (GSH synthetase) (GSH-S) (GSHase) (Glutathione synthase)	28.851	28.8625	29.2686	0.748667	0.754619	1.00795
A0A265DZB2	atpA CE457_10190 KUC_1242	ATP synthase subunit alpha (EC 7.1.2.2) (ATP synthase F1 sector subunit alpha) (F-ATPase subunit alpha)	32.6264	32.6377	32.7342	0.927948	0.935269	1.00789
A0A265DUX7	acnB CE457_15500 KUC_3462	Aconitate hydratase B (EC 4.2.1.3) (EC 4.2.1.99) (2-methylisocitrate dehydratase)	30.2013	30.2126	30.1651	1.02542	1.03348	1.00786
A0A265DYE0	CE457_10215 KUC_1237	F0F1 ATP synthase assembly protein I	22.9039	22.9149	23.6254	0.606429	0.611081	1.00767
A0A265DUX2	CE457_17550 KUC_1957	DUF3141 domain-containing protein	29.1292	29.14	28.9707	1.11606	1.1245	1.00756
A0A265DZ14	cas6f CE457_08455 KUC_0974	Type I-F CRISPR-associated endoribonuclease Cas6/Csy4	26.6495	26.6603	26.7929	0.905392	0.912187	1.0075
A0A265DZG2	bamE CE457_08870 KUC_0868	Outer membrane protein assembly factor BamE	28.5171	28.5277	28.8224	0.809261	0.815244	1.00739
A0A265DYQ7	hldD CE457_10405 KUC_1200	ADP-L-glycero-D-manno-heptose-6-epimerase (EC 5.1.3.20) (ADP-L-glycero-beta-D-manno-heptose-6-epimerase) (ADP-glyceromanno-heptose 6-epimerase) (ADP-hep 6-epimerase) (AGME)	28.2818	28.2922	28.5237	0.845616	0.85173	1.00723
A0A265E353	CE457_02025 KUC_0395	Peptidase	29.698	29.7084	29.3143	1.30475	1.31416	1.00721
A0A265DXY5	CE457_11720 KUC_3678	DUF4123 domain-containing protein	24.1113	24.1215	21.0817	8.16573	8.22339	1.00706
A0A265E0N6	CE457_04995 KUC_2880	N-acetyltransferase	26.3162	26.326	26.6488	0.794098	0.799524	1.00683
A0A265E0J9	CE457_07535 KUC_3327	DNA endonuclease SmrA	25.1547	25.1635	24.9719	1.13511	1.14201	1.00608
A0A265DXE0	CE457_11080 KUC_3810	Thiamin phosphate synthase superfamily	29.2399	29.2482	29.8681	0.646975	0.6507	1.00576
A0A7U9C4T4	KUC_1344	Hydroxymethylpyrimidine/phosphomethylpyrimidine kinase	26.8925	26.9005	27.5026	0.655133	0.658761	1.00554
A0A265DTX2	CE457_17840 KUC_2305	DUF883 domain-containing protein	29.6542	29.6614	28.3317	2.50099	2.51354	1.00502
A0A265DUN3	CE457_16040 KUC_3578	(S)-mandelate dehydrogenase (Alpha-hydroxy-acid oxidizing enzyme)	25.9583	25.9655	26.2303	0.828206	0.832334	1.00498
A0A265DXF2	murF CE457_11155 KUC_3794	UDP-N-acetylmuramoyl-tripeptide--D-alanyl-D-alanine ligase (EC 6.3.2.10) (D-alanyl-D-alanine-adding enzyme)	27.4126	27.4188	27.4927	0.945989	0.950066	1.00431
A0A265E3G3	cdd CE457_02630	Cytidine deaminase (EC 3.5.4.5) (Cytidine aminohydrolase)	22.3784	22.3846	NaN	#VALUE!	#VALUE!	1.00429
A0A265E3B7	CE457_01990 KUC_0402	Peptidase C-terminal archaeal/bacterial domain-containing protein	29.7984	29.8045	30.3085	0.702181	0.705166	1.00425
A0A265E1A2	CE457_06030 KUC_2661	Iron ABC transporter permease (Putative siderophore transport system permease protein yfiZ)	25.9654	25.9715	26.1001	0.910844	0.914695	1.00423
A0A265E2S2	CE457_01315 KUC_0540	Acyl-CoA dehydrogenase	27.9976	28.0036	28.2166	0.859163	0.862721	1.00414
A0A265DWT3	lpdA CE457_12435	Dihydrolipoyl dehydrogenase (EC 1.8.1.4)	31.7988	31.8042	32.1297	0.795079	0.798058	1.00375
A0A265E2I8	CE457_03490 KUC_1656	Alkene reductase (N-ethylmaleimide reductase)	28.3073	28.3126	28.7326	0.744692	0.747428	1.00367
A0A265E043	CE457_07410 KUC_3301	ATPase	27.9582	27.9627	27.7972	1.11803	1.12151	1.00311
A0A265E1C4	CE457_04605 KUC_2961	Fe(3+)-transport system permease protein fbpB 2 (Iron ABC transporter permease)	25.0991	25.1033	25.4805	0.767703	0.769946	1.00292
A0A265DXU3	nudF CE457_11780 KUC_3665	ADP-ribose pyrophosphatase (EC 3.6.1.13) (ADP-ribose diphosphatase) (ADP-ribose phosphohydrolase) (Adenosine diphosphoribose pyrophosphatase)	26.4135	26.4175	26.7943	0.768053	0.770158	1.00274
A0A265DYW6	coaX CE457_08110 KUC_1042	Type III pantothenate kinase (EC 2.7.1.33) (PanK-III) (Pantothenic acid kinase)	26.0468	26.0507	26.3705	0.799018	0.801184	1.00271
A0A265DYY1	CE457_07965 KUC_1071	Single-stranded DNA-binding protein (SSB)	30.9299	30.9335	30.8342	1.06858	1.0712	1.00244
A0A265E0G5	CE457_07385 KUC_3296	NAD(P)-dependent oxidoreductase	28.8525	28.856	29.3076	0.729479	0.73121	1.00237
A0A265DXK2	CE457_11375 KUC_3748	DUF3971 domain-containing protein	25.3249	25.328	25.8341	0.702626	0.704164	1.00219
A0A265E0G7	CE457_04795 KUC_2920	HTH-type transcriptional regulator MetR	26.0741	26.0765	26.1236	0.96627	0.96787	1.00166
A0A265E0L1	argS CE457_04875 KUC_2904	Arginine--tRNA ligase (EC 6.1.1.19) (Arginyl-tRNA synthetase) (ArgRS)	29.0878	29.09	29.4137	0.79778	0.799011	1.00154
A0A265E216	CE457_03435	Lysozyme-like domain containing protein	25.7352	25.7372	26.0693	0.793256	0.794365	1.0014
A0A265E2E1	rho CE457_00490 KUC_0714	Transcription termination factor Rho (EC 3.6.4.-) (ATP-dependent helicase Rho)	30.0221	30.0238	30.123	0.932438	0.933551	1.00119
A0A7U9C4Z0	KUC_0183	Organic hydroperoxide resistance transcriptional regulator	27.8887	27.8904	27.4373	1.36734	1.36893	1.00117
A0A265E3S3	gabT CE457_01295 KUC_0544	4-aminobutyrate aminotransferase (4-aminobutyrate--2-oxoglutarate transaminase)	31.3433	31.3445	31.4591	0.922869	0.923647	1.00084
A0A265DXR4	CE457_11360 KUC_3751	Metalloprotease PmbA (Protein pmbA)	27.0283	27.0293	27.4371	0.753247	0.753743	1.00066
A0A265DYL8	gyrB CE457_10380 KUC_1205	DNA gyrase subunit B (EC 5.6.2.2)	29.7015	29.7021	29.647	1.03855	1.03896	1.00039
A0A265E1A8	speA CE457_04555 KUC_2971	Biosynthetic arginine decarboxylase (ADC) (EC 4.1.1.19)	26.269	26.2696	26.7167	0.733204	0.733485	1.00038
A0A265E3A8	CE457_02215 KUC_0355	FAD-binding oxidoreductase (Gamma-glutamylputrescine oxidoreductase)	24.4619	24.4624	24.0615	1.31985	1.32031	1.00035
A0A265DUJ4	CE457_17245 KUC_3425	Cytochrome c oxidase assembly protein CtaG	24.2232	24.2234	24.967	0.597164	0.597255	1.00015
A0A265DWQ4	CE457_12240 KUC_0085	Adenylosuccinate lyase (ASL) (EC 4.3.2.2) (Adenylosuccinase)	29.647	29.6469	29.8727	0.855159	0.855109	0.999941
A0A265E1E4	CE457_03030 KUC_1748	Formate dehydrogenase (Formate dehydrogenase subunit alpha)	24.7799	24.7796	25.0685	0.81873	0.818531	0.999757
A0A265E0U4	CE457_05185 KUC_2842	Glycolate oxidase iron-sulfur subunit (EC 1.1.99.14)	26.6476	26.6471	25.9602	1.61042	1.60981	0.999621
A0A265DZY6	fadE CE457_06375 KUC_3091	Acyl-coenzyme A dehydrogenase (EC 1.3.8.7) (EC 1.3.8.8)	28.8842	28.8833	29.2552	0.773223	0.77277	0.999414
A0A265DY72	CE457_09645 KUC_1358	Malonate transporter (Transporter)	22.3023	22.301	22.9399	0.642797	0.6422	0.999071
A0A265DV89	CE457_15720 KUC_3506	Uracil permease	23.0614	23.0595	22.9801	1.05798	1.05659	0.998685
A0A265E112	doeA CE457_05560	Ectoine hydrolase DoeA	26.8116	26.8091	27.159	0.786	0.784598	0.998217
A0A265DV51	lexA CE457_15550	LexA repressor (EC 3.4.21.88)	26.2569	26.2541	26.5869	0.795526	0.793978	0.998054
A0A7U9C2H4	KUC_0298	DUF1415 domain-containing protein	27.1782	27.1753	27.2415	0.957081	0.955189	0.998024
A0A265DUS0	CE457_17905 KUC_2318	Alkyl hydroperoxide reductase subunit F	28.7526	28.7497	28.8023	0.966141	0.964197	0.997987
A0A265DYU5	CE457_07950 KUC_1074	Crp/Fnr family transcriptional regulator (Transcriptional activator protein anr)	29.5457	29.5425	29.7473	0.869639	0.867687	0.997755
A0A265DWT6	CE457_12455 KUC_0130	Succinate dehydrogenase flavoprotein subunit (EC 1.3.5.1)	30.2665	30.2627	30.2838	0.988066	0.985465	0.997367
A0A265E2W5	ligA CE457_01545 KUC_0494	DNA ligase (EC 6.5.1.2) (Polydeoxyribonucleotide synthase [NAD(+)])	25.6568	25.6529	25.3712	1.21887	1.21557	0.997296
A0A265E2L5	CE457_00640 KUC_0681	Iron ABC transporter substrate-binding protein (Vitamin B12-binding protein)	31.0311	31.0272	31.596	0.676021	0.674173	0.997266
A0A265E1C0	CE457_03055	DUF3305 domain-containing protein	26.6881	26.6832	26.0687	1.53617	1.53105	0.99667
A0A265E072	pdxH CE457_07560	Pyridoxine/pyridoxamine 5'-phosphate oxidase (EC 1.4.3.5) (PNP/PMP oxidase) (PNPOx) (Pyridoxal 5'-phosphate synthase)	28.0485	28.0432	27.3206	1.65619	1.6501	0.996326
A0A265E336	msrP CE457_01840 KUC_0434	Protein-methionine-sulfoxide reductase catalytic subunit MsrP (EC 1.8.5.-)	27.2975	27.2915	27.3449	0.967619	0.963631	0.995878
A0A265DUQ2	dsbB CE457_16065 KUC_3584	Disulfide bond formation protein B (Disulfide oxidoreductase)	27.3252	27.3192	26.9441	1.30228	1.29685	0.995836
A0A265DYY3	rpsQ CE457_08245 KUC_1016	Small ribosomal subunit protein uS17	31.2169	31.2108	31.4081	0.875908	0.872223	0.995793
A0A265E3N3	CE457_02270	TRAP transporter small permease protein	23.6214	23.6153	23.9541	0.794057	0.790672	0.995737
A0A265DV01	purM CE457_15675 KUC_3497	Phosphoribosylformylglycinamidine cyclo-ligase (EC 6.3.3.1) (AIR synthase) (AIRS) (Phosphoribosyl-aminoimidazole synthetase)	28.2636	28.2572	28.025	1.1798	1.17464	0.995624
A0A265DWD1	CE457_13255 KUC_2436	IS5/IS1182 family transposase	22.3893	22.3827	22.3733	1.01117	1.00655	0.995431
A0A265DWR6	CE457_12245 KUC_0086	Cupin domain-containing protein	26.8257	26.819	26.71	1.08344	1.07843	0.995376
A0A265E2B2	CE457_00370 KUC_0738	ArsC family reductase (Protein yffB)	27.137	27.1299	27.0791	1.04098	1.03583	0.995053
A0A265DU96	CE457_17560 KUC_1955	Flagellar protein FlgN	23.5174	23.5099	24.3371	0.566555	0.56363	0.994836
A0A265DUD4	CE457_16390 KUC_2274	Phosphoadenosine phosphosulfate reductase (Phosphoadenylylsulfate reductase)	29.1361	29.1284	29.8428	0.612711	0.609471	0.994711
A0A7U9GFN3	KUC_3470	L,D-transpeptidase catalytic domain-containing protein	26.4121	26.4038	26.4725	0.958975	0.953509	0.9943
A0A265E2X4	CE457_04180 KUC_1514	AAA family ATPase	25.6583	25.6499	25.9822	0.798887	0.794255	0.994202
A0A265DWR7	CE457_12340 KUC_0106	YcjX family protein	24.8528	24.8443	24.5854	1.20362	1.19651	0.994093
A0A265E272	CE457_00075 KUC_0797	NAD-dependent dehydratase	23.4621	23.4534	23.9586	0.708827	0.704533	0.993942
A0A265E2R9	CE457_00515 KUC_0707	C-type lysozyme, inhibitor	27.9479	27.9384	28.1569	0.865139	0.859491	0.993472
A0A265E1K5	CE457_03190	N-acetyltransferase	26.6514	26.6417	26.5015	1.10954	1.10207	0.993264
A0A265DWR8	CE457_12400	CopG family transcriptional regulator	25.0299	25.0201	25.1756	0.90395	0.897802	0.993199
A0A265E0W6	CE457_05625 KUC_2747	HTH-type transcriptional regulator zntR (MerR family transcriptional regulator)	25.4423	25.4316	24.0212	2.6779	2.65811	0.992608
A0A265DXN8	psd CE457_11560 KUC_3710	Phosphatidylserine decarboxylase proenzyme (EC 4.1.1.65) [Cleaved into: Phosphatidylserine decarboxylase alpha chain; Phosphatidylserine decarboxylase beta chain]	27.4832	27.4722	27.6289	0.903975	0.897085	0.992378
A0A265DUJ7	pabB CE457_16395	aminodeoxychorismate synthase (EC 2.6.1.85)	25.1285	25.1175	25.6588	0.692422	0.687136	0.992367
A0A265E2G3	CE457_00575 KUC_0695	ABC transporter substrate-binding protein (Protein ynjB)	22.4412	22.43	NaN	#VALUE!	#VALUE!	0.99229
A0A265DW71	ispH CE457_15140 KUC_1900	4-hydroxy-3-methylbut-2-enyl diphosphate reductase (HMBPP reductase) (EC 1.17.7.4)	28.3366	28.3254	28.5175	0.882186	0.875369	0.992272
A0A265DZ32	CE457_08505 KUC_0942	Alpha/beta hydrolase	26.9731	26.9617	27.2113	0.847802	0.841109	0.992105
A0A265DWN1	CE457_12090 KUC_0055	Gamma-glutamyltransferase family protein (Gamma-glutamyltransferase ywrD)	27.0706	27.0591	26.7615	1.2389	1.22906	0.992054
A0A265E191	mtnK CE457_02840 KUC_1786	S-methyl-5-thioribose kinase (EC 2.7.1.100)	26.7873	26.7757	27.0169	0.852872	0.846024	0.99197
A0A265DYF2	CE457_11250 KUC_3774	Z-ring associated protein G (Cell division protein ZapG)	29.0162	29.0036	28.9924	1.01663	1.00781	0.991324
A0A265E1R4	CE457_03655 KUC_1622	LysR family transcriptional regulator (Putative HTH-type transcriptional regulator lrhA)	24.1319	24.1193	24.6541	0.696273	0.690213	0.991297
A0A265DWZ4	CE457_12520 KUC_0145	HTH-type transcriptional repressor BepR (TetR family transcriptional regulator)	24.8615	24.8477	24.9045	0.970611	0.961345	0.990454
A0A265E1S1	CE457_03875 KUC_1577	Allophanate hydrolase	26.1269	26.1129	26.4516	0.798476	0.790762	0.990339
A0A265DZ05	CE457_08405 KUC_0985	Manganese-binding lipoprotein mntA (Metal ABC transporter substrate-binding protein)	25.1868	25.1726	25.7607	0.671809	0.665247	0.990233
A0A265DVT5	CE457_14730	Uncharacterized protein	27.2498	27.2354	26.1774	2.10297	2.08215	0.990099
A0A265DU38	nqrF CE457_17620 KUC_1943	Na(+)-translocating NADH-quinone reductase subunit F (Na(+)-NQR subunit F) (Na(+)-translocating NQR subunit F) (EC 7.2.1.1) (NQR complex subunit F) (NQR-1 subunit F)	31.2503	31.2357	31.3693	0.920837	0.911572	0.989938
A0A265DTW3	CE457_17955 KUC_2329	ABC transporter ATP-binding protein	26.4456	26.4303	26.8448	0.758284	0.750287	0.989453
A0A265DVJ4	ribF CE457_15120	Riboflavin biosynthesis protein [Includes: Riboflavin kinase (EC 2.7.1.26) (Flavokinase); FMN adenylyltransferase (EC 2.7.7.2) (FAD pyrophosphorylase) (FAD synthase)]	26.8033	26.7877	27.1042	0.811742	0.803008	0.989241
A0A265DY75	dapF CE457_09770 KUC_1332	Diaminopimelate epimerase (DAP epimerase) (EC 5.1.1.7) (PLP-independent amino acid racemase)	24.6268	24.6105	24.3508	1.21079	1.19723	0.988806
A0A265E0G3	aroA CE457_06840	3-phosphoshikimate 1-carboxyvinyltransferase (EC 2.5.1.19) (5-enolpyruvylshikimate-3-phosphate synthase) (EPSP synthase) (EPSPS)	29.4795	29.4632	29.5909	0.925677	0.915277	0.988765
A0A265E2S5	CE457_01195 KUC_0564	Sporulation initiation inhibitor protein soj	28.3128	28.2958	28.5152	0.869122	0.858955	0.988303
A0A265E0M4	CE457_06565 KUC_3128	ABC transporter (Putative iron transport system ATP-binding protein)	29.8877	29.8705	29.9427	0.962593	0.951226	0.988191
A0A265DVZ9	cobM CE457_14285 KUC_2033	Precorrin-4 C(11)-methyltransferase	25.5665	25.5492	25.9931	0.744007	0.735172	0.988126
A0A265E032	msrA CE457_07425 KUC_3305	Peptide methionine sulfoxide reductase MsrA (Protein-methionine-S-oxide reductase) (EC 1.8.4.11) (Peptide-methionine (S)-S-oxide reductase) (Peptide Met(O) reductase)	24.0341	24.0167	23.4583	1.49059	1.47262	0.98795
A0A265DYK4	ilvA CE457_10475 KUC_1185	L-threonine dehydratase (EC 4.3.1.19) (Threonine deaminase)	27.3382	27.3204	27.2755	1.04438	1.03158	0.987741
A0A265E0V0	CE457_05390 KUC_2800	High-affinity choline transport protein (High-affinity choline transporter BetT)	25.3439	25.3248	25.7408	0.759474	0.749506	0.986874
A0A265E2K0	CE457_00755 KUC_0657	ATP-dependent DNA helicase recQ (RecQ family ATP-dependent DNA helicase)	26.1426	26.1231	26.2536	0.925944	0.913531	0.986595
A0A265DUD9	CE457_16985 KUC_3372	Methyltransferase type 11	23.3138	23.2943	23.495	0.881999	0.870158	0.986574
A0A265E0Q5	CE457_05305 KUC_2817	DUF192 domain-containing protein	24.4942	24.4745	23.6176	1.83599	1.81113	0.986459
A0A265E2D4	rpsB CE457_00395 KUC_0734	Small ribosomal subunit protein uS2	32.5995	32.5797	32.6651	0.955595	0.942526	0.986324
A0A265E3C1	CE457_00470 KUC_0719	DNA polymerase III subunit alpha (EC 2.7.7.7)	26.7256	26.7054	26.8364	0.926061	0.91321	0.986123
A0A265E0D9	CE457_04620 KUC_2958	ABC transporter substrate-binding protein	30.4783	30.4579	31.2301	0.593831	0.585494	0.985961
A0A265E052	CE457_07460 KUC_3312	DUF3833 domain-containing protein	24.6916	24.6703	25.3501	0.633528	0.624246	0.985349
A0A265DZ76	CE457_08665 KUC_0909	Outer membrane protein B	27.8005	27.7791	27.8703	0.952723	0.938702	0.985284
A0A265DXD5	msbA CE457_11045 KUC_3817	Lipid A export ATP-binding/permease protein MsbA (Lipid A export permease/ATP-binding protein MsbA)	26.5304	26.5084	26.5813	0.965292	0.950732	0.984916
A0A265E3J8	accA CE457_00475	Acetyl-coenzyme A carboxylase carboxyl transferase subunit alpha (ACCase subunit alpha) (Acetyl-CoA carboxylase carboxyltransferase subunit alpha) (EC 2.1.3.15)	29.7379	29.715	29.9261	0.877748	0.863896	0.984219
A0A7U9C2R5	KUC_1069	Phospholipid/glycerol acyltransferase domain-containing protein	27.2149	27.192	26.689	1.43988	1.41714	0.984208
A0A265E0P4	CE457_05245 KUC_2829	GntR family transcriptional regulator	25.6073	25.5839	25.6695	0.957786	0.942346	0.98388
A0A265E1G2	CE457_02960 KUC_1762	Glutathionylspermidine synthase family protein	25.0834	25.0595	25.7734	0.619852	0.609687	0.983601
A0A265E190	hisC CE457_04435 KUC_2994	Histidinol-phosphate aminotransferase (EC 2.6.1.9) (Imidazole acetol-phosphate transaminase)	28.4339	28.4094	28.5661	0.912435	0.897086	0.983178
A0A265DZR6	ppa CE457_06700 KUC_3156	Inorganic pyrophosphatase (EC 3.6.1.1) (Pyrophosphate phospho-hydrolase) (PPase)	28.6941	28.6692	28.3397	1.27845	1.25661	0.982914
A0A265E3M7	bamA CE457_00435 KUC_0726	Outer membrane protein assembly factor BamA	29.5547	29.5298	29.7633	0.865354	0.850529	0.982868
A0A265E3L3	CE457_02480	GntR family transcriptional regulator	26.1752	26.1502	26.2819	0.928706	0.912748	0.982817
A0A265DWF9	CE457_13185 KUC_2421	TraX	25.2038	25.1782	26.0743	0.546946	0.53735	0.982455
A0A265DZS4	CE457_08040 KUC_1056	Epimerase (Epimerase family protein yfcH)	28.0757	28.0501	27.7909	1.21824	1.19684	0.982432
A0A265DX85	ribA CE457_12860 KUC_0214	GTP cyclohydrolase-2 (EC 3.5.4.25) (GTP cyclohydrolase II)	27.039	27.0132	26.6836	1.27934	1.25661	0.982234
A0A265DVA2	cysQ CE457_15100 KUC_1891	3'(2'),5'-bisphosphate nucleotidase CysQ (EC 3.1.3.7) (3'(2'),5-bisphosphonucleoside 3'(2')-phosphohydrolase) (3'-phosphoadenosine 5'-phosphate phosphatase) (PAP phosphatase)	22.5873	22.5612	23.4511	0.549511	0.539641	0.982038
A0A265E4E7	CE457_02545	Peptidase M23	25.6872	25.6601	26.3778	0.619599	0.60805	0.981361
A0A265DZU7	CE457_06525 KUC_3120	DNA-binding response regulator (Transcriptional regulatory protein qseB)	27.4769	27.449	27.5353	0.960362	0.941957	0.980835
A0A265E0T1	CE457_05210 KUC_2837	L-lactate permease	26.5536	26.5257	27.5046	0.517278	0.507352	0.980812
A0A265DUP0	CE457_16555 KUC_2241	Uncharacterized protein	25.2756	25.2476	24.4616	1.75801	1.72425	0.980797
A0A265E047	argG CE457_06720 KUC_3160	Argininosuccinate synthase (EC 6.3.4.5) (Citrulline--aspartate ligase)	31.4558	31.4276	31.6641	0.865581	0.848801	0.980614
A0A265E110	tsaD CE457_05885 KUC_2691	tRNA N6-adenosine threonylcarbamoyltransferase (EC 2.3.1.234) (N6-L-threonylcarbamoyladenine synthase) (t(6)A synthase) (t(6)A37 threonylcarbamoyladenosine biosynthesis protein TsaD) (tRNA threonylcarbamoyladenosine biosynthesis protein TsaD)	26.2565	26.2271	26.6769	0.747217	0.7321	0.979768
A0A265E399	CE457_02115	Siderophore-interacting protein	29.8826	29.8527	30.0566	0.886406	0.868219	0.979482
A0A265E0Z6	rpoS CE457_05790 KUC_2711	RNA polymerase sigma factor RpoS (Sigma S) (Sigma-38)	27.9243	27.8934	28.524	0.659897	0.645907	0.9788
A0A265DXD1	kdsB CE457_11030 KUC_3820	3-deoxy-manno-octulosonate cytidylyltransferase (EC 2.7.7.38) (CMP-2-keto-3-deoxyoctulosonic acid synthase) (CKS) (CMP-KDO synthase)	26.7562	26.7251	27.0505	0.815467	0.798057	0.978651
A0A265E0H6	CE457_07435 KUC_3307	Carbonic anhydrase (EC 4.2.1.1) (Carbonate dehydratase)	29.2756	29.2437	29.4229	0.902922	0.883206	0.978165
A0A7U9GFK7	KUC_3380	UPF0012 hydrolase yafV	27.2384	27.2061	27.0525	1.13751	1.11236	0.977894
A0A265DWM9	CE457_13585 KUC_2503	M18 family aminopeptidase (EC 3.4.11.-)	27.8078	27.7752	27.9973	0.876909	0.857351	0.977697
A0A7U9GEA7	KUC_3599	phosphoenolpyruvate--protein phosphotransferase (EC 2.7.3.9)	28.556	28.523	28.8432	0.819495	0.800951	0.977372
A0A265E0B8	CE457_04505 KUC_2980	Adenine DNA glycosylase (EC 3.2.2.31)	24.0672	24.0338	24.745	0.625116	0.610818	0.977128
A0A265DTL8	tkt CE457_18600 KUC_1154	Transketolase (EC 2.2.1.1)	30.7945	30.7608	30.951	0.897196	0.87648	0.976911
A0A265DTV6	CE457_17885 KUC_2314	Putrescine ABC transporter permease (Putrescine transport system permease protein potH)	24.3329	24.2991	24.3691	0.975217	0.952695	0.976906
A0A265DXS0	gltX CE457_12485 KUC_0137	Glutamate--tRNA ligase (EC 6.1.1.17) (Glutamyl-tRNA synthetase) (GluRS)	29.6837	29.65	29.4686	1.16086	1.13401	0.976867
A0A265E1J1	gabT CE457_03415	4-aminobutyrate--2-oxoglutarate transaminase	27.1308	27.0967	26.7415	1.30972	1.27914	0.976658
A0A265DYH7	CE457_10430 KUC_1195	Chondroitin synthase	26.4149	26.3802	26.6324	0.86003	0.839584	0.976227
A0A7U9C470	ileS KUC_1897	Isoleucine--tRNA ligase (EC 6.1.1.5) (Isoleucyl-tRNA synthetase) (IleRS)	29.459	29.4235	29.6206	0.89409	0.872331	0.975664
A0A7U9GG38	KUC_3065	ABC1 atypical kinase-like domain-containing protein	23.2819	23.246	22.6345	1.56636	1.52785	0.975419
A0A265DXR3	CE457_11625	Uncharacterized protein	24.1946	24.1582	24.2003	0.996057	0.971207	0.975052
A0A265E1D4	cheB CE457_02970 KUC_1760	Protein-glutamate methylesterase/protein-glutamine glutaminase (EC 3.1.1.61) (EC 3.5.1.44)	25.9081	25.8716	25.9682	0.95916	0.93523	0.97505
A0A265DXA0	CE457_10885 KUC_3850	Ribonucleoside-diphosphate reductase (EC 1.17.4.1)	29.4913	29.4544	29.8371	0.786849	0.766988	0.974758
A0A265DVV6	CE457_14120 KUC_2067	Aldo/keto reductase	27.3199	27.2824	27.9281	0.656016	0.639179	0.974334
A0A265DV94	pseF CE457_15055 KUC_1883	Post-translational flagellin modification protein B (Pseudaminic acid cytidylyltransferase)	28.9241	28.8863	29.1311	0.866344	0.843944	0.974143
A0A265DVS1	CE457_14480 KUC_2635	ABC transporter ATP-binding protein (Fe(3+)-citrate import ATP-binding protein yfmF)	26.6359	26.5976	26.8697	0.850362	0.8281	0.97382
A0A265E2Y6	guaA CE457_01650 KUC_0470	GMP synthase [glutamine-hydrolyzing] (EC 6.3.5.2) (GMP synthetase) (Glutamine amidotransferase)	29.3923	29.3538	29.4825	0.939421	0.914637	0.973618
A0A265DW92	CE457_13180 KUC_2420	Lysine-arginine-ornithine-binding periplasmic protein (Nickel transporter)	29.1024	29.0636	29.081	1.01493	0.98799	0.973455
A0A265DXP5	efp CE457_11570 KUC_3708	Elongation factor P (EF-P)	29.1265	29.0874	29.1652	0.973537	0.947523	0.973279
A0A7U9GES0	ftsI KUC_3792	Peptidoglycan D,D-transpeptidase FtsI (EC 3.4.16.4) (Penicillin-binding protein 3) (PBP-3)	25.0619	25.0226	25.6471	0.666577	0.64867	0.973135
A0A265E0H2	hslU CE457_04860 KUC_2907	ATP-dependent protease ATPase subunit HslU (Unfoldase HslU)	29.8355	29.7961	30.0069	0.887959	0.864037	0.973059
A0A265E1H9	scpB CE457_04930 KUC_2893	SMC-Scp complex subunit ScpB (Segregation and condensation protein B-like protein)	23.911	23.8713	24.1148	0.868278	0.844664	0.972804
A0A265DX00	CE457_12720 KUC_0186	Thiol:disulfide oxidoreductase	25.568	25.5281	25.4569	1.08001	1.05059	0.97276
A0A265DTY9	CE457_18155 KUC_1811	ABC transporter substrate-binding protein (sn-glycerol-3-phosphate-binding periplasmic protein ugpB)	22.6538	22.6134	22.1571	1.41096	1.37203	0.972404
A0A265DUL6	recR CE457_16525 KUC_2247	Recombination protein RecR	25.2159	25.1753	25.8597	0.640003	0.62225	0.972261
A0A265DWZ7	CE457_12830 KUC_0208	mannose-1-phosphate guanylyltransferase (EC 2.7.7.13)	23.9704	23.9293	23.93	1.02841	0.999499	0.971892
A0A265DV50	CE457_15690 KUC_3500	Iron-sulfur cluster carrier protein	27.8975	27.8561	28.4251	0.693699	0.674056	0.971684
A0A265DUF0	rnd CE457_16530 KUC_2246	Ribonuclease D (RNase D) (EC 3.1.13.5)	26.1922	26.1496	26.8326	0.641537	0.622877	0.970913
A0A265DWG5	CE457_13450	PBP domain-containing protein	23.7029	23.66	24.1204	0.748712	0.72678	0.970707
A0A265DV82	CE457_14975 KUC_1866	Nucleoid-associated protein (Nucleoid-associated protein YejK)	26.3389	26.2956	27.0397	0.615222	0.597035	0.970439
A0A7U9GF61	KUC_3785	BON domain-containing protein	30.037	29.9936	29.7447	1.22457	1.18833	0.970407
A0A265DYP9	CE457_10545 KUC_1172	Conserved virulence factor B (RNA-binding protein)	27.5544	27.5105	27.6627	0.92766	0.899892	0.970067
A0A265E2M8	secF CE457_01040 KUC_0600	Protein-export membrane protein SecF	28.8248	28.7809	29.0374	0.863021	0.837121	0.969988
A0A265DWP4	aat CE457_12190 KUC_0075	Leucyl/phenylalanyl-tRNA--protein transferase (EC 2.3.2.6) (L/F-transferase) (Leucyltransferase) (Phenyalanyltransferase)	25.244	25.2	25.6184	0.771447	0.748267	0.969953
A0A265DTN0	CE457_18020 KUC_1838	FadR family transcriptional regulator (Galactonate operon transcriptional repressor)	25.088	25.0434	25.0723	1.01094	0.98013	0.969522
A0A265DWA4	recC CE457_13230	RecBCD enzyme subunit RecC (EC 3.1.11.5) (Exonuclease V subunit RecC) (ExoV subunit RecC) (Helicase/nuclease RecBCD subunit RecC)	25.0458	25.0007	25.1708	0.917026	0.888803	0.969223
A0A265DV31	CE457_16350 KUC_3648	Starvation-sensing protein rspB (Zn-dependent oxidoreductase)	24.9491	24.9039	25.8699	0.52822	0.511945	0.96919
A0A265DX09	CE457_12820 KUC_0206	Lipid A biosynthesis acyltransferase (Protein ddg)	26.446	26.4007	26.8274	0.767719	0.743979	0.969077
A0A265DUR5	arsA CE457_16800 KUC_2191	Arsenical pump-driving ATPase (EC 7.3.2.7)	27.6826	27.6372	27.974	0.817068	0.79177	0.969037
A0A265DU66	CE457_18730	Uncharacterized protein	25.0296	24.9835	25.4713	0.736221	0.713112	0.968612
A0A265DY87	CE457_09905 KUC_1303	Phosphate regulon sensor protein PhoR (EC 2.7.13.3)	23.2784	23.2321	23.2098	1.04871	1.01563	0.968449
A0A265E087	cphA CE457_06940 KUC_3204	Cyanophycin synthetase (EC 6.3.2.29) (EC 6.3.2.30) (Cyanophycin synthase)	25.589	25.5426	24.9009	1.61125	1.5602	0.96832
A0A265DW59	CE457_13170 KUC_2418	ABC transporter (Histidine transport system permease protein hisQ)	25.5628	25.5163	24.7056	1.81148	1.75403	0.968283
A0A265DTG2	CE457_18425	Transcriptional regulator SlyA	28.4035	28.3565	28.7263	0.799527	0.77388	0.967922
A0A265E200	CE457_03535	LysR family transcriptional regulator	24.4497	24.4025	23.0962	2.55543	2.47313	0.967793
A0A7U9C2L0	rnr KUC_2375	Ribonuclease R (RNase R) (EC 3.1.13.1)	28.5183	28.4708	28.3441	1.12828	1.0918	0.967669
A0A265DWK5	CE457_11995 KUC_0043	Putative chaperone protein HSP31 (Type 1 glutamine amidotransferase domain-containing protein)	26.641	26.5931	25.5817	2.08396	2.01585	0.96732
A0A265DWH9	CE457_13290 KUC_2443	PLP-dependent aminotransferase family protein	28.5458	28.4979	28.4092	1.09928	1.06334	0.967311
A0A265E375	CE457_01385 KUC_0525	Glutamate synthase small chain (Glutamate synthase small subunit)	29.4956	29.447	29.0505	1.36146	1.31628	0.966815
A0A7U9GGM6	KUC_0425	Mechanosensitive ion channel protein MscS	24.6175	24.5685	24.8085	0.876016	0.846781	0.966628
A0A265E0Q9	CE457_05250 KUC_2828	DUF4062 domain-containing protein	26.3328	26.2833	26.38	0.967845	0.935211	0.966282
A0A265DX69	CE457_12525 KUC_0146	Alpha/beta hydrolase (Serine hydrolase-like protein)	26.2867	26.2367	26.0998	1.13825	1.09949	0.965942
A0A265DYS6	flhA CE457_07895 KUC_1085	Flagellar biosynthesis protein FlhA	26.9657	26.9149	27.2589	0.816065	0.787858	0.965435
A0A265DXB4	mltG CE457_10950	Endolytic murein transglycosylase (EC 4.2.2.-) (Peptidoglycan polymerization terminase)	24.6325	24.5814	24.896	0.833061	0.804074	0.965204
A0A265E2Z8	CE457_00950 KUC_0618	Transmembrane protein	25.827	25.7759	25.9438	0.922242	0.890124	0.965175
A0A265DX98	CE457_10835 KUC_3861	Tetratricopeptide repeat-like domain-containing protein	25.2438	25.1923	25.7375	0.710205	0.685305	0.96494
A0A265E1I5	CE457_06010	LysR family transcriptional regulator	26.4814	26.4299	27.2824	0.57394	0.553817	0.964937
A0A265DUN5	ribH CE457_15960 KUC_3561	6,7-dimethyl-8-ribityllumazine synthase (DMRL synthase) (LS) (Lumazine synthase) (EC 2.5.1.78)	27.606	27.5543	28.1155	0.702452	0.677728	0.964803
A0A265E0J1	polA CE457_04565	DNA polymerase I (EC 2.7.7.7)	27.9502	27.8978	28.2128	0.833591	0.803825	0.964292
A0A265DTG7	metK CE457_18605 KUC_1153	S-adenosylmethionine synthase (AdoMet synthase) (EC 2.5.1.6) (MAT) (Methionine adenosyltransferase)	29.961	29.9084	30.3272	0.775815	0.748051	0.964213
A0A265DZ03	CE457_07940	Vitamin B12-dependent ribonucleotide reductase (EC 1.17.4.1)	28.997	28.944	29.0003	0.997746	0.961748	0.963921
A0A265E2W9	CE457_01655 KUC_0469	ATP-binding protein	25.2849	25.2318	25.0515	1.17553	1.13305	0.963869
A0A265E0C8	CE457_06820	Thioesterase	25.3848	25.331	25.4635	0.946875	0.912251	0.963433
A0A265E319	CE457_01815 KUC_0440	Protein fecR	26.715	26.66	27.179	0.724975	0.697861	0.962601
A0A265DZG4	CE457_08030	Helix-turn-helix-type transcriptional regulator	29.9404	29.8844	29.8515	1.06353	1.02306	0.961944
A0A7U9BYS6	KUC_3788	LppC family lipoprotein	28.8775	28.8213	29.2212	0.787981	0.757926	0.961858
A0A265DZT6	accC CE457_06685	Biotin carboxylase (EC 6.3.4.14) (Acetyl-coenzyme A carboxylase biotin carboxylase subunit A)	30.4866	30.4298	30.5733	0.941667	0.905301	0.961382
A0A265DVU5	pgi CE457_13970 KUC_2097	Glucose-6-phosphate isomerase (GPI) (EC 5.3.1.9) (Phosphoglucose isomerase) (PGI) (Phosphohexose isomerase) (PHI)	29.9255	29.8684	30.0764	0.900715	0.865744	0.961175
A0A265DYC1	CE457_10010 KUC_1280	Pirin family protein (Pirin-like protein)	23.6846	23.6275	NaN	#VALUE!	#VALUE!	0.961136
A0A265DTM8	CE457_18270 KUC_2353	Lytic murein transglycosylase (Membrane-bound lytic murein transglycosylase B)	27.0407	26.9825	26.957	1.05972	1.01781	0.960452
A0A265DU94	glnS CE457_17110 KUC_3397	Glutamine--tRNA ligase (EC 6.1.1.18) (Glutaminyl-tRNA synthetase) (GlnRS)	28.5891	28.5309	28.8572	0.830461	0.797597	0.960427
A0A265DVX9	bluB CE457_14815 KUC_2568	5,6-dimethylbenzimidazole synthase (Cob(II)yrinic acid a,c-diamide reductase)	23.9824	23.924	21.6934	4.88735	4.69332	0.9603
A0A265DXZ3	hemE CE457_09430 KUC_1405	Uroporphyrinogen decarboxylase (UPD) (URO-D) (EC 4.1.1.37)	29.0283	28.9697	29.5406	0.70113	0.673189	0.960148
A0A265E391	dut CE457_00300 KUC_0752	Deoxyuridine 5'-triphosphate nucleotidohydrolase (dUTPase) (EC 3.6.1.23) (dUTP pyrophosphatase)	27.9468	27.8875	27.8116	1.09827	1.05404	0.959725
A0A265DYF0	argC CE457_10265 KUC_1227	N-acetyl-gamma-glutamyl-phosphate reductase (AGPR) (EC 1.2.1.38) (N-acetyl-glutamate semialdehyde dehydrogenase) (NAGSA dehydrogenase)	29.9251	29.8657	30.2902	0.77639	0.745087	0.959682
A0A265DZH9	CE457_09125 KUC_0814	Twitching mobility protein (Type IV pili twitching motility protein PilT)	25.8829	25.8231	25.9705	0.941067	0.902846	0.959386
A0A265DWL4	fabV CE457_14725	Enoyl-[acyl-carrier-protein] reductase [NADH] (ENR) (EC 1.3.1.9)	29.7976	29.7376	30.2197	0.746298	0.715908	0.959278
A0A7U9GH84	KUC_2658	ABC transporter ATP-binding protein	27.7974	27.7373	28.5895	0.577505	0.55396	0.95923
A0A265E309	rlmN CE457_01000 KUC_0608	Dual-specificity RNA methyltransferase RlmN (EC 2.1.1.192) (23S rRNA (adenine(2503)-C(2))-methyltransferase) (23S rRNA m2A2503 methyltransferase) (Ribosomal RNA large subunit methyltransferase N) (tRNA (adenine(37)-C(2))-methyltransferase) (tRNA m2A37 methyltransferase)	27.4041	27.3429	27.6201	0.860924	0.825198	0.958503
A0A265DYX8	fusA CE457_08185 KUC_1027	Elongation factor G (EF-G)	32.5399	32.4783	32.8103	0.829096	0.794402	0.958155
A0A265DX03	xylB CE457_12575 KUC_0157	Xylulose kinase (Xylulokinase) (EC 2.7.1.17)	26.1681	26.1063	26.33	0.893852	0.856379	0.958077
A0A265DWI4	arcA CE457_14775 KUC_2576	Arginine deiminase (ADI) (EC 3.5.3.6) (Arginine dihydrolase) (AD)	27.0717	27.0097	25.3824	3.22511	3.08931	0.957891
A0A7U9BZT9	recB KUC_2434	RecBCD enzyme subunit RecB (EC 3.1.11.5) (Exonuclease V subunit RecB) (ExoV subunit RecB) (Helicase/nuclease RecBCD subunit RecB)	25.7606	25.6984	25.562	1.14752	1.09916	0.957851
A0A7U9GF54	KUC_3461	tRNA-(MsA)-hydroxylase	27.1403	27.0777	26.9795	1.11797	1.07044	0.95748
A0A265DUZ7	CE457_17650 KUC_1937	DNA polymerase III subunit delta (EC 2.7.7.7)	25.4749	25.4119	25.9005	0.744532	0.712698	0.957243
A0A265DYA2	phoB CE457_09910 KUC_1302	Phosphate regulon transcriptional regulatory protein PhoB	27.0909	27.0271	27.1051	0.990233	0.947354	0.956699
A0A265E039	CE457_07470 KUC_3314	Gonadoliberin III	28.3443	28.2799	28.4793	0.910617	0.870909	0.956395
A0A265E2M5	CE457_00710 KUC_0666	DUF1653 domain-containing protein	24.7859	24.7216	25.0037	0.859873	0.82236	0.956373
A0A265DZ16	CE457_09665 KUC_1354	Peptidyl-prolyl cis-trans isomerase (EC 5.2.1.8)	24.4368	24.3725	24.7963	0.779449	0.745435	0.956362
A0A265DU61	dnaQ CE457_16975	DNA polymerase III subunit epsilon (EC 2.7.7.7)	25.4105	25.3458	25.5876	0.884497	0.845686	0.956121
A0A265E059	CE457_07570 KUC_3334	Deacetylase	24.9018	24.836	25.5026	0.659382	0.629954	0.95537
A0A265DTM3	CE457_18245 KUC_2348	Thioesterase	27.7721	27.7062	27.6763	1.06863	1.02093	0.955369
A0A265E120	dnaG CE457_05895 KUC_2689	DNA primase (EC 2.7.7.101)	26.7871	26.7209	26.6534	1.09711	1.04794	0.955182
A0A265E312	CE457_01700	ABC transporter	25.0364	24.9697	25.0573	0.985594	0.941055	0.954811
A0A265E346	CE457_01615 KUC_0480	HTH-type transcriptional regulator hexR (MurR/RpiR family transcriptional regulator)	24.0513	23.9843	24.4469	0.7602	0.725699	0.954616
A0A265E0Z8	uvrB CE457_07285 KUC_3275	UvrABC system protein B (Protein UvrB) (Excinuclease ABC subunit B)	27.6867	27.6193	27.2106	1.39103	1.32747	0.954313
A0A265E2K2	CE457_00510	DUF3087 domain-containing protein	26.5749	26.5073	26.485	1.06436	1.01563	0.954214
A0A265E042	CE457_07475 KUC_3315	Alpha-L-glutamate ligase-like protein	25.3946	25.3267	25.504	0.926993	0.884376	0.954026
A0A265E1P1	menD CE457_03365 KUC_1680	2-succinyl-5-enolpyruvyl-6-hydroxy-3-cyclohexene-1-carboxylate synthase (SEPHCHC synthase) (EC 2.2.1.9) (Menaquinone biosynthesis protein MenD)	25.2287	25.1606	25.0002	1.17157	1.11755	0.953888
A0A265E3G6	deoD CE457_02635 KUC_0269	Purine nucleoside phosphorylase DeoD-type (PNP) (EC 2.4.2.1)	29.6562	29.588	29.8365	0.882529	0.841796	0.953846
A0A265E2X7	CE457_01595 KUC_0484	Phosphate transporter	26.1102	26.0408	26.4195	0.807048	0.769156	0.953048
A0A265DV86	cysS CE457_17105 KUC_3396	Cysteine--tRNA ligase (EC 6.1.1.16) (Cysteinyl-tRNA synthetase) (CysRS)	27.9281	27.8583	28.1031	0.885787	0.843924	0.952739
A0A265E163	lptD CE457_05825 KUC_2703	LPS-assembly protein LptD	24.7847	24.714	24.8755	0.938956	0.894059	0.952184
A0A265DXI0	nrdF CE457_10880 KUC_3851	Ribonucleoside-diphosphate reductase subunit beta (EC 1.17.4.1)	28.7424	28.6713	29.1424	0.757821	0.721388	0.951923
A0A265DVG8	CE457_15090	Amino acid ABC transporter permease	24.7052	24.634	24.6239	1.05798	1.007	0.951817
A0A265E2J1	CE457_00125 KUC_0787	Abasic site processing protein (EC 3.4.-.-)	25.4363	25.3651	25.4815	0.969198	0.922493	0.951811
A0A265DXE2	lpxC CE457_11105 KUC_3804	UDP-3-O-acyl-N-acetylglucosamine deacetylase (UDP-3-O-acyl-GlcNAc deacetylase) (EC 3.5.1.108) (UDP-3-O-[R-3-hydroxymyristoyl]-N-acetylglucosamine deacetylase)	27.6736	27.6012	28.1787	0.704604	0.670144	0.951093
A0A7U9C0T9	KUC_0022	Glycosyltransferase	27.1084	27.0349	27.756	0.638357	0.606636	0.950307
A0A265DZ21	gloA CE457_08380 KUC_0990	lactoylglutathione lyase (EC 4.4.1.5) (Aldoketomutase) (Glyoxalase I) (Ketone-aldehyde mutase) (Methylglyoxalase) (S-D-lactoylglutathione methylglyoxal lyase)	28.1764	28.1025	28.5763	0.75794	0.720111	0.95009
A0A265DXM4	mraY CE457_11150 KUC_3795	Phospho-N-acetylmuramoyl-pentapeptide-transferase (EC 2.7.8.13) (UDP-MurNAc-pentapeptide phosphotransferase)	26.6395	26.5656	25.3949	2.3695	2.25123	0.950086
A0A265DU32	nqrC CE457_17605 KUC_1946	Na(+)-translocating NADH-quinone reductase subunit C (Na(+)-NQR subunit C) (Na(+)-translocating NQR subunit C) (EC 7.2.1.1) (NQR complex subunit C) (NQR-1 subunit C)	30.7982	30.724	30.9205	0.918668	0.872613	0.949868
A0A265DXW8	CE457_09385	D-3-phosphoglycerate dehydrogenase (EC 1.1.1.399) (EC 1.1.1.95) (2-oxoglutarate reductase)	30.5237	30.4494	31.1742	0.637076	0.605092	0.949796
A0A265E0A1	folP CE457_08960	Dihydropteroate synthase (DHPS) (EC 2.5.1.15) (Dihydropteroate pyrophosphorylase)	27.843	27.7686	28.392	0.683483	0.649132	0.949741
A0A265DV73	CE457_14985 KUC_1868	Exopolysaccharide biosynthesis protein (Protein exoD)	24.8854	24.8108	25.5218	0.643308	0.610885	0.949599
A0A265DXA7	nrdI CE457_10890	Protein NrdI	24.9023	24.8275	25.3848	0.715733	0.679578	0.949485
A0A265DVA7	dnaX CE457_16515	DNA polymerase III subunit gamma/tau (EC 2.7.7.7)	26.9555	26.8791	26.8668	1.06341	1.00858	0.94844
A0A265E068	galU CE457_07400 KUC_3299	UTP--glucose-1-phosphate uridylyltransferase (EC 2.7.7.9) (UDP-glucose pyrophosphorylase)	28.6507	28.5737	28.5406	1.07929	1.02318	0.948008
A0A265DYT5	CE457_07875 KUC_1089	Methyl-accepting chemotaxis protein (Methyl-accepting chemotaxis protein II)	28.88	28.8029	29.0196	0.907739	0.860516	0.947977
A0A265DXS3	parC CE457_11675	DNA topoisomerase 4 subunit A (EC 5.6.2.2) (Topoisomerase IV subunit A)	28.2008	28.1234	28.4511	0.840727	0.796801	0.947751
A0A265DUD5	clpX CE457_17140 KUC_3404	ATP-dependent Clp protease ATP-binding subunit ClpX	29.1974	29.12	29.7194	0.696438	0.660044	0.947743
A0A265E1M9	CE457_03485 KUC_1657	Uncharacterized protein	25.5836	25.5059	25.8534	0.829454	0.78594	0.947539
A0A265E1F1	CE457_03080 KUC_1738	GTP-binding protein	24.9012	24.823	25.2153	0.804364	0.76193	0.947245
A0A265E1W2	menE CE457_03320 KUC_1689	2-succinylbenzoate--CoA ligase (2-succinylbenzoate-CoA ligase)	22.8981	22.8198	22.6356	1.19962	1.13625	0.947177
A0A7U9GHH2	KUC_2917	Delta-aminolevulinic acid dehydratase (EC 4.2.1.24)	28.8143	28.7357	29.0266	0.863182	0.817393	0.946954
A0A265DU20	CE457_17625 KUC_1942	(Na+)-NQR maturation NqrM	25.1722	25.0934	24.3929	1.71628	1.62504	0.946837
A0A265E2U2	ccmC CE457_01500 KUC_0503	Heme exporter protein C (Cytochrome c-type biogenesis protein)	24.9299	24.8505	25.8469	0.52961	0.501259	0.946468
A0A265DX32	CE457_12970	Molybdate ABC transporter ATP-binding protein ModF	28.5	28.4204	29.0944	0.662328	0.626771	0.946314
A0A265DUW3	CE457_15445 KUC_3450	MFS transporter	24.2364	24.1565	24.6338	0.759228	0.71828	0.946066
A0A265E261	CE457_00115 KUC_0789	Exodeoxyribonuclease I (EC 3.1.11.1)	26.3573	26.2772	26.2108	1.10691	1.0471	0.945969
A0A265E3K5	CE457_00910 KUC_0626	16S rRNA (cytosine(967)-C(5))-methyltransferase (EC 2.1.1.176) (16S rRNA m5C967 methyltransferase) (rRNA (cytosine-C(5)-)-methyltransferase RsmB)	26.8409	26.7607	27.2801	0.737515	0.697632	0.945923
A0A265E1Y5	CE457_05815 KUC_2705	Mannose-1-phosphate guanyltransferase (Nucleotidyltransferase family protein)	25.6495	25.569	26.2287	0.66935	0.633005	0.945701
A0A265E038	folD CE457_07220 KUC_3261	Bifunctional protein FolD [Includes: Methylenetetrahydrofolate dehydrogenase (EC 1.5.1.5); Methenyltetrahydrofolate cyclohydrolase (EC 3.5.4.9)]	28.357	28.2762	28.2647	1.06611	1.008	0.945493
A0A265DTH8	rlmM CE457_18355	Ribosomal RNA large subunit methyltransferase M (EC 2.1.1.186) (23S rRNA (cytidine2498-2'-O)-methyltransferase) (23S rRNA 2'-O-ribose methyltransferase RlmM)	26.3447	26.2638	26.2228	1.08818	1.02883	0.945459
A0A265DU19	CE457_17565 KUC_1954	2-hydroxyacyl-CoA dehydratase	24.3346	24.2536	23.8088	1.43974	1.36114	0.945409
A0A265DX13	purK CE457_13195 KUC_2423	N5-carboxyaminoimidazole ribonucleotide synthase (N5-CAIR synthase) (EC 6.3.4.18) (5-(carboxyamino)imidazole ribonucleotide synthetase)	27.857	27.7759	28.0987	0.845713	0.799513	0.945371
A0A265DWJ3	CE457_11875 KUC_0016	GDP-mannose-dependent alpha-(1-6)-phosphatidylinositol monomannoside mannosyltransferase (Glycosyltransferase WbuB)	30.2853	30.204	30.8111	0.69457	0.65651	0.945204
A0A265DYC2	CE457_10045 KUC_1272	PLD phosphodiesterase domain-containing protein	26.7943	26.7125	26.7797	1.01016	0.954518	0.944921
A0A265E317	queA CE457_01060 KUC_0596	S-adenosylmethionine:tRNA ribosyltransferase-isomerase (EC 2.4.99.17) (Queuosine biosynthesis protein QueA)	26.5657	26.484	27.0421	0.7188	0.679195	0.944901
A0A265E398	CE457_02160 KUC_0367	Iron(3+)-hydroxamate-binding protein fhuD	24.5515	24.4697	25.0717	0.697303	0.658849	0.944853
A0A265DUR0	CE457_17855 KUC_2308	Aminoacetone oxidase family FAD-binding enzyme	23.6963	23.6135	24.2474	0.682466	0.644407	0.944232
A0A265DVH6	CE457_14465 KUC_2638	Dihydrodipicolinate synthase (Dihydrodipicolinate synthase family protein)	27.4779	27.3951	27.6339	0.897493	0.847416	0.944203
A0A265DWC0	CE457_15200 KUC_1912	Type VI secretion protein	22.7833	22.6998	22.9639	0.882353	0.832727	0.943758
A0A265DV53	CE457_15880 KUC_3539	Glutamyl-tRNA amidotransferase (Glutamyl-tRNA(Gln) amidotransferase subunit A)	27.8639	27.7792	27.8211	1.03011	0.971367	0.942973
A0A265DTZ1	CE457_17940 KUC_2325	Patatin	25.9379	25.8528	26.1466	0.865343	0.815749	0.942689
A0A265DYK2	secB CE457_10535 KUC_1174	Protein-export protein SecB	30.429	30.343	30.3603	1.04875	0.988029	0.9421
A0A265E177	purH CE457_06665	Bifunctional purine biosynthesis protein PurH [Includes: Phosphoribosylaminoimidazolecarboxamide formyltransferase (EC 2.1.2.3) (AICAR transformylase); IMP cyclohydrolase (EC 3.5.4.10) (ATIC) (IMP synthase) (Inosinicase)]	29.4681	29.3814	29.863	0.760548	0.716224	0.94172
A0A265E174	rpoD CE457_05900 KUC_2688	RNA polymerase sigma factor RpoD (Sigma-70)	29.8124	29.7256	30.1022	0.817968	0.770215	0.94162
A0A265E3P1	CE457_01125 KUC_0582	Class II histone deacetylase (Histone deacetylase-like amidohydrolase)	24.059	23.9718	24.0419	1.01187	0.952525	0.941352
A0A265DXB8	CE457_12790 KUC_0201	ABC transporter ATP-binding protein/permease	22.7548	22.6671	22.1193	1.55342	1.46181	0.941024
A0A265DY95	CE457_09820 KUC_1320	2-oxoadipate dioxygenase/decarboxylase (EC 1.13.11.93) (2-hydroxyglutarate synthase)	26.6881	26.5996	26.8572	0.889365	0.836472	0.940528
A0A265DW48	CE457_13965	Cell filamentation protein Fic	23.2178	23.1279	23.4359	0.859658	0.807728	0.939592
A0A265DXJ2	gpsA CE457_11430 KUC_3737	Glycerol-3-phosphate dehydrogenase [NAD(P)+] (EC 1.1.1.94) (NAD(P)H-dependent glycerol-3-phosphate dehydrogenase)	27.9904	27.9001	27.9382	1.03682	0.973948	0.939359
A0A7U9GFI6	KUC_3304	Translocation/assembly module TamB	25.8687	25.7781	26.1073	0.847588	0.795991	0.939125
A0A265E165	CE457_05970 KUC_2673	Glycine betaine-binding protein (Glycine/betaine ABC transporter substrate-binding protein)	26.5925	26.5019	26.9944	0.756843	0.710756	0.939105
A0A7U9C0Y1	KUC_1964	Membrane-bound lytic murein transglycosylase B	28.6898	28.5991	29.2142	0.695241	0.652886	0.939078
A0A265E2P1	cysE CE457_01025 KUC_0603	Serine acetyltransferase (EC 2.3.1.30)	27.1376	27.0469	27.3204	0.881019	0.827317	0.939046
A0A265DV09	upp CE457_15590 KUC_3480	Uracil phosphoribosyltransferase (EC 2.4.2.9) (UMP pyrophosphorylase) (UPRTase)	29.1648	29.074	29.0484	1.08406	1.01794	0.939004
A0A265DU47	CE457_17970 KUC_2332	GGDEF domain-containing protein	28.0021	27.9111	28.2165	0.861907	0.809228	0.938881
A0A265E009	CE457_06850 KUC_3186	30S ribosomal protein S1	32.5666	32.4756	33.0459	0.717308	0.673462	0.938874
A0A265E2G8	CE457_00585 KUC_0693	Alpha-ketoglutarate-dependent sulfonate dioxygenase (Taurine dioxygenase)	24.8443	24.7525	25.2236	0.768786	0.721414	0.938382
A0A265DWP9	CE457_13700	3-phosphoglycerate dehydrogenase	28.7296	28.6374	29.0515	0.800015	0.750499	0.938106
A0A265DYI3	rlmJ CE457_10340 KUC_1212	Ribosomal RNA large subunit methyltransferase J (EC 2.1.1.266) (23S rRNA (adenine(2030)-N6)-methyltransferase) (23S rRNA m6A2030 methyltransferase)	26.2002	26.1078	26.3137	0.924291	0.866948	0.93796
A0A265DZW6	CE457_06975 KUC_3212	Sensor protein (EC 2.7.13.3)	24.6434	24.5509	24.2572	1.3069	1.22576	0.937914
A0A7U9GFZ9	KUC_2217	Thiosulfate reductase	24.0542	23.9616	22.5715	2.79455	2.62097	0.937883
A0A265DY31	CE457_09505 KUC_1390	Methyl-accepting chemotaxis protein (Methyl-accepting chemotaxis protein IV)	27.4617	27.3682	27.6538	0.875356	0.820421	0.937242
A0A265E0D0	dksA CE457_09075 KUC_0824	RNA polymerase-binding transcription factor DksA	27.2889	27.1949	27.2299	1.0418	0.976049	0.936883
A0A265E0W0	CE457_05580	Aspartate aminotransferase family protein	29.0207	28.9263	29.5546	0.690664	0.646914	0.936655
A0A265E0M1	aceE CE457_05010 KUC_2876	Pyruvate dehydrogenase E1 component (EC 1.2.4.1)	31.4576	31.3631	31.17	1.22056	1.14316	0.936588
A0A265E1A7	CE457_03005	Molybdopterin molybdenumtransferase (EC 2.10.1.1)	26.1551	26.0603	26.3238	0.889682	0.833071	0.936369
A0A265E1P6	acdS CE457_03730 KUC_1606	1-aminocyclopropane-1-carboxylate deaminase (ACC deaminase) (ACCD) (EC 3.5.99.7)	24.863	24.7681	24.1142	1.68043	1.57349	0.936358
A0A265DWI3	CE457_11850 KUC_0012	Capsular polysaccharide biosynthesis protein CapD (Polysaccharide biosynthesis protein)	28.0946	27.9995	28.3595	0.832283	0.779175	0.93619
A0A7U9C0K9	KUC_2905	SPOR domain-containing protein	25.7864	25.6912	25.9988	0.863106	0.807985	0.936137
A0A265E2T7	aroB CE457_01375 KUC_0528	3-dehydroquinate synthase (DHQS) (EC 4.2.3.4)	28.339	28.2435	28.6077	0.830045	0.776897	0.935969
A0A265DX93	rlmD CE457_10735 KUC_3881	23S rRNA (uracil(1939)-C(5))-methyltransferase RlmD (EC 2.1.1.190) (23S rRNA(m5U1939)-methyltransferase)	27.2192	27.1235	27.4355	0.860779	0.80552	0.935804
A0A265DZ18	CE457_08390 KUC_0988	Cupin	28.5025	28.4062	28.9623	0.727077	0.680121	0.935418
A0A265E2K3	dprA CE457_00930 KUC_0622	DNA-protecting protein DprA (Protein smf)	24.8789	24.7822	25.1414	0.833635	0.779594	0.935174
A0A265E343	CE457_01860 KUC_0430	DUF2157 domain-containing protein	25.0879	24.9903	24.8596	1.17144	1.09483	0.934608
A0A7U9C4Z7	katG KUC_1574	Catalase-peroxidase (CP) (EC 1.11.1.21) (Peroxidase/catalase)	27.0769	26.9778	26.949	1.0927	1.02015	0.933602
A0A265E1T6	CE457_05545 KUC_2765	DUF340 domain-containing protein	24.849	24.7498	24.857	0.994472	0.92836	0.93352
A0A265E2B7	coaBC CE457_00305 KUC_0751	Coenzyme A biosynthesis bifunctional protein CoaBC (DNA/pantothenate metabolism flavoprotein) (Phosphopantothenoylcysteine synthetase/decarboxylase) (PPCS-PPCDC) [Includes: Phosphopantothenoylcysteine decarboxylase (PPC decarboxylase) (PPC-DC) (EC 4.1.1.36) (CoaC); Phosphopantothenate--cysteine ligase (EC 6.3.2.5) (CoaB) (Phosphopantothenoylcysteine synthetase) (PPC synthetase) (PPC-S)]	28.1153	28.0159	28.3619	0.842884	0.786763	0.933418
A0A265DYZ9	rpsE CE457_08285 KUC_1008	Small ribosomal subunit protein uS5	32.5812	32.4801	33.0807	0.707311	0.65947	0.932363
A0A265E227	CE457_06020 KUC_2663	Iron-regulated outer membrane virulence protein (TonB-dependent receptor)	27.7176	27.6166	28.0171	0.812546	0.757584	0.932358
A0A265E2A5	CE457_00330 KUC_0746	Class I SAM-dependent rRNA methyltransferase (Ribosomal RNA large subunit methyltransferase I)	28.987	28.8851	29.4835	0.708792	0.660472	0.931828
A0A265E0J6	adk CE457_05020 KUC_2874	Adenylate kinase (AK) (EC 2.7.4.3) (ATP-AMP transphosphorylase) (ATP:AMP phosphotransferase) (Adenylate monophosphate kinase)	29.29	29.188	29.1074	1.13493	1.05749	0.931763
A0A265E2M7	CE457_00905 KUC_0627	Dodecin domain-containing protein	23.9522	23.8501	23.4795	1.38774	1.29292	0.931674
A0A265E341	CE457_01800 KUC_0443	LysR family transcriptional regulator	23.2499	23.1475	23.4107	0.894566	0.83328	0.931491
A0A265DUQ6	ribD CE457_15950 KUC_3559	Riboflavin biosynthesis protein RibD [Includes: Diaminohydroxyphosphoribosylaminopyrimidine deaminase (DRAP deaminase) (EC 3.5.4.26) (Riboflavin-specific deaminase); 5-amino-6-(5-phosphoribosylamino)uracil reductase (EC 1.1.1.193) (HTP reductase)]	25.9877	25.8849	26.0445	0.96138	0.895265	0.93123
A0A265DZ39	CE457_08420 KUC_0981	Uncharacterized protein	24.8436	24.7407	24.7826	1.04324	0.97138	0.931115
A0A265DWE5	CE457_13745	Alkylhydroperoxidase	26.8108	26.7075	26.7323	1.05588	0.982957	0.930938
A0A265DXP3	CE457_12320 KUC_0102	DUF1266 domain-containing protein	25.918	25.8146	26.2412	0.799252	0.743971	0.930835
A0A265DXD0	lpxK CE457_11040 KUC_3818	Tetraacyldisaccharide 4'-kinase (EC 2.7.1.130) (Lipid A 4'-kinase)	25.3186	25.2149	25.4548	0.909912	0.846852	0.930697
A0A265E058	ruvA CE457_07340 KUC_3287	Holliday junction branch migration complex subunit RuvA	26.4313	26.3277	26.9496	0.69821	0.649795	0.930659
A0A265DYR8	CE457_10280 KUC_1224	Hydroxymethylpyrimidine/phosphomethylpyrimidine kinase	25.1526	25.0486	25.677	0.695236	0.646865	0.930425
A0A265E271	lysS CE457_00225 KUC_0767	Lysine--tRNA ligase (EC 6.1.1.6) (Lysyl-tRNA synthetase) (LysRS)	29.183	29.0786	29.5859	0.75632	0.703519	0.930186
A0A265E0I2	CE457_04500 KUC_2981	AsmA family protein (Protein AsmA)	28.3884	28.2839	28.6446	0.837313	0.77881	0.93013
A0A265DXJ8	CE457_11315 KUC_3760	3-deoxy-D-manno-octulosonate 8-phosphate phosphatase KdsC (EC 3.1.3.45) (KDO 8-P phosphatase)	30.0637	29.9588	30.3388	0.826362	0.76841	0.92987
A0A265DZW8	CE457_06630 KUC_3142	Uncharacterized protein	24.1465	24.0413	25.0051	0.551493	0.51268	0.929622
A0A265DXF1	murE CE457_11160 KUC_3793	UDP-N-acetylmuramoyl-L-alanyl-D-glutamate--2,6-diaminopimelate ligase (EC 6.3.2.13) (Meso-A2pm-adding enzyme) (Meso-diaminopimelate-adding enzyme) (UDP-MurNAc-L-Ala-D-Glu:meso-diaminopimelate ligase) (UDP-MurNAc-tripeptide synthetase) (UDP-N-acetylmuramyl-tripeptide synthetase)	28.0628	27.9572	28.1572	0.936659	0.870578	0.92945
A0A265DY05	CE457_11820 KUC_3656	2-dehydro-3-deoxygluconokinase (Sugar kinase)	28.3551	28.2493	28.4816	0.916037	0.851285	0.929312
A0A265DZ68	CE457_08580 KUC_0927	UPF0225 protein CE457_08580	25.8779	25.7721	25.7918	1.06154	0.98647	0.929278
A0A265DXN3	CE457_12270 KUC_0092	Uncharacterized protein	30.1624	30.0561	30.4711	0.807377	0.75	0.928934
A0A265DWP1	hflD CE457_12235 KUC_0084	High frequency lysogenization protein HflD homolog	27.9537	27.8467	27.7577	1.14546	1.06363	0.928563
A0A7U9C1J7	KUC_0114	Transcriptional regulatory protein ompR	26.5427	26.4354	26.6589	0.922603	0.856474	0.928324
A0A265DYA0	glcB CE457_09570 KUC_1373	Malate synthase G (EC 2.3.3.9)	30.2286	30.1205	30.3555	0.915782	0.849687	0.927827
A0A265DXT8	CE457_11755 KUC_3670	Sulfate transporter	27.3204	27.212	26.8318	1.40301	1.30146	0.927621
A0A265E333	CE457_01980 KUC_0404	NADP-dependent oxidoreductase (NADP-dependent oxidoreductase yfmJ)	30.3023	30.1934	30.6816	0.768784	0.712925	0.927341
A0A265DTS5	cysW CE457_17775 KUC_2292	Sulfate ABC transporter permease subunit CysW (Sulfate transport system permease protein CysW)	28.0409	27.9316	27.7399	1.23203	1.14214	0.927035
A0A265DX87	lepA CE457_10780 KUC_3872	Elongation factor 4 (EF-4) (EC 3.6.5.n1) (Ribosomal back-translocase LepA)	28.1154	28.0061	28.4466	0.794899	0.736893	0.927026
A0A265E0M3	hslV CE457_04865 KUC_2906	ATP-dependent protease subunit HslV (EC 3.4.25.2)	29.8881	29.7786	30.3535	0.724243	0.671338	0.926952
A0A7U9C3K5	KUC_0406	Putative tonB-dependent receptor yncD	26.5839	26.4741	27.0311	0.733484	0.679714	0.926692
A0A265E0T2	CE457_05460 KUC_2782	HTH-type transcriptional repressor dhaR (TetR family transcriptional regulator)	26.2674	26.1574	26.4449	0.884236	0.819344	0.926612
A0A265DTX3	glsA CE457_17355	Glutaminase (EC 3.5.1.2)	24.0513	23.9412	24.1485	0.934879	0.866154	0.926488
A0A265E000	prfC CE457_07260 KUC_3270	Peptide chain release factor 3 (RF-3)	27.9765	27.8663	28.376	0.758124	0.702377	0.926468
A0A265DZ33	birA CE457_08105 KUC_1043	Bifunctional ligase/repressor BirA (Biotin operon repressor) (Biotin--[acetyl-CoA-carboxylase] ligase) (EC 6.3.4.15) (Biotin--protein ligase) (Biotin-[acetyl-CoA carboxylase] synthetase)	27.5941	27.4834	27.9769	0.766931	0.710301	0.92616
A0A7U9GH24	rlmE ftsJ rrmJ KUC_0851	Ribosomal RNA large subunit methyltransferase E (EC 2.1.1.166) (23S rRNA Um2552 methyltransferase) (rRNA (uridine-2'-O-)-methyltransferase)	26.3085	26.1978	26.5669	0.836004	0.77427	0.926157
A0A265DYE1	CE457_10025 KUC_1277	type I site-specific deoxyribonuclease (EC 3.1.21.3)	23.3266	23.2158	24.0376	0.610917	0.565755	0.926075
A0A265DTJ4	coq7 CE457_18230 KUC_2345	3-demethoxyubiquinol 3-hydroxylase (DMQ hydroxylase) (EC 1.14.99.60) (2-nonaprenyl-3-methyl-6-methoxy-1,4-benzoquinol hydroxylase)	27.1234	27.0122	27.0202	1.07413	0.99449	0.925855
A0A265DY68	dinG CE457_10815 KUC_3865	ATP-dependent DNA helicase DinG (EC 3.6.4.12)	26.0379	25.9265	26.5313	0.710331	0.657563	0.925713
A0A265E2I1	CE457_00070 KUC_0798	Co-chaperone YbbN	27.7595	27.6481	27.8869	0.91547	0.847461	0.925711
A0A265DT99	CE457_18685	Phosphatase	23.8511	23.7389	23.8373	1.00961	0.934081	0.925192
A0A265DYJ6	CE457_10540 KUC_1173	Ribosomal RNA small subunit methyltransferase E (EC 2.1.1.193)	26.8006	26.6883	26.8809	0.945865	0.875061	0.925143
A0A265DYC9	rph CE457_10060 KUC_1269	Ribonuclease PH (RNase PH) (EC 2.7.7.56) (tRNA nucleotidyltransferase)	25.7549	25.6417	25.9926	0.848054	0.784085	0.92457
A0A265DXR2	rsmI CE457_11185	Ribosomal RNA small subunit methyltransferase I (EC 2.1.1.198) (16S rRNA 2'-O-ribose C1402 methyltransferase) (rRNA (cytidine-2'-O-)-methyltransferase RsmI)	27.0698	26.9563	27.7615	0.6191	0.572251	0.924327
A0A7U9GHG7	KUC_1352	TRAP transporter large permease protein	23.0668	22.953	23.1417	0.949417	0.87745	0.924198
A0A265DYR7	orn CE457_11545	Oligoribonuclease (EC 3.1.-.-)	26.9525	26.8386	26.8622	1.0646	0.983769	0.924077
A0A7U9GI40	KUC_0549	NAD-dependent deacetylase 2	23.4495	23.3343	23.8333	0.766426	0.707615	0.923265
A0A265DYI2	yidC CE457_10350 KUC_1210	Membrane protein insertase YidC (Foldase YidC) (Membrane integrase YidC) (Membrane protein YidC)	30.2135	30.0975	30.0058	1.15481	1.06558	0.922731
A0A265DV90	CE457_15030	Flagellin	30.4617	30.3449	30.135	1.25409	1.15656	0.92223
A0A265DVB7	CE457_16565 KUC_2239	Long-chain-fatty-acid--CoA ligase	28.6641	28.5472	28.988	0.7989	0.736712	0.922158
A0A265DZG9	gluQ CE457_09070 KUC_0825	Glutamyl-Q tRNA(Asp) synthetase (Glu-Q-RSs) (EC 6.1.1.-)	24.9393	24.8219	25.2929	0.782616	0.721483	0.921887
A0A265DTF3	pgk CE457_18580 KUC_1158	Phosphoglycerate kinase (EC 2.7.2.3)	28.7344	28.6168	28.8908	0.897294	0.827055	0.921721
A0A265DU07	CE457_17435 KUC_1980	ABC transporter permease (Oligopeptide transport system permease protein AppB)	24.7028	24.5849	25.081	0.769391	0.708985	0.921489
A0A7U9C178	KUC_0265	Nucleoside permease	27.085	26.9655	27.2168	0.912681	0.840172	0.920553
A0A265DV93	CE457_15050 KUC_1882	Pseudaminic acid biosynthesis-associated methylase	30.4621	30.3417	30.5429	0.945535	0.869846	0.919951
A0A265DZH0	rbfA CE457_09005 KUC_0840	Ribosome-binding factor A	28.6468	28.5263	28.3555	1.2237	1.1257	0.91991
A0A265DTU2	CE457_17805 KUC_2298	Peptide-binding protein	27.4996	27.3791	27.7399	0.846576	0.778719	0.919845
A0A265E3G2	CE457_02295	FadR family transcriptional regulator	26.3133	26.1926	26.2959	1.0121	0.930864	0.919735
A0A265DXH7	hisD CE457_11265 KUC_3771	Histidinol dehydrogenase (HDH) (EC 1.1.1.23)	29.5041	29.3832	29.4577	1.03267	0.949696	0.919647
A0A265DYY9	rplP CE457_08235 KUC_1018	Large ribosomal subunit protein uL16	30.9259	30.805	31.3536	0.74344	0.683673	0.919607
A0A265E080	ectB CE457_07450 KUC_3310	Diaminobutyrate--2-oxoglutarate transaminase (EC 2.6.1.76) (DABA aminotransferase)	31.299	31.1777	31.6029	0.810057	0.74475	0.91938
A0A265DYB7	CE457_09925 KUC_1299	FAD-dependent oxidoreductase (Rubredoxin-NAD(+) reductase)	25.3225	25.2007	25.824	0.706398	0.649209	0.919042
A0A7U9GFY3	KUC_3778	30S ribosomal protein S9	32.9333	32.8111	33.4215	0.712898	0.654975	0.918749
A0A7U9BZX1	ispE KUC_2496	4-diphosphocytidyl-2-C-methyl-D-erythritol kinase (CMK) (EC 2.7.1.148) (4-(cytidine-5'-diphospho)-2-C-methyl-D-erythritol kinase)	24.2071	24.0845	24.651	0.735159	0.675258	0.918521
A0A7U9C4A9	KUC_2883	Outer membrane protein assembly factor BamC	30.2194	30.0963	30.6568	0.738437	0.678068	0.918246
A0A265DYG4	CE457_10125	FAD:protein FMN transferase (EC 2.7.1.180) (Flavin transferase)	26.6374	26.5132	27.0874	0.732048	0.671648	0.917492
A0A265DWD3	CE457_13675	Ribbon-helix-helix domain-containing protein	25.0602	24.9356	25.9303	0.547079	0.501822	0.917274
A0A265DUX8	CE457_16130 KUC_3597	Phosphoserine phosphatase	26.5297	26.4048	26.881	0.783882	0.718893	0.917094
A0A265DUU5	CE457_15975 KUC_3564	Phosphatidylglycerophosphatase A (EC 3.1.3.27) (Phosphatidylglycerolphosphate phosphatase A)	23.2871	23.1619	24.058	0.586087	0.537355	0.916851
A0A265E248	CE457_04195	SAM-dependent methyltransferase	27.0626	26.937	26.4393	1.54042	1.41195	0.9166
A0A7U9BZV7	mfd KUC_1950	Transcription-repair-coupling factor (TRCF) (EC 3.6.4.-)	27.1699	27.0442	27.4723	0.810902	0.743233	0.916551
A0A265DXK4	CE457_10860	DUF3450 domain-containing protein	29.1656	29.0395	29.2896	0.917663	0.840841	0.916285
A0A265DTP5	uup CE457_18410 KUC_2163	ATP-binding protein Uup (EC 3.6.1.-)	28.5706	28.4444	28.7974	0.854562	0.782967	0.916221
A0A265E2G9	CE457_00650 KUC_0679	ABC transporter ATP-binding protein (Hemin import ATP-binding protein HmuV)	28.4562	28.3292	29.0844	0.646944	0.592432	0.915738
A0A265E1C3	CE457_02930 KUC_1768	Long-chain-fatty-acid--CoA ligase (Malonyl-CoA synthase)	26.442	26.315	26.5583	0.922517	0.844781	0.915734
A0A265DW00	glk CE457_14125 KUC_2066	Glucokinase (EC 2.7.1.2) (Glucose kinase)	28.0076	27.8795	28.1776	0.888804	0.81328	0.915028
A0A265DYX9	rpoC CE457_08170 KUC_1030	DNA-directed RNA polymerase subunit beta' (RNAP subunit beta') (EC 2.7.7.6) (RNA polymerase subunit beta') (Transcriptase subunit beta')	31.7158	31.5875	31.9348	0.859154	0.786077	0.914943
A0A265DX71	CE457_10740 KUC_3880	Cysteine synthase (EC 2.5.1.47)	28.1187	27.9904	28.3616	0.845028	0.773122	0.914908
A0A265E3H8	CE457_02555 KUC_0284	Glutathione-dependent reductase	26.9322	26.8039	26.8484	1.05984	0.969627	0.914884
A0A265DZR8	CE457_06810 KUC_3178	Glycerol acyltransferase	28.4443	28.3154	28.9618	0.698569	0.638895	0.914577
A0A7U9GGE9	KUC_3433	Xanthine dehydrogenase/oxidase	24.5017	24.3719	23.4685	2.04652	1.87051	0.913994
A0A265E098	CE457_07530 KUC_3326	DUF934 domain-containing protein	27.9299	27.7993	28.4094	0.71719	0.655148	0.913493
A0A7U9C2E6	bamB KUC_0614	Outer membrane protein assembly factor BamB	30.0282	29.8966	30.5513	0.695837	0.635215	0.912878
A0A265E2N6	iolE CE457_03750 KUC_1602	Myo-inosose-2 dehydratase (Rhizopine catabolism protein mocC)	24.584	24.4524	24.4804	1.07442	0.980732	0.9128
A0A265E3J2	CE457_02450 KUC_0305	Gamma-glutamyltransferase family protein (Gamma-glutamyltransferase ywrD)	26.5008	26.3683	26.6713	0.888565	0.810602	0.912259
A0A265E2Y1	cobB CE457_00850 KUC_0637	NAD-dependent protein deacylase (EC 2.3.1.286) (Regulatory protein SIR2 homolog)	25.7917	25.6588	26.2509	0.727402	0.663411	0.912028
A0A265DYI4	dnaA CE457_10365 KUC_1208	Chromosomal replication initiator protein DnaA	28.537	28.4039	28.5564	0.986676	0.899686	0.911836
A0A265E0M7	CE457_05115 KUC_2855	Copper-exporting P-type ATPase A (Copper-translocating P-type ATPase)	25.8123	25.6785	25.5082	1.23466	1.12528	0.911409
A0A265DXM2	fabF CE457_10960	3-oxoacyl-[acyl-carrier-protein] synthase 2 (EC 2.3.1.179)	29.198	29.064	29.4362	0.847775	0.772597	0.911324
A0A265DTX6	CE457_17950 KUC_2328	ABC transporter permease	25.1278	24.9937	25.1103	1.01218	0.922366	0.911271
A0A265DX80	CE457_10790 KUC_3870	Fis family transcriptional regulator	25.5982	25.4637	25.7199	0.919065	0.837262	0.910994
A0A265E2R5	def CE457_00920 KUC_0624	Peptide deformylase (PDF) (EC 3.5.1.88) (Polypeptide deformylase)	28.5248	28.3903	28.552	0.981299	0.893919	0.910955
A0A265DXY1	speE CE457_09435 KUC_1404	Polyamine aminopropyltransferase (Putrescine aminopropyltransferase) (PAPT) (Spermidine synthase) (SPDS) (SPDSY) (EC 2.5.1.16)	28.3247	28.1901	28.1668	1.11562	1.01626	0.910941
A0A265DYQ5	CE457_07745 KUC_1116	Flagellar motor switch protein FliN	29.901	29.766	29.8061	1.06797	0.97259	0.910694
A0A265DYW1	nusG CE457_08140 KUC_1036	Transcription termination/antitermination protein NusG	29.4727	29.3373	29.9038	0.741683	0.675242	0.910418
A0A265DXQ6	parE CE457_11685 KUC_3685	DNA topoisomerase 4 subunit B (EC 5.6.2.2) (Topoisomerase IV subunit B)	29.5776	29.4421	29.4999	1.05536	0.960748	0.910351
A0A265E0D4	CE457_04630 KUC_2956	Aminoacyl-histidine dipeptidase	27.8	27.6643	28.4549	0.635113	0.578095	0.910223
A0A265DWM0	pyrD CE457_12150 KUC_0067	Dihydroorotate dehydrogenase (quinone) (EC 1.3.5.2) (DHOdehase) (DHOD) (DHODase) (Dihydroorotate oxidase)	27.7827	27.6453	27.7484	1.02404	0.930991	0.909137
A0A265E0N7	CE457_05190 KUC_2841	Glycolate oxidase subunit GlcE	26.055	25.9171	26.3814	0.797535	0.724804	0.908805
A0A265DWB9	prfA CE457_13525 KUC_2492	Peptide chain release factor 1 (RF-1)	27.0617	26.9235	26.7526	1.23888	1.12576	0.908695
A0A265DW07	CE457_13890	DUF2797 domain-containing protein	25.7236	25.5852	25.9684	0.843937	0.766774	0.908568
A0A265DZY0	pilB CE457_06895 KUC_3195	Type 4 fimbrial assembly protein pilB (Type IV-A pilus assembly ATPase PilB)	25.079	24.9402	25.5293	0.7319	0.664787	0.908303
A0A265DUN6	gap CE457_16625 KUC_2226	Glyceraldehyde-3-phosphate dehydrogenase (EC 1.2.1.-)	27.7161	27.5772	27.49	1.16971	1.06228	0.908158
A0A265DZ20	CE457_07815	Flagellar hook-length control protein FliK	25.9449	25.8055	26.052	0.928447	0.842951	0.907916
A0A265E2E4	lpxB CE457_00460	Lipid-A-disaccharide synthase (EC 2.4.1.182)	26.3794	26.2398	26.8605	0.716397	0.650349	0.907805
A0A265E365	CE457_02075	Fe/B12 periplasmic-binding domain-containing protein	27.3855	27.2454	27.1869	1.1476	1.04137	0.907432
A0A265DZS7	CE457_06750 KUC_3166	Phosphate regulon transcriptional regulatory protein phoB (Response regulator)	22.6816	22.5404	23.7441	0.478804	0.434185	0.906812
A0A265DTF7	CE457_18545	Deoxyguanosinetriphosphate triphosphohydrolase	27.4272	27.2853	27.4662	0.973304	0.88216	0.906356
A0A265DZV3	rnt CE457_06715	Ribonuclease T (EC 3.1.13.-) (Exoribonuclease T) (RNase T)	27.6561	27.5137	27.6726	0.988595	0.895719	0.906052
A0A265E1V7	CE457_03910 KUC_1569	NAD(P) transhydrogenase subunit alpha (EC 7.1.1.1)	29.047	28.904	29.1011	0.963134	0.872261	0.905649
A0A265E1F6	CE457_03120 KUC_1729	ABC transporter substrate-binding protein	25.2897	25.1466	24.8915	1.31787	1.19346	0.905597
A0A265E1F9	tatA CE457_04830 KUC_2913	Sec-independent protein translocase protein TatA	27.0168	26.873	25.6102	2.65106	2.3996	0.905148
A0A265DTW4	CE457_17935 KUC_2324	DNA mismatch repair protein MutS	24.1108	23.9668	24.0629	1.03378	0.935577	0.905007
A0A265DZV7	serC CE457_06830 KUC_3182	Phosphoserine aminotransferase (EC 2.6.1.52) (Phosphohydroxythreonine aminotransferase) (PSAT)	28.7149	28.5707	28.8287	0.924094	0.836235	0.904923
A0A265DY63	thiG CE457_09595 KUC_1368	Thiazole synthase (EC 2.8.1.10)	27.4148	27.2706	27.3046	1.07939	0.976715	0.904879
A0A265DZ17	rpsK CE457_08315 KUC_1003	Small ribosomal subunit protein uS11	32.1796	32.0354	31.4874	1.61581	1.46211	0.904879
A0A265E2W7	mnmC CE457_01555 KUC_0492	tRNA 5-methylaminomethyl-2-thiouridine biosynthesis bifunctional protein MnmC (tRNA mnm(5)s(2)U biosynthesis bifunctional protein) [Includes: tRNA (mnm(5)s(2)U34)-methyltransferase (EC 2.1.1.61); FAD-dependent cmnm(5)s(2)U34 oxidoreductase (EC 1.5.-.-)]	27.9609	27.8147	28.414	0.730442	0.660069	0.903656
A0A265DUG2	purD CE457_18250 KUC_2349	Phosphoribosylamine--glycine ligase (EC 6.3.4.13) (GARS) (Glycinamide ribonucleotide synthetase) (Phosphoribosylglycinamide synthetase)	28.7832	28.6367	29.0438	0.834752	0.75416	0.903454
A0A7U9C2Z2	KUC_0074	DNA translocase FtsK	27.6262	27.4796	27.8344	0.865583	0.781974	0.903408
A0A7U9C158	KUC_0180	TRAP transporter large permease protein	24.9154	24.7684	24.7768	1.10085	0.994225	0.903139
A0A265DZ81	CE457_08710 KUC_0899	PepSY domain-containing protein	25.5712	25.4237	25.1777	1.31354	1.18591	0.902834
A0A265DZE7	panC CE457_09040 KUC_0833	Pantothenate synthetase (PS) (EC 6.3.2.1) (Pantoate--beta-alanine ligase) (Pantoate-activating enzyme)	27.183	27.035	28.01	0.563686	0.508712	0.902474
A0A265E2C4	dapD CE457_00365 KUC_0739	2,3,4,5-tetrahydropyridine-2,6-dicarboxylate N-succinyltransferase (EC 2.3.1.117) (Tetrahydrodipicolinate N-succinyltransferase) (THDP succinyltransferase) (THP succinyltransferase) (Tetrahydropicolinate succinylase)	29.2137	29.0656	29.4705	0.83694	0.755263	0.90241
A0A265DYE2	CE457_11195 KUC_3787	UPF0102 protein CE457_11195	24.0138	23.8648	22.8125	2.29942	2.0738	0.901878
A0A265E0V1	CE457_05340	Universal stress protein	28.9347	28.7848	29.0143	0.946349	0.852935	0.90129
A0A265DYV2	CE457_07685 KUC_1128	Flagellar hook protein FlgE	27.4075	27.2573	27.4075	1	0.901084	0.901084
A0A7U9C6Z1	KUC_1214	Heme chaperone HemW	27.8669	27.7163	28.4387	0.672769	0.606063	0.900849
A0A265DZW5	rpsH CE457_08270 KUC_1011	Small ribosomal subunit protein uS8	32.0126	31.8615	32.646	0.644679	0.580564	0.900547
A0A265DVS9	CE457_13885 KUC_2114	DUF1315 domain-containing protein	23.8823	23.7306	NaN	#VALUE!	#VALUE!	0.900149
A0A265E4J9	secD CE457_01045	Protein translocase subunit SecD	28.4527	28.3008	28.9311	0.717769	0.646009	0.900024
A0A265DYW3	CE457_07865 KUC_1091	Chemotaxis protein methyltransferase (EC 2.1.1.80)	28.1673	28.0154	28.1632	1.00289	0.902622	0.900017
A0A265DUA7	CE457_17640 KUC_1939	Peptidase C39-like domain-containing protein	26.5506	26.3982	26.5038	1.03298	0.929441	0.89977
A0A265DZM5	CE457_08900	EamA/RhaT family transporter	24.9151	24.762	25.2525	0.791479	0.711773	0.899295
A0A265DT52	CE457_19080	Single Cache domain-containing protein	26.5565	26.4031	26.4268	1.09408	0.983715	0.899128
A0A265DWI9	CE457_13620 KUC_2508	PhoH family protein (PhoH-like protein)	28.551	28.3965	28.8508	0.812327	0.729851	0.898469
A0A265DVB3	CE457_14955 KUC_1862	beta-lactamase (EC 3.5.2.6)	26.2393	26.0847	26.4212	0.881553	0.791928	0.898333
A0A265DZU5	rpoB CE457_08165 KUC_1031	DNA-directed RNA polymerase subunit beta (RNAP subunit beta) (EC 2.7.7.6) (RNA polymerase subunit beta) (Transcriptase subunit beta)	30.4422	30.2874	30.6024	0.894921	0.803827	0.89821
A0A265DYX3	CE457_07785 KUC_1108	Flagellar M-ring protein	28.8853	28.7302	28.9727	0.941213	0.84526	0.898054
A0A7U9GG68	KUC_0687	Lipopolysaccharide export system permease protein LptF	25.5661	25.4105	25.552	1.00978	0.906557	0.897779
A0A265DZN6	CE457_06320 KUC_3080	Quinone oxidoreductase	30.9742	30.8182	31.0574	0.943972	0.847221	0.897506
A0A265DWE8	sbcD CE457_14550 KUC_2621	Nuclease SbcCD subunit D	24.0559	23.8996	24.7078	0.63645	0.57109	0.897305
A0A7U9BXZ7	KUC_3749	Protein tldD-like protein	29.7663	29.6098	30.0289	0.833574	0.747868	0.897183
A0A265DVJ0	pseB CE457_15045	UDP-N-acetylglucosamine 4,6-dehydratase (Inverting)	29.1835	29.0258	29.5211	0.791389	0.709422	0.896426
A0A265DYR0	CE457_07860 KUC_1092	Chemotaxis protein (Methyl-accepting chemotaxis protein III)	28.2942	28.1364	28.2276	1.04728	0.938784	0.896402
A0A265DWK4	rfbB CE457_11925 KUC_0028	dTDP-glucose 4,6-dehydratase (EC 4.2.1.46)	29.0386	28.8805	29.5185	0.717023	0.642619	0.896232
A0A265DY07	ribA CE457_09425 KUC_1406	GTP cyclohydrolase-2 (EC 3.5.4.25) (GTP cyclohydrolase II)	27.3819	27.2237	27.6816	0.812421	0.728062	0.896163
A0A265DXF0	murG CE457_11135	UDP-N-acetylglucosamine--N-acetylmuramyl-(pentapeptide) pyrophosphoryl-undecaprenol N-acetylglucosamine transferase (EC 2.4.1.227) (Undecaprenyl-PP-MurNAc-pentapeptide-UDPGlcNAc GlcNAc transferase)	28.9388	28.7802	29.1813	0.845278	0.757249	0.895857
A0A265DVT6	gap CE457_14005 KUC_2090	Glyceraldehyde-3-phosphate dehydrogenase (EC 1.2.1.-)	32.0198	31.8608	32.1587	0.908165	0.81339	0.895641
A0A7U9C780	xerC KUC_1334	Tyrosine recombinase XerC	25.4684	25.3087	25.5956	0.915606	0.819655	0.895205
A0A265E2K5	valS CE457_00590	Valine--tRNA ligase (EC 6.1.1.9) (Valyl-tRNA synthetase) (ValRS)	28.2805	28.1207	28.2876	0.995086	0.890709	0.895108
A0A265E103	rsmJ CE457_05030 KUC_2872	Ribosomal RNA small subunit methyltransferase J (EC 2.1.1.242) (16S rRNA m2G1516 methyltransferase) (rRNA (guanine-N(2)-)-methyltransferase)	25.9843	25.8241	25.8652	1.08602	0.971909	0.894926
A0A265DU82	gloB CE457_16990 KUC_3373	Hydroxyacylglutathione hydrolase (EC 3.1.2.6) (Glyoxalase II) (Glx II)	26.793	26.632	26.843	0.965941	0.86393	0.894392
A0A265E318	alaS CE457_01430 KUC_0516	Alanine--tRNA ligase (EC 6.1.1.7) (Alanyl-tRNA synthetase) (AlaRS)	29.9544	29.7933	30.0448	0.939238	0.840041	0.894385
A0A265DVE5	nadE CE457_15330 KUC_3004	Glutamine-dependent NAD(+) synthetase (EC 6.3.5.1) (NAD(+) synthase [glutamine-hydrolyzing])	28.1383	27.9765	28.2882	0.901282	0.805674	0.893921
A0A265E369	CE457_01960	AraC family transcriptional regulator	24.556	24.3942	24.994	0.738172	0.659854	0.893903
A0A265DXV3	CE457_10855 KUC_3857	Biopolymer transport protein exbB-like protein (Flagellar motor protein MotA)	30.9228	30.7601	31.0734	0.900868	0.804789	0.893348
A0A265DUH1	CE457_16640	ArsR family transcriptional regulator	26.1511	25.9883	26.3632	0.86332	0.771184	0.893277
A0A265DTW7	CE457_18030 KUC_1836	Dihydroxy-acid dehydratase (EC 4.2.1.9)	24.3572	24.1942	NaN	#VALUE!	#VALUE!	0.893165
A0A265E033	tolQ CE457_07355 KUC_3290	Tol-Pal system protein TolQ	29.1194	28.9563	29.1697	0.965722	0.862492	0.893106
A0A265DWX7	CE457_12665 KUC_0175	HTH-type transcriptional regulator gntR (Transcriptional regulator)	26.8281	26.6647	26.8263	1.00126	0.894025	0.892899
A0A265DYT6	CE457_07945	Ribonucleoside-diphosphate reductase	29.4793	29.3147	29.7715	0.816658	0.728631	0.892211
A0A265DXU5	hfq CE457_11510 KUC_3721	RNA-binding protein Hfq	31.5896	31.4249	31.9421	0.783271	0.698732	0.892069
A0A265E0Y2	CE457_05540 KUC_2766	GntR family transcriptional regulator (Transcriptional regulator nanR)	24.6001	24.4352	24.5967	1.00233	0.894097	0.892022
A0A265DWB1	CE457_15355 KUC_2999	Purine nucleoside phosphorylase	26.2794	26.1145	26.4044	0.917036	0.817971	0.891973
A0A265DUK8	CE457_16655 KUC_2220	Molecular chaperone TorD	23.6233	23.4584	23.7093	0.94218	0.840394	0.891968
A0A265DZ85	CE457_10040	Type I restriction modification DNA specificity domain-containing protein	23.1516	22.9859	23.8364	0.622092	0.554584	0.891482
A0A7U9C1F6	KUC_2848	KANL3/Tex30 alpha/beta hydrolase-like domain-containing protein	26.1475	25.9813	26.13	1.01224	0.902092	0.891182
A0A265DY16	dxs CE457_09400 KUC_1411	1-deoxy-D-xylulose-5-phosphate synthase (EC 2.2.1.7) (1-deoxyxylulose-5-phosphate synthase) (DXP synthase) (DXPS)	27.7161	27.5497	28.2636	0.684168	0.609632	0.891056
A0A265DY42	CE457_09755 KUC_1335	HAD family hydrolase	26.6505	26.4838	26.6133	1.02611	0.914163	0.890905
A0A7U9C0F3	KUC_3548	UPF0394 membrane protein	24.2519	24.0851	24.4294	0.884218	0.787687	0.89083
A0A7U9C4H2	KUC_1318	Sodium-dependent transporter	30.3166	30.1495	30.557	0.84649	0.753941	0.890667
A0A265E019	CE457_07120 KUC_3241	AMP nucleosidase (EC 3.2.2.4) (AMP nucleosidase)	29.3005	29.1334	29.3576	0.961199	0.856094	0.890652
A0A265E160	CE457_06035 KUC_2660	Fe(3+)-citrate import system permease protein yfmE (Iron ABC transporter permease)	24.5352	24.3659	25.1989	0.631251	0.561355	0.889273
A0A7U9C0V8	KUC_3000	Pseudouridine synthase (EC 5.4.99.-)	26.2037	26.0343	26.0676	1.09894	0.977194	0.889219
A0A265DVM3	CE457_14745 KUC_2582	Arginine N-succinyltransferase (Arginine N-succinyltransferase subunit alpha)	27.048	26.8779	27.0155	1.02278	0.909045	0.888802
A0A265DX91	rhlB CE457_10820 KUC_3864	ATP-dependent RNA helicase RhlB (EC 3.6.4.13)	29.2392	29.0689	29.2843	0.969241	0.861363	0.888698
A0A265DUF4	uvrC CE457_16490 KUC_2254	UvrABC system protein C (Protein UvrC) (Excinuclease ABC subunit C)	24.1575	23.987	24.4533	0.814593	0.723826	0.888574
A0A7U9GGK0	KUC_0335	NADP-dependent fatty aldehyde dehydrogenase	29.1954	29.0247	29.2003	0.996612	0.885442	0.888453
A0A265DYU8	fabA CE457_07985	3-hydroxydecanoyl-[acyl-carrier-protein] dehydratase (EC 4.2.1.59) (3-hydroxyacyl-[acyl-carrier-protein] dehydratase FabA) (Beta-hydroxydecanoyl thioester dehydrase) (Trans-2-decenoyl-[acyl-carrier-protein] isomerase) (EC 5.3.3.14)	29.558	29.3871	29.2711	1.22001	1.08376	0.888319
A0A265DWR0	mmsA CE457_13755 KUC_2535	Methylmalonate-semialdehyde dehydrogenase (CoA acylating)	28.2509	28.0796	28.413	0.893761	0.793704	0.88805
A0A265E301	CE457_01820 KUC_0439	Ferrichrome-iron receptor (TonB-dependent siderophore receptor)	24.9896	24.8177	25.5226	0.691113	0.613481	0.887672
A0A265DYB4	glmU CE457_10120 KUC_1256	Bifunctional protein GlmU [Includes: UDP-N-acetylglucosamine pyrophosphorylase (EC 2.7.7.23) (N-acetylglucosamine-1-phosphate uridyltransferase); Glucosamine-1-phosphate N-acetyltransferase (EC 2.3.1.157)]	28.2074	28.0349	28.6327	0.744648	0.660748	0.887329
A0A265E3N6	CE457_02665	DeoR/GlpR transcriptional regulator	25.4257	25.2528	25.2559	1.12486	0.997854	0.88709
A0A265DV08	CE457_15625 KUC_3487	ABC transporter permease (Putative D-methionine transport system permease protein metI)	22.694	22.5197	24.9844	0.20442	0.181165	0.886239
A0A265DZH8	obgE cgtA obg yhbZ CE457_08695 KUC_0902	GTPase Obg (EC 3.6.5.-) (GTP-binding protein Obg)	28.2669	28.0925	28.4029	0.910037	0.806407	0.886126
A0A265DTM2	CE457_18005 KUC_1841	FAH family protein	28.2081	28.0335	28.8656	0.633968	0.561714	0.886029
A0A265E2W4	mutS CE457_01410	DNA mismatch repair protein MutS	27.1187	26.9439	27.3868	0.830418	0.735655	0.885885
A0A265E2Q4	CE457_01015 KUC_0605	cysteine desulfurase (EC 2.8.1.7)	26.8301	26.6551	27.3449	0.699929	0.619969	0.88576
A0A265DZA2	rplE CE457_08260 KUC_1013	Large ribosomal subunit protein uL5	32.8371	32.6603	33.1768	0.790196	0.699053	0.884659
A0A265DYC4	CE457_10035 KUC_1275	site-specific DNA-methyltransferase (adenine-specific) (EC 2.1.1.72)	24.7752	24.5982	25.3011	0.694523	0.614339	0.884547
A0A265DZZ1	CE457_07190 KUC_3255	3-hydroxybutyrate dehydrogenase (D-beta-hydroxybutyrate dehydrogenase)	30.3468	30.1697	30.0616	1.21854	1.07782	0.884511
A0A265DZW2	CE457_06970 KUC_3211	DNA-binding response regulator (Nitrate/nitrite response regulator protein narL)	26.3768	26.1987	25.8302	1.46061	1.29098	0.883861
A0A265DWK2	CE457_11905 KUC_0024	Aminotransferase (Erythromycin biosynthesis sensory transduction protein eryC1)	28.9422	28.7641	28.9395	1.00186	0.885499	0.883851
A0A7U9C0B4	KUC_2704	Aminoglycoside phosphotransferase domain-containing protein	27.8886	27.7086	28.2726	0.766298	0.676433	0.882727
A0A265DZT2	trmJ CE457_06600 KUC_3135	tRNA (cytidine/uridine-2'-O-)-methyltransferase TrmJ (EC 2.1.1.200) (tRNA (cytidine(32)/uridine(32)-2'-O)-methyltransferase) (tRNA Cm32/Um32 methyltransferase)	26.5996	26.4196	26.9085	0.807255	0.712583	0.882723
A0A265DUU7	CE457_16335 KUC_3645	Cellulose synthesis regulatory protein (GGDEF domain-containing protein)	26.5366	26.3561	26.6499	0.924454	0.815726	0.882387
A0A265E2U3	CE457_01290 KUC_0545	Thiamine-binding protein domain-containing protein	20.9287	20.7478	NaN	#VALUE!	#VALUE!	0.882164
A0A265DY29	CE457_09695 KUC_1348	ABC transporter ATP-binding protein	25.8021	25.6208	25.8153	0.990838	0.873861	0.881941
A0A265DW13	zwf CE457_14045 KUC_2082	Glucose-6-phosphate 1-dehydrogenase (G6PD) (EC 1.1.1.49)	32.2496	32.0681	32.48	0.852428	0.751649	0.881774
A0A265DYR2	CE457_07780	Flagellar motor switch protein FliG	27.0273	26.8451	27.7823	0.592532	0.522223	0.881342
A0A265E0B5	pnp CE457_09020 KUC_0837	Polyribonucleotide nucleotidyltransferase (EC 2.7.7.8) (Polynucleotide phosphorylase) (PNPase)	31.469	31.2863	31.8502	0.767764	0.67643	0.881039
A0A265E2K1	ispG CE457_00985	4-hydroxy-3-methylbut-2-en-1-yl diphosphate synthase (flavodoxin) (EC 1.17.7.3) (1-hydroxy-2-methyl-2-(E)-butenyl 4-diphosphate synthase)	30.0475	29.8642	30.3623	0.803955	0.708041	0.880698
A0A265DWY1	sdhD CE457_12460	Succinate dehydrogenase hydrophobic membrane anchor subunit	30.149	29.9655	30.1594	0.992828	0.874249	0.880564
A0A265DWI5	CE457_11910 KUC_0025	N-acetyltransferase	29.1067	28.9231	29.5991	0.710842	0.625876	0.880471
A0A265E1U6	CE457_05600 KUC_2751	Thioredoxin peroxidase	31.1009	30.9172	30.848	1.19154	1.0491	0.880459
A0A265E1I2	CE457_03085 KUC_1737	GGDEF domain-containing protein	26.7354	26.5512	26.6221	1.08171	0.952057	0.880139
A0A7U9BZ26	rlpA KUC_1963	Endolytic peptidoglycan transglycosylase RlpA (EC 4.2.2.-)	27.7069	27.5224	28.0153	0.807586	0.710605	0.879912
A0A265DZT8	CE457_06725 KUC_3161	Transcriptional activator HlyU	25.1666	24.982	24.4571	1.63532	1.43889	0.879882
A0A265DXW0	rplM CE457_11240 KUC_3777	Large ribosomal subunit protein uL13	32.8527	32.6678	33.1932	0.789768	0.694795	0.879746
A0A7U9C189	KUC_0225	Efflux pump periplasmic linker BepF	22.0216	21.8352	NaN	#VALUE!	#VALUE!	0.878802
A0A265E0I1	purL CE457_04910 KUC_2897	Phosphoribosylformylglycinamidine synthase (FGAM synthase) (FGAMS) (EC 6.3.5.3) (Formylglycinamide ribonucleotide amidotransferase) (FGAR amidotransferase) (FGAR-AT)	29.8087	29.6219	29.8429	0.976571	0.85796	0.878543
A0A265E026	groL groEL CE457_06605 KUC_3137	Chaperonin GroEL (EC 5.6.1.7) (60 kDa chaperonin) (Chaperonin-60) (Cpn60)	34.009	33.8218	34.3129	0.810037	0.711495	0.878349
A0A265E054	CE457_07525 KUC_3325	Sulfite reductase (Sulfite reductase 1)	30.9434	30.7554	30.5197	1.3413	1.17747	0.877857
A0A265DZX1	moaB CE457_07090 KUC_3236	Molybdenum cofactor biosynthesis protein B	20.6305	20.4425	NaN	#VALUE!	#VALUE!	0.877841
A0A265E2Y2	oadA CE457_01470 KUC_0509	Oxaloacetate decarboxylase alpha chain (Oxaloacetate decarboxylase subunit alpha)	31.6591	31.471	32.1509	0.711138	0.624196	0.877742
A0A265DWE2	CE457_13680 KUC_2520	Intracellular protease 1 (Protease)	28.328	28.1395	28.9351	0.65649	0.576102	0.877548
A0A265E090	CE457_07625 KUC_3345	Curved DNA-binding protein (Cytochrome C biogenesis protein)	25.8179	25.6293	25.051	1.70166	1.49304	0.877403
A0A265DUF6	grxD CE457_16510 KUC_2250	Glutaredoxin	27.4451	27.256	26.8457	1.51509	1.32902	0.87719
A0A265DU49	nqrA CE457_17595 KUC_1948	Na(+)-translocating NADH-quinone reductase subunit A (Na(+)-NQR subunit A) (Na(+)-translocating NQR subunit A) (EC 7.2.1.1) (NQR complex subunit A) (NQR-1 subunit A)	31.8094	31.6197	31.9291	0.920325	0.80695	0.876811
A0A265E181	CE457_05635	Isocitrate dehydrogenase (EC 1.1.1.41)	30.0956	29.9056	30.584	0.712831	0.624852	0.876579
A0A265DXY0	urtD CE457_09270 KUC_1438	ABC transporter ATP-binding protein (Putative branched-chain amino acid transport ATP-binding protein LivG)	28.0833	27.8932	21.1107	125.592	110.091	0.876578
A0A265E148	CE457_05910	L-serine dehydratase (EC 4.3.1.17)	24.4917	24.3012	24.132	1.28317	1.12439	0.876266
A0A7U9GGF1	KUC_0170	Putative L,D-transpeptidase ErfK/SrfK	25.2379	25.0466	24.6833	1.4688	1.28637	0.875793
A0A265DZY8	gcvP CE457_07130 KUC_3243	Glycine dehydrogenase (decarboxylating) (EC 1.4.4.2) (Glycine cleavage system P-protein) (Glycine decarboxylase) (Glycine dehydrogenase (aminomethyl-transferring))	28.8953	28.7039	29.1527	0.83657	0.732638	0.875764
A0A265DY84	rpoZ CE457_09970 KUC_1289	DNA-directed RNA polymerase subunit omega (RNAP omega subunit) (EC 2.7.7.6) (RNA polymerase omega subunit) (Transcriptase subunit omega)	27.7461	27.5547	28.0139	0.830609	0.72741	0.875755
A0A265DU73	CE457_17000 KUC_3375	ABC transporter substrate-binding protein	26.7936	26.6016	26.876	0.944543	0.82681	0.875355
A0A265E3I5	thiC CE457_02740 KUC_0247	Phosphomethylpyrimidine synthase (EC 4.1.99.17) (Hydroxymethylpyrimidine phosphate synthase) (HMP-P synthase) (HMP-phosphate synthase) (HMPP synthase) (Thiamine biosynthesis protein ThiC)	29.2634	29.0709	29.4253	0.893844	0.782209	0.875107
A0A265DZ13	CE457_07990 KUC_1066	Phosphodiesterase	26.1873	25.9949	26.1315	1.03948	0.909647	0.875101
A0A265E2D5	CE457_00605 KUC_0689	Branched-chain-amino-acid aminotransferase (EC 2.6.1.42)	30.7233	30.5295	30.862	0.908331	0.794168	0.874316
A0A265DTS8	CE457_17695 KUC_2276	AI-2E family transporter (UPF0118 inner membrane protein yhhT)	23.2797	23.0857	23.5197	0.846749	0.740221	0.874192
A0A265DZD4	hflB ftsH CE457_08955 KUC_0850	ATP-dependent zinc metalloprotease FtsH (EC 3.4.24.-)	30.585	30.3909	30.7548	0.889006	0.777073	0.874092
A0A265E116	rpsU CE457_05890 KUC_2690	Small ribosomal subunit protein bS21	31.373	31.1785	31.241	1.09575	0.957565	0.873894
A0A265DTV7	CE457_17850 KUC_2307	YqjK-like protein	27.3261	27.1316	27.4606	0.91099	0.796102	0.873886
A0A265E330	smc CE457_01535	Chromosome partition protein Smc	26.6012	26.4065	26.4031	1.14718	1.00239	0.873782
A0A265E3T3	CE457_01345 KUC_0534	Pilus assembly protein PilM	24.6084	24.4131	24.434	1.12852	0.985616	0.873368
A0A265DU98	lon CE457_17135 KUC_3403	Lon protease (EC 3.4.21.53) (ATP-dependent protease La)	29.1606	28.9651	29.5588	0.758823	0.662659	0.873272
A0A265DU40	CE457_17895 KUC_2316	Putrescine-binding periplasmic protein	27.7829	27.586	28.0375	0.838221	0.731288	0.872428
A0A265E020	tolB CE457_07370 KUC_3293	Tol-Pal system protein TolB	29.6185	29.4213	29.8942	0.826049	0.720518	0.872247
A0A265DYY2	rplN CE457_08250	Large ribosomal subunit protein uL14	31.3656	31.1682	31.7505	0.765811	0.667912	0.872163
A0A265DUB1	leuS CE457_17660 KUC_1935	Leucine--tRNA ligase (EC 6.1.1.4) (Leucyl-tRNA synthetase) (LeuRS)	28.6962	28.4982	28.8739	0.884074	0.770689	0.871747
A0A265DU54	CE457_17945	Alpha/beta hydrolase	28.0097	27.8116	28.137	0.915543	0.798089	0.871711
A0A265DTV4	CE457_17735 KUC_2284	formate dehydrogenase (EC 1.17.1.9)	25.5227	25.3246	24.9867	1.45001	1.26397	0.871699
A0A265DXX2	CE457_09215 KUC_1449	Chemotaxis protein (Methyl-accepting chemotaxis citrate transducer)	28.9505	28.752	28.9788	0.980587	0.854529	0.871446
A0A7U9BZM5	prmB KUC_2323	Ribosomal protein uL3 glutamine methyltransferase (uL3 MTase) (EC 2.1.1.298) (N5-glutamine methyltransferase PrmB)	26.806	26.6072	27.1364	0.795296	0.692944	0.871303
A0A265DU17	CE457_17810 KUC_2299	DUF1820 domain-containing protein	25.9597	25.7602	26.5535	0.662559	0.577	0.870867
A0A265DUE6	CE457_16535 KUC_2245	YcgL domain-containing protein CE457_16535	26.6263	26.4264	25.0529	2.97613	2.59109	0.870624
A0A265DYE6	CE457_09655 KUC_1356	SCO family protein (SCO2-like protein)	27.1778	26.9776	26.8477	1.2571	1.09423	0.87044
A0A265E1X5	CE457_04095 KUC_1531	Glycine cleavage system transcriptional activator (LysR family transcriptional regulator)	26.4378	26.2375	25.7864	1.57076	1.3671	0.870345
A0A265DXQ4	epmB CE457_11575 KUC_3707	L-lysine 2,3-aminomutase (EF-P post-translational modification enzyme B)	25.8538	25.6534	26.1207	0.831134	0.723312	0.870272
A0A265E0A2	CE457_04470 KUC_2987	Sn-glycerol-3-phosphate transporter	23.728	23.5272	23.7714	0.970319	0.844263	0.870088
A0A265E0C5	CE457_07595	Sulfurtransferase TusD	26.4897	26.2883	26.5059	0.988866	0.860051	0.869734
A0A265E2P2	der CE457_00965 KUC_0615	GTPase Der (GTP-binding protein EngA)	29.0439	28.8405	29.7082	0.630993	0.548015	0.868497
A0A265E0K6	hisE CE457_04835 KUC_2912	Phosphoribosyl-ATP pyrophosphatase (PRA-PH) (EC 3.6.1.31)	23.5765	23.3728	22.7153	1.81648	1.57731	0.868334
A0A265E3V3	deoA CE457_02645 KUC_0267	Thymidine phosphorylase (EC 2.4.2.4) (TdRPase)	28.2098	28.006	28.1566	1.03756	0.900872	0.868256
A0A265DXA8	ilvC CE457_12965	Ketol-acid reductoisomerase (NADP(+)) (KARI) (EC 1.1.1.86) (Acetohydroxy-acid isomeroreductase) (AHIR) (Alpha-keto-beta-hydroxylacyl reductoisomerase)	30.7977	30.5936	31.4244	0.647662	0.562233	0.868096
A0A265E2Q8	lpxA CE457_00455 KUC_0722	Acyl-[acyl-carrier-protein]--UDP-N-acetylglucosamine O-acyltransferase (UDP-N-acetylglucosamine acyltransferase) (EC 2.3.1.129)	28.6093	28.4037	28.7525	0.905514	0.785224	0.867158
A0A7U9C4D1	KUC_1258	Citrate transporter-like domain-containing protein	29.5896	29.3839	29.8193	0.852826	0.739515	0.867135
A0A7U9C463	KUC_1884	dTDP-4-dehydrorhamnose reductase	25.8692	25.6631	25.6078	1.19863	1.03909	0.866899
A0A265DYT9	CE457_08010 KUC_1062	FAD-dependent oxidoreductase	24.2046	23.9984	23.6109	1.50909	1.30817	0.866859
A0A265DYH3	hemL CE457_10285	Glutamate-1-semialdehyde 2,1-aminomutase (GSA) (EC 5.4.3.8) (Glutamate-1-semialdehyde aminotransferase) (GSA-AT)	30.1764	29.9699	30.0753	1.07257	0.92955	0.866655
A0A265DVK1	CE457_16020 KUC_3573	Heat shock protein 15	25.7081	25.5017	25.138	1.48466	1.28668	0.866649
A0A265DZT7	metG CE457_06800 KUC_3176	Methionine--tRNA ligase (EC 6.1.1.10) (Methionyl-tRNA synthetase) (MetRS)	29.4003	29.1933	29.6611	0.83462	0.723046	0.866318
A0A265DY46	murC CE457_11130	UDP-N-acetylmuramate--L-alanine ligase (EC 6.3.2.8) (UDP-N-acetylmuramoyl-L-alanine synthetase)	29.8918	29.6847	30.0803	0.877492	0.760156	0.866283
A0A265DWT7	CE457_12440 KUC_0127	Dihydrolipoyllysine-residue succinyltransferase component of 2-oxoglutarate dehydrogenase complex (EC 2.3.1.61) (2-oxoglutarate dehydrogenase complex component E2)	32.0462	31.8388	31.8801	1.12197	0.971791	0.866143
A0A265E057	CE457_07465 KUC_3313	ATP-dependent zinc protease (Ribosomal protein S6 modification protein)	28.5024	28.2942	28.8815	0.768917	0.665568	0.865592
A0A7U9C2P1	rpsN KUC_1012	Small ribosomal subunit protein uS14	30.0638	29.8554	31.7595	0.308697	0.267166	0.865464
A0A265E2R7	pntB CE457_03905 KUC_1570	NAD(P) transhydrogenase subunit beta (EC 7.1.1.1) (Nicotinamide nucleotide transhydrogenase subunit beta)	30.0267	29.8179	30.1727	0.903742	0.781979	0.865268
A0A265DYF5	rdgB CE457_10325 KUC_1215	dITP/XTP pyrophosphatase (EC 3.6.1.66) (Non-canonical purine NTP pyrophosphatase) (Non-standard purine NTP pyrophosphatase) (Nucleoside-triphosphate diphosphatase) (Nucleoside-triphosphate pyrophosphatase) (NTPase)	26.457	26.2479	26.2359	1.16557	1.00831	0.865084
A0A265DTU3	CE457_17830	Mechanosensitive channel MscK	25.9671	25.7578	25.7803	1.13824	0.984487	0.86492
A0A265DWR5	ylqF CE457_12100	Ribosome biogenesis GTPase A	27.0851	26.8753	27.3714	0.82001	0.70902	0.864649
A0A265E1E8	CE457_03070 KUC_1740	Molybdopterin molybdenumtransferase (EC 2.10.1.1)	25.0472	24.8371	25.2046	0.89663	0.775132	0.864494
A0A265DXX9	CE457_09315 KUC_1429	DUF481 domain-containing protein	25.5774	25.3663	25.7174	0.907521	0.784028	0.863923
A0A265E2L1	CE457_01035	Inositol monophosphatase	28.605	28.3939	28.5958	1.00636	0.869361	0.863867
A0A7U9C0M1	KUC_3427	Cytochrome c oxidase subunit 2 (EC 7.1.1.9)	25.6618	25.4505	26.0162	0.782184	0.67561	0.863748
A0A265DYU0	CE457_10385 KUC_1204	D,D-heptose 1,7-bisphosphate phosphatase (EC 3.1.3.-)	25.3138	25.1019	25.1477	1.12203	0.968766	0.863405
A0A265DYM6	flgH CE457_07700 KUC_1125	Flagellar L-ring protein (Basal body L-ring protein)	28.5754	28.3624	28.6705	0.936242	0.807743	0.862751
A0A265DV59	CE457_15765 KUC_3515	Bifunctional tetrahydrofolate synthase/dihydrofolate synthase	26.7394	26.5262	26.852	0.924957	0.797845	0.862575
A0A265DX21	CE457_12260 KUC_0089	Isocitrate lyase (EC 4.1.3.1) (Isocitrase) (Isocitratase)	28.9176	28.7037	28.7852	1.09611	0.945051	0.862189
A0A265DTR3	CE457_18065 KUC_1829	LysR family transcriptional regulator	24.6922	24.4779	24.9053	0.862676	0.743619	0.861992
A0A7U9C3A4	KUC_1339	Endonuclease/exonuclease/phosphatase domain-containing protein	27.3471	27.1326	27.2937	1.03769	0.894359	0.861879
A0A265DWG6	CE457_13100	Sodium:alanine symporter family protein	23.3867	23.1713	24.6283	0.422881	0.364244	0.861339
A0A265DWJ6	glyA CE457_11935 KUC_0030	Serine hydroxymethyltransferase (SHMT) (Serine methylase) (EC 2.1.2.1)	29.8945	29.6787	30.3659	0.721276	0.621052	0.861046
A0A265DWF7	CE457_14600 KUC_2611	SLC13 family permease (Sulfur deprivation response regulator)	26.929	26.7131	26.8916	1.02626	0.883615	0.861001
A0A265E0H5	ubiJ CE457_04845 KUC_2910	Ubiquinone biosynthesis accessory factor UbiJ	27.11	26.8934	27.0274	1.05892	0.911324	0.860614
A0A265E3H1	kdgD CE457_02260 KUC_0343	Probable 5-dehydro-4-deoxyglucarate dehydratase (EC 4.2.1.41) (5-keto-4-deoxy-glucarate dehydratase) (KDGDH)	26.9533	26.7366	27.2012	0.842126	0.724692	0.860551
A0A265E154	CE457_05325 KUC_2813	TRAP transporter large permease protein	24.6541	24.4373	25.602	0.518399	0.446061	0.86046
A0A265DY45	CE457_09310 KUC_1430	histidine kinase (EC 2.7.13.3)	24.7808	24.5638	25.6998	0.528871	0.455038	0.860394
A0A265DUH2	CE457_16560 KUC_2240	Class II glutamine amidotransferase (Glutamine amidotransferase yafJ)	25.4661	25.2489	25.0489	1.33537	1.14874	0.860244
A0A265DUZ0	CE457_16145	NRDE family protein	25.1418	24.9244	25.2912	0.901626	0.775536	0.860153
A0A265E3M0	CE457_02265 KUC_0342	2,3-diketo-L-gulonate-binding periplasmic protein yiaO (C4-dicarboxylate ABC transporter)	24.4863	24.2689	24.6582	0.887639	0.763456	0.860097
A0A265E3U2	kdsA CE457_01395 KUC_0523	2-dehydro-3-deoxyphosphooctonate aldolase (EC 2.5.1.55) (3-deoxy-D-manno-octulosonic acid 8-phosphate synthase) (KDO-8-phosphate synthase) (KDO 8-P synthase) (KDOPS) (Phospho-2-dehydro-3-deoxyoctonate aldolase)	27.4723	27.2547	27.6107	0.908515	0.781313	0.859989
A0A265DYP6	flgG CE457_07695 KUC_1126	Flagellar basal-body rod protein FlgG (Distal rod protein)	25.9625	25.7448	25.3006	1.58214	1.36059	0.859968
A0A265DZB7	smpB CE457_08855 KUC_0871	SsrA-binding protein (Small protein B)	27.9425	27.7247	27.8021	1.10221	0.947782	0.859889
A0A265DWP5	murI CE457_12165 KUC_0070	Glutamate racemase (EC 5.1.1.3)	22.5056	22.2874	22.5404	0.976116	0.839123	0.859655
A0A265E2C8	lpxD CE457_00445 KUC_0724	UDP-3-O-acylglucosamine N-acyltransferase (EC 2.3.1.191)	27.8241	27.6055	27.8436	0.98659	0.847837	0.859361
A0A265DZ01	rplF CE457_08275 KUC_1010	Large ribosomal subunit protein uL6	32.3631	32.1444	31.9577	1.32445	1.13817	0.859357
A0A265DVP3	CE457_14545	Anion transporter	25.7494	25.5306	25.2199	1.44345	1.24028	0.859245
A0A265DZ19	rplD CE457_08205 KUC_1023	Large ribosomal subunit protein uL4	32.8663	32.6473	33.0062	0.907548	0.779708	0.859137
A0A265DX83	lepB CE457_10775 KUC_3873	Signal peptidase I (EC 3.4.21.89)	27.5395	27.3201	28.001	0.72623	0.623781	0.85893
A0A265E084	CE457_06285 KUC_3073	DUF3034 domain-containing protein	23.7845	23.5642	23.831	0.968237	0.831134	0.858399
A0A265DZ93	dnaK CE457_08890 KUC_0864	Chaperone protein DnaK (HSP70) (Heat shock 70 kDa protein) (Heat shock protein 70)	30.7981	30.5773	31.093	0.815106	0.699454	0.858114
A0A265E3B6	CE457_02365 KUC_0322	Tripartite tricarboxylate transporter substrate binding protein (UPF0065 protein in gbd 5'region)	25.7845	25.5637	26.2754	0.711618	0.610635	0.858094
A0A265DZD0	nusA CE457_08995 KUC_0842	Transcription termination/antitermination protein NusA	28.3944	28.173	28.1279	1.20288	1.03174	0.857722
A0A265E291	ftsE CE457_00270 KUC_0758	Cell division ATP-binding protein FtsE	25.719	25.4968	25.6574	1.04365	0.894656	0.857238
A0A265DW72	CE457_13265 KUC_2438	serine O-acetyltransferase (EC 2.3.1.30)	31.9011	31.6788	31.5659	1.26157	1.08144	0.857222
A0A265DY67	CE457_09780 KUC_1330	Lipopeptide	24.3354	24.1128	24.3479	0.991383	0.849663	0.857048
A0A265E189	CE457_02945 KUC_1765	DUF2491 domain-containing protein	28.8206	28.5972	28.4082	1.33083	1.13991	0.856543
A0A265DZX5	rpsD CE457_08320	Small ribosomal subunit protein uS4	32.9164	32.6929	32.6993	1.16239	0.995583	0.856495
A0A265E2S4	CE457_01175	ATP-binding protein	27.1761	26.9525	27.2783	0.931564	0.797825	0.856437
A0A265DV25	metZ CE457_15745 KUC_3511	O-succinylhomoserine sulfhydrylase (OSH sulfhydrylase) (OSHS sulfhydrylase) (EC 2.5.1.-)	28.8011	28.5769	28.5187	1.21615	1.04111	0.856068
A0A265DYD5	trmB CE457_09600 KUC_1367	tRNA (guanine-N(7)-)-methyltransferase (EC 2.1.1.33) (tRNA (guanine(46)-N(7))-methyltransferase) (tRNA(m7G46)-methyltransferase)	27.6505	27.4254	28.0117	0.778517	0.666038	0.855522
A0A265DUE0	CE457_18525 KUC_2139	DUF3549 domain-containing protein	26.3055	26.0794	26.8019	0.708872	0.606051	0.854951
A0A265E2B4	rpmB CE457_00315	Large ribosomal subunit protein bL28	29.539	29.3123	28.5132	2.0361	1.74005	0.854599
[truncated: 683 more rows]
