# Supplementary material for: Demethylation of methylguanidine by a stepwise dioxygenase and lyase reaction
Source: Nat Commun. 2025 Oct 8;16:8957. doi: 10.1038/s41467-025-64776-2 (PMC12508155; doi:10.1038/s41467-025-64776-2)
Supplement: Supplementary file 7 — Source Data [file 41467_2025_64776_MOESM7_ESM.xlsx]

## Sheet: Figure2_In-Line Probing
Gd-I riboswitch											Gd-II riboswitch
Gel name : Gd-IRSw_Hboliviensis-[Phosphor] (Raw 1-D Image)											Gel name : GdII_Hb-[Phosphor] (Raw 1-D Image)
Index	Name	Volume									Index	Name	Volume
		INT*mm2						Ctrl values:					INT*mm2						Ctrl values:
				Conc. [mM]	Gd	M-Gd		0.966002							Conc. [mM]	Gd	M-Gd		0.523462
1	U1	5419.87		0	0.98717	0.98717		1.01377			1	U1	11505.8		0	0.505411	0.505411		0.496837
2	U2	3178.18		1	0.616509	1.00813		0.981736			2	U2	11685.9		1	1.42319	1.37242		0.495935
3	U3	3465.89		0.5	0.661147	1.08199					3	U3	11439.9		0.5	1.33569	1.33364
4	U4	3742.33		0.25	0.668008	1.01225					4	U4	12081.8		0.25	1.29138	1.19822
5	U5	3941.68		0.1	0.712666	0.976253					5	U5	11930.2		0.1	0.967013	0.992969
6	U6	3500.14		0.075	0.695894	0.946955					6	U6	12942.5		0.075	0.849554	0.903962
7	U7	4039.63		0.05	0.750967	0.931074					7	U7	12896.8		0.05	0.749823	0.766018
8	U8	4395.47		0.0325	0.831685	0.895815					8	U8	13842.4		0.0325	0.649124	0.640503
9	U9	4559.73		0.025	0.901175	0.921494					9	U9	13856.6		0.025	0.533178	0.563256
10	U10	5027.67		0.01	0.939595	0.985799					10	U10	13601.2		0.01	0.496615	0.484235
11	U11	5070.75		0.005	0.95659	0.980792					11	U11	13426.2		0.005	0.480351	0.47352
12	U12	5289.74									12	U12	14271.2
13	U13	6401.98									13	U13	12681.2
14	U14	5375.25		Normalized							14	U14	13992.3		Normalized (Fraction bound)
15	U15	5099.74		Conc. [mM]	Gd	M-Gd					15	U15	13506.2		Conc. [mM]	Gd	M-Gd
16	U16	4989.79		0	1	1					16	U16	12801.7		0	0.0335814	0.0354781
17	U17	4632.12		1	0	1.05656					17	U17	13100.2		1	1	1
18	U18	4286.15		0.5	0.120426	1.2558					18	U18	13000.1		0.5	0.907855	0.956854
19	U19	4424.62		0.25	0.138938	1.06766					19	U19	12650.4		0.25	0.861206	0.806206
20	U20	4657.24		0.1	0.259421	0.970547					20	U20	13073.5		0.1	0.519645	0.57787
21	U21	4327		0.075	0.214172	0.891504					21	U21	11614		0.075	0.395961	0.478852
22	U22	4158.59		0.05	0.36275	0.848659					22	U22	10162.5		0.05	0.290945	0.325394
23	U23	3688.61		0.0325	0.580518	0.753533					23	U23	9217.04		0.0325	0.18491	0.185763
24	U24	5520.7		0.025	0.767996	0.822815					24	U24	6022.87		0.025	0.0628197	0.0998279
25	U25	5155.12		0.01	0.871648	0.996301					25	U25	16631.3		0.01	0.0243194	0.0119205
26	U26	5242.24		0.005	0.917499	0.982793					26	U26	15280.1		0.005	0.00719363	0
27	U27	5602.22									27	U27	15602.3
28	U28	5530.89		Fraction bound (1-Normalized)							28	U28	11536.6
29	U29	5029.7		Conc. [mM]	Gd	M-Gd					29	U29	10995.3
30	U30	5379.24		0	0	0					30	U30	9670.34
31	U31	5285.02		1	1	-0.0565586					31	U31	8985.46
32	U32	5059.76		0.5	0.879574	-0.255802					32	U32	7388.02
33	U33	5350.89		0.25	0.861062	-0.0676578					33	U33	6754.55
34	U34	5300.86		0.1	0.740579	0.0294532					34	U34	6449.3
35	U35	5247.06		0.075	0.785828	0.108496					35	U35	19586.2
36	U36	5916.88		0.05	0.63725	0.151341					36	U36	16912.1
37	U37	5310.21		0.0325	0.419482	0.246467					37	U37	16765.8
38	U38	5223.79		0.025	0.232004	0.177185					38	U38	13411.2
39	U39	5269.3		0.01	0.128352	0.00369877					39	U39	11572.2
40	U40	4975.03		0.005	0.0825013	0.0172068					40	U40	10035
41	U41	4784.64									41	U41	8326.63
42	U42	4801.57									42	U42	7125.42
43	U43	4724.33									43	U43	6330.66
44	U44	4411.74									44	U44	5499.46
45	U45	4304.95									45	U45	5039.92
46	U46	3638.5									46	U46	4579.37

## Sheet: Figure3_MgdD Characterization
	Data used in manuscript
	methylguanidine						dimethylguanidine						2-oxoglutarate
	Experiment 1			Experiment 2			Experiment 1			Experiment 2			Experiment 1			Experiment 2
	c [mM]	a [µmol*s-1*mg-1]		c [mM]	a [µmol*s-1*mg-1]		c [mM]	a [µmol*s-1*mg-1]		c [mM]	a [µmol*s-1*mg-1]
	5	0.44634		5	0.317		10	0.413624		10	0.384476		10	0.406		10	0.44634
	3.75	0.45666		3.75	0.286		5	0.403908		5	0.380312		5	0.391		5	0.44892
	2.5	0.44376		2.5	0.337		3.75	0.392804		3.75	0.362268		3.75	0.42		3.75	0.41796
	1.875	0.43086		1.875	0.27		2.5	0.38864		2.5	0.341448		2.5	0.45		2.5	0.4128
	1.25	0.45666		1.25	0.331		1.875	0.359492		1.875	0.33312		1.875	0.404		1.875	0.39732
	0.625	0.41538		0.9375	0.29		0.9375	0.327568		0.9375	0.3123		1.25	0.342		0.9375	0.3354
	0.46875	0.37152		0.625	0.294		0.625	0.294256		0.625	0.285928		0.9375	0.348		0.625	0.2838
	0.3125	0.31218		0.3125	0.187		0.46875	0.287316		0.46875	0.259556		0.625	0.321		0.46875	0.25542
	0.234375	0.26574		0.234375	0.172		0.3125	0.254004		0.3125	0.220692		0.46875	0.295		0.3125	0.15996
	0.15625	0.2193		0.15625	0.129		0.234375	0.212364		0.234375	0.190156		0.3125	0.191		0.234375	0.11868
	0.117188	0.18834		0.117188	0.128		0.15625	0.162396		0.15625	0.148516		0.234375	0.165		0.15625	0.10836
	0.078125	0.16254		0.078125	0.041		0.117188	0.126308		0.117188	0.116592		0.15625	0.144		0.117188	0.06192
	0.0585938	0.13158		0.0585938	0.059		0.078125	0.094384		0.078125	0.092996		0.117188	0.09		0.078125	0.04386
	0.0390625	0.09288		0.0390625	0.038		0.0585938	0.074952		0.0585938	0.077728		0.0585938	0.065
	0.0292969	0.10707					0.0390625	0.05552		0.0390625	0.051356
	products formed
	product [µM]
	guanidine	formaldehyde
	32.54	39.23
	27.15	46.23
	33.13	29.54
	2-oxoglutarate
	Experiment 1			Experiment 2
	10	0.406		10	0.346
	5	0.391		5	0.348
	3.75	0.42		3.75	0.336
	2.5	0.45		2.5	0.32
	1.875	0.404		1.875	0.308
	1.25	0.342		1.25	0.302
	0.9375	0.348		0.9375	0.26
	0.625	0.321		0.625	0.22
	0.46875	0.295		0.46875	0.198
	0.3125	0.191		0.3125	0.124
	0.234375	0.165		0.234375	0.092
	0.15625	0.144		0.15625	0.084
	0.117188	0.09		0.117188	0.048
	0.0585938	0.065		0.078125	0.044
				0.0585938	0.036

## Sheet: Figure4_MgdL
	A LC-MS Methylguanidine + MgdD					B LC-MS Methylguanidine + MgdD + MgdL					E LC-MS Methylguanidine + MgdD + MgdL (D49E)					F LC-MS Methylguanidine + MgdD + MgdL (R49K)
		peak area [%]					peak area [%]					peak area [%]					peak area [%]
	time [min]	guanidine	methylguanidine	N-(hydroxymethyl)guanidine		time [min]	guanidine	methylguanidine	N-(hydroxymethyl)guanidine		time [min]	guanidine	methylguanidine	N-(hydroxymethyl)guanidine		time [min]	guanidine	methylguanidine	N-(hydroxymethyl)guanidine
	0	0	100	0		0	0	100	0		0	0	100	0		0	0	100	0
	0.5	2.04	76.53	21.42		0.5	0.84	70.96	28.2		0.5	0	73.33	26.67		0.5	1.55	72.64	25.81
	1	2.98	65.81	31.22		1	1.5	61.76	36.74		1	1.23	63.32	35.46		1	2.77	61.39	35.84
	1.5	3.34	54.76	41.91		1.5	37.53	55.89	6.58		1.5	1.91	56.9	41.19		1.5	2.59	55.97	41.43
	2	4.9	43.99	51.11		2	46.81	50.14	3.05		2	3.19	51.81	45		2	4.76	47.08	48.16
	3	6.28	28.15	65.57		3	57.76	39.55	2.69		3	5.22	37.79	56.99		3	6	36.19	57.81
	4	10.98	11.47	77.55		4	73.81	23.66	2.53		4	6.96	25.14	67.9		4	9.74	22.6	67.66
	6	14.74	1.35	83.91		6	90.48	7.49	2.03		6	8.5	5.51	86		6	15.27	4.29	80.44
	10	25.83	0.54	73.62		10	97.05	1.04	1.91		10	16.9	0.8	82.3		10	25.7	0.56	73.74
	15	31.69	0	68.31		15	97.59	0.47	1.94		15	24.01	0	75.99		15	30.66	0	69.34
	20	34.46	0	65.54		20	97.96	0	2.04		20	30.88	0	69.12		20	39.44	0	60.56
	30	35.55	0	64.45							30	40.85	0	59.15		30	44.48	0	55.52
	40	37.8	0	62.2							40	48.34	0	51.66		40	53.1	0	46.9
	50	40.72	0	59.28							50	55.51	0	44.49		50	58.45	0	41.55
	60	46.12	0	53.88							60	60.3	0	39.7		60	63.89	0	36.11
	75	50.93	0	49.07							75	66.18	0	33.82		75	69.37	0	30.63
	90	55.71	0	44.29							90	71.65	0	28.35		90	75.38	0	24.62
	G MgdL variants- guanidine produced in [%] of complete turnover
	D49E	D49A	R51K	R51A	Ctrl.
	62.36	61.01	63.22	68.02	52.24
	59.94	57.74	60.19	65.42	53.8
	60.01	56.29	64.77	67.29	53.52

## Sheet: Figure5_GrowthCurve
	Growth curve
		OD600
	t [h]	Guanidine			Methylguanidine			Ammonium
	0	0.131	0.137	0.145	0.116	0.142	0.146	0.242	0.172	0.212
	3.16	0.192	0.17	0.171	0.125	0.15	0.148	0.288	0.18	0.252
	5.5	0.214	0.2	0.186	0.146	0.165	0.161	0.402	0.228	0.322
	7.5	0.254	0.232	0.232	0.165	0.184	0.184	0.53	0.286	0.402
	11.33	0.46	0.445	0.441	0.288	0.32	0.316	0.909	0.561	0.738
	13.5	0.55	0.545	0.541	0.321	0.352	0.379	1.16	0.691	0.928
	15.16	0.694	0.687	0.697	0.397	0.448	0.477	1.355	0.816	1.071
	22.75	1.46	1.413	1.399	0.961	1.065	1.113	1.848	1.543	1.785
	25.83	1.48	1.393	1.39	1.217	1.21	1.175	1.868	1.677	1.794
	29	1.6	1.54	1.504	1.202	1.188	1.2	1.871	1.663	1.814
		OD600
	t [h]	Dimethylguanidine
	0	0.094	0.062	0.051
	5.66	0.157	0.116	0.121
	12	0.24	0.238	0.185
	15.83	0.247	0.241	0.231
	19.41	0.215	0.17	0.194
	36.16	0.434	0.371	0.366

## Sheet: SI Figure 5_MgdL D49A and R51K
	D MgdL variants- time-course of the reactions monitored by LC-MS. Peak area of the respective compound in [%]
		MgdL_D49A						MgdL_R51A
	t [min]	Gd	MGd	HydroxyMGd			t [min]	Gd	MGd	HydroxyMGd
	0	0	100	0			0	0	100	0
	0.5	1.12	72.46	26.42			0.5	1.77	70.36	27.87
	1	1.68	64.1	34.22			1	2.33	61.71	35.96
	1.5	2.64	57.6	39.76			1.5	2.71	53.69	43.61
	2	3	49.97	47.03			2	4.69	49.39	45.92
	3	4.2	33.45	62.35			3	6.4	37.17	56.42
	4	4.93	17.72	77.36			4	10.86	24.06	65.08
	6	8.67	2.54	88.79			6	18.04	3.86	78.1
	10	13.38	0.77	85.85			10	28.98	0.23	70.79
	15	19.09	0.03	80.88			15	37.27	0.11	62.62
	20	23.46	0	76.54			20	44.52	0	55.48
	30	32.21	0	67.79			30	54.41	0	45.59
	40	39.6	0	60.4			40	61.78	0	38.22
	50	45.9	0	54.1			40	62.15	0	37.85
	60	50.65	0	49.35			50	66.28	0	33.72
	75	56.81	0	43.19			50	67.21	0	32.79
	90	61.32	0	38.68			60	71.41	0	28.59
							60	71.01	0	28.99
							75	77.57	0	22.43
							75	77.33	0	22.67
							90	81.8	0	18.2
							90	81.64	0	18.36

## Sheet: SI Figure 6 LC-MS MgdL DMgd
			LC-MS Dimethylguanidine + MgdD											LC-MS Dimethylguanidine + MgdD + MgdL
				peak area [%]											peak area [%]
			time [min]	guanidine	methyl-guanidine	dimethyl-guanidine	N-(hydroxymethyl)-guanidine	N-(hydroxymethyl)-N-methylguanidine	N,N-di(hydroxymethyl)-guanidine					time [min]	guanidine	methyl-guanidine	dimethyl-guanidine	N-(hydroxymethyl)-guanidine	N-(hydroxymethyl)-N-methylguanidine	N,N-di(hydroxymethyl)-guanidine
			0.5	0.633462	0.0360518	93.1773	0.111914	11.4306	1.33667					0.5	0.407118	0	72.2764	0.110803	9.09394	0.974873
			1	0.272847	0.0177748	96.2911	0.521881	15.3855	2.25281					1	1.71298	0	100	0.0642344	16.8423	2.90076
			2	0.196756	0.109182	90.1876	1.6266	19.1564	3.34097					2	3.31233	0	89.2049	0.0164788	19.1534	3.63014
			10	1.95187	2.11904	51.0788	15.151	30	7.93248					4	7.16858	0.774091	79.8165	0.151671	23.7123	5.13523
			15	1.25286	1.70454	14.1566	12.1766	14.6992	4.72012					6	8.35465	1.20787	39.1222	0.089414	17.7492	4.39515
			20	6.48228	2.51118	20.3118	35.8201	26.9346	9.76357					10	20.3036	1.99841	46.9559	0.325423	28.2517	7.26609
			25	9.61167	2.51118	11.4004	39.2448	19.1555	6.84553					15	34.4776	2.26455	33.6554	0.465427	29.6815	9.38739
			30	11.6521	2.51118	9.50817	44.7122	15.4222	4.49966					20	45.7638	2.12336	16.777	0.56084	24.154	9.03298
			40	17.4395	3.00621	8.06273	47.2316	9.97169	1.5712					25	67.6626	2.79411	13.5177	0.878551	24.5167	9.28347
			50	27.2694	4	9.41451	55	8.38692	0.794151					30	79.978	3.19519	9.90625	0.779481	21.0745	6.31346
			60	26.1766	3.21592	6.04503	45.2316	4.47152	0.258648					40	80.0573	3.27223	3.85571	0.723057	11.3645	1.75356
			75	34.186	3.39948	5.58789	44.1136	2.92796	0.107521					50	83.8995	3.46282	1.94549	0.713203	7.55375	0.677483
			90	38.5783	2.80819	5.02269	41.3351	1.82772	0.0467845					60	89.6488	3.6855	1.87684	0.820941	6.04105	0.282195
			120	53.2774	3.30298	3.92168	36.8181	5.54045	1.36091					75	92.6881	3.39924	0.836659	1	3.52054	0.0763298
			150	53.9686	2.81217	1.69413	33.088	0.315748	0.0098985					90	90.9497	0	0.131439	0	2.0671	0
			180	65.2956	2.80785	1.17833	32.0782	0.140525	0					0	0	0	99.7576	0	0	0
			0	0	0	100	0	0	0

## Sheet: SI Figure 7_Growth & N-consume
	Growth curve and substrate consumption
	Methylguanidine and no N-source control											Guanidine and dimethylguanidine in low concentration (0.25 mM)
		OD600						concentration [µM]					OD600						concentration [µM]
	t [h]	MGd			no N			MGd					Gd			DMGd			Gd
	0	0.005	0.006	0.007	0.006	0.005	0.005	963.46	986.87	942.5		0	0.005	0.005	0.003	0.007	0.006	0.005	1019.99	1016.24	946.39
	5.75	0.013	0.011	0.011	0.013	0.012	0.007	884.67	851.75	881.86		5.75	0.014	0.008	0.012	0.013	0.011	0.007	1020.29	1009.46	957.7
	12	0.06	0.036	0.054	0.026	0.023	0.017	817.47	758.45	788.93		12	0.048	0.031	0.031	0.022	0.019	0.016	951.76	998.53	983.74
	17.75	0.191	0.164	0.168	0.035	0.027	0.031	642.79	696.74	658.93		17.75	0.177	0.108	0.128	0.038	0.032	0.028	843.45	870.2	916.2
	23.17	0.631	0.431	0.51	0.03	0.021	0.027	477.98	532.47	516.82		23.17	0.499	0.333	0.264	0.028	0.027	0.023	585.21	744.52	704.06
	26.58	0.846	0.664	0.73	0.025	0.016	0.02	319.45	419.17	362.44		26.58	0.785	0.562	0.477	0.025	0.024	0.016	370.35	483.41	529.61
	29.25	1.092	0.884	0.971	0.029	0.019	0.015	196.2	244.18	236.56		29.25	1.163	0.869	0.716	0.033	0.03	0.023	241.39	333.13	418.28
	32.75	1.204	1.192	1.078	0.016	0.017	0.013	161.54	138.55	202.93		32.75	1.318	1.222	0.994	0.03	0.028	0.021	204.56	252.07	309.78
	37.75	1.238	1.292	1.198	0.027	0.024	0.015	95.2	62.31	74.6		37.75	1.31	1.442	1.28	0.047	0.031	0.028	185.23	222.84	286.36
	47.08	1.884	1.916	1.786	0.024	0.03	0.02	9.47	10.68	7.52		47.08	2.08	1.916	2.108	0.057	0.051	0.061	98.28	155.57	239.32
	54.92	1.92	2.032	1.772	0.023	0.03	0.022	7.88	8.32	7.15		54.92	2.236	2.076	1.7	0.09	0.067	0.09	54.29	59.9	151.69

## Sheet: SI Figure 8 Nash Standard curve
	Nash reaction
	Abs. 412 nm	formaldehyde (µM)
	0.0484	0
	0.0818	12.5
	0.112	25
	0.1447	37.5
	0.1761	50
	0.2392	75
	0.3025	100
	0.4321	150
	0.567	200
